# Supplementary material for: Azetidine amino acid biosynthesis by non-haem iron-dependent enzymes
Source: Nat Chem. 2025 Oct 21;18(3):492–501. doi: 10.1038/s41557-025-01958-x (PMC12614342; doi:10.1038/s41557-025-01958-x)
Supplement: Supplementary file 2 — Fig. 1d,e,g,h,i statistical source data. [file 41557_2025_1958_MOESM2_ESM.xlsx]

## Sheet: Fig 1d
repeat 1	concentration (uM)
time/min	Val	4OH-Val	MAA	Azi	3,4DhVal	3OH-Val
1	269.382	15.2855	12.4711	7.1788	9.57215	2.86153
5	260.35	19.4734	15.9328	8.70955	14.6083	4.24382
10	247.679	22.1885	25.1311	7.94593	11.4204	5.00133
20	242.084	22.6211	29.5754	8.32124	11.0141	5.71918
60	180.772	34.9498	75.6554	9.95823	9.437	8.62275
120	117.813	47.9388	122.491	8.57187	7.67432	11.7572
repeat 2
time/min	Val	4OH-Val	MAA	Azi	3,4DhVal	3OH-Val
1	279.909	12.4812	4.80879	6.31259	5.02827	2.80048
5	272.746	13.8979	10.0925	6.01704	4.72826	3.26316
10	260.943	18.5877	16.0855	6.6762	0.542827	4.38404
20	235.927	26.8898	30.2124	7.80209	5.02623	6.97107
60	182.585	42.4989	62.9166	7.48743	5.0836	11.9992
120	116.529	56.7107	109.196	5.1105	4.69557	17.5638
repeat 3
time/min	Val	4OH-Val	MAA	Azi	3,4DhVal	3OH-Val
1	280.444	12.5051	4.81797	5.9049	19.8004	2.23309
5	272.989	13.9103	10.1015	4.33779	19.9156	2.99924
10	261.129	18.601	16.097	5.23494	21.9416	4.1727
20	236.226	26.924	30.2507	7.83504	25.2199	6.59889
60	183.735	42.7664	63.3127	10.5829	17.528	10.1861
120	118.035	57.4433	110.607	9.3496	14.2461	13.9152
average
time/min	Val	4OH-Val	MAA	Azi	3,4DhVal	3OH-Val
1	276.578	13.424	7.36597	6.46543	11.4669	2.6317
5	268.695	15.7605	12.0423	6.3548	13.084	3.50207
10	256.584	19.7924	19.1045	6.61902	11.3016	4.51936
20	238.079	25.4783	30.0128	7.98612	13.7534	6.42971
60	182.364	40.0717	67.2949	9.34284	10.6829	10.2693
120	117.459	54.0309	114.098	7.67732	8.872	14.4121
error
time/min	Val	4OH-Val	MAA	Azi	3,4DhVal	3OH-Val
1	2.09459	0.537526	1.47374	0.289761	7.4063	0.291349
5	2.41209	1.07184	1.12311	1.0803	7.60638	0.251518
10	2.57224	0.691732	1.73972	0.816108	10.6994	0.174709
20	1.16586	0.824988	0.127717	0.0981322	10.1278	0.276947
60	0.735909	1.4846	2.42159	1.55788	6.23259	1.02364
120	0.759576	1.7964	2.5235	2.13522	4.78778	1.97874

## Sheet: Fig 1e
repeat 1	concentration (uM)
time/s	4OH-Val	3OH-Val	Azi	3,4DhVal	MAA
5	5.4176	1.39737	4.27078	8.37298	0.293428
10	7.1451	1.98064	5.734	11.0169	0.532111
20	8.7238	2.33303	6.66691	13.2194	0.885078
30	10.6291	2.69497	8.35604	16.825	0.942475
60	15.9363	4.04922	13.5537	26.4849	1.62937
120	22.3938	5.60947	17.1912	36.5918	2.46546
240	28.54	7.12282	20.085	46.3529	3.52286
600	32.7176	8.61192	23.1267	50.618	5.40461
repeat 2
time/s	4OH-Val	3OH-Val	Azi	3,4DhVal	MAA
5	3.78919	1.27668	4.78957	6.45106	0.151313
10	3.37635	1.13326	4.02051	5.82378	0.114623
20	6.45255	2.03981	7.75823	10.841	0.63372
30	6.1729	1.92205	7.56247	10.5339	0.549022
60	17.5998	5.41723	20.3908	29.8514	0.860333
120	25.9341	7.35177	26.5566	41.9176	1.08444
240	32.0103	9.08107	29.8393	53.4215	2.27131
600	32.3454	8.30973	31.6179	56.954	4.07487
repeat 3
time/s	4OH-Val	3OH-Val	Azi	3,4DhVal	MAA
5	1.61639	0.643359	3.04598	2.45375	0.098068
10	2.68931	0.922382	5.13335	4.25695	0.146085
20	6.25173	1.97402	13.0776	11.1043	0.12193
30	7.36795	2.23348	13.1173	13.0708	0.23458
60	13.0535	3.90639	23.1086	21.2699	0.501716
120	21.2077	5.91038	36.7059	37.5321	1.29157
240	30.4029	9.15392	50.1827	49.3029	1.59261
600	34.0625	9.31859	55.2417	57.8125	4.10331
average
time/s	4OH-Val	3OH-Val	Azi	3,4DhVal	MAA
5	3.60773	1.1058	4.03544	5.75926	0.180936
10	4.40358	1.34543	4.96262	7.03255	0.264273
20	7.1427	2.11562	9.16759	11.7215	0.546909
30	8.05665	2.2835	9.6786	13.4766	0.575359
60	15.5299	4.45761	19.0177	25.8687	0.997138
120	23.1785	6.29054	26.8179	38.6805	1.61383
240	30.3177	8.4526	33.369	49.6925	2.46226
600	33.0419	8.74675	36.6621	55.1282	4.52759
error
time/s	4OH-Val	3OH-Val	Azi	3,4DhVal	MAA
5	1.90709	0.405009	0.895304	3.01964	0.100993
10	2.39894	0.560126	0.869411	3.53838	0.232488
20	1.37295	0.191134	3.42987	1.30382	0.38891
30	2.30655	0.388881	3.00431	3.16508	0.354682
60	2.30019	0.834119	4.92322	4.32378	0.576139
120	2.45901	0.931284	9.75994	2.84252	0.744772
240	1.73672	1.1522	15.3562	3.55034	0.979192
600	0.903305	0.517766	16.6411	3.92944	0.759649

## Sheet: Fig 1f
repeat 1	concentration (uM)
time/s	MAA
5	26.5568
10	40.5269
20	52.1483
30	82.5172
60	95.262
120	134.335
240	131.126
600	146.47
repeat 2
time/s	MAA
5	21.5348
10	32.9438
20	47.15
30	57.9072
60	84.7554
120	116.876
240	135.376
600	154.042
repeat 3
time/s	MAA
5	24.8336
10	41.1236
20	73.5235
30	83.0074
60	119.267
120	134.855
240	156.639
600	161.376
average
time/s	MAA
5	24.3084
10	38.1981
20	57.6073
30	74.4773
60	99.7613
120	128.689
240	141.047
600	153.963
error
time/s	MAA
5	2.55188
10	4.56013
20	14.0086
30	14.3522
60	17.6901
120	10.2333
240	13.6692
600	7.45312

## Sheet: Fig 1h
repeat 1	concentration (uM)
time/s	4OH-Val	3OH-Val	Azi	3,4DhVal	MAA
5	5.38687	0.626118	0.667289	12.8034	0.243615
10	6.85723	0.800628	0.98088	16.2461	0.42024		4
20	8.59472	0.978433	1.31242	20.5373	0.72406
30	9.98557	1.09427	1.30287	24.176	0.786271
60	14.8042	1.55122	2.33152	32.6186	1.63111
120	21.2957	2.18226	3.90885	49.515	2.24958
240	31.5581	3.25884	4.26292	55.5736	2.85799
600	34.1993	3.48995	4.3611	60.4591	4.58562
repeat 2
time/s	4OH-Val	3OH-Val	Azi	3,4DhVal	MAA
5	1.92823	0.315283	0.783474	10.2855	0.171633
10	2.3421	0.418857	0.850809	11.0463	0.122715
20	3.92274	0.663284	1.58792	18.4452	0.248146
30	4.72878	0.842255	1.71556	20.492	0.689566
60	8.31204	1.4299	2.50889	32.0768	0.417266
120	12.2039	1.9609	5.05235	47.7925	0.892628
240	15.8838	2.37979	6.66465	59.1657	1.06323
600	22.9643	3.29443	7.70246	71.7524	1.8258
repeat 3
time/s	4OH-Val	3OH-Val	Azi	3,4DhVal	MAA
5	2.83782	0.3743	0.599193	7.26656	0.0829799
10	3.2943	0.403939	0.867916	8.40317	0.0806282
20	6.39628	0.708795	1.77827	17.4726	0.168304
30	7.16383	0.783253	2.12189	20.4501	0.236947
60	15.2156	1.59074	4.45069	36.7089	0.787962
120	21.3703	2.37662	5.83224	51.691	0.470603
240	27.1845	2.93782	8.705	64.5062	0.690717
600	38.9702	4.37926	11.0355	78.2214	1.49771
average
time/s	4OH-Val	3OH-Val	Azi	3,4DhVal	MAA
5	3.38431	0.438567	0.683319	10.1185	0.166076
10	4.16454	0.541141	0.899869	11.8985	0.207861
20	6.30458	0.783504	1.55954	18.8184	0.38017
30	7.29273	0.906593	1.71344	21.7061	0.570928
60	12.7772	1.52395	3.09703	33.8014	0.945445
120	18.29	2.17326	4.93115	49.6661	1.20427
240	24.8755	2.85882	6.54419	59.7485	1.53731
600	32.0446	3.72121	7.69969	70.1443	2.63637
error
time/s	4OH-Val	3OH-Val	Azi	3,4DhVal	MAA
5	1.79291	0.165083	0.0931807	2.77222	0.0804615
10	2.38004	0.224846	0.0706777	3.99032	0.185125
20	2.33734	0.17034	0.234218	1.56603	0.300481
30	2.63076	0.165191	0.409512	2.13916	0.29325
60	3.87245	0.0838155	1.17565	2.53247	0.622056
120	5.2708	0.208006	0.967405	1.95367	0.929534
240	8.08823	0.444817	2.22349	4.49472	1.15881
600	8.21762	0.57821	3.3372	8.9897	1.69604

## Sheet: Fig 1i
repeat 1	concentration (uM)
time/min	Ile	4OH-Ile	PA	Azi	3,4DhIlel	3OH-Ile
1	275.057	12.6615	10.7491	3.29894	10.5758	1.53244
5	269.802	13.6153	14.7793	3.92459	11.8701	1.80323
10	253.805	18.7977	24.8216	5.26262	13.549	2.57604
20	234.219	23.4705	38.7318	6.37478	12.8591	3.57826
60	173.112	43.8874	74.9868	9.64489	16.7783	8.01411
120	71.1754	54.4564	163.417	6.6859	11.0451	10.9514
repeat 2
time/min	Ile	4OH-Ile	PA	Azi	3,4DhIlel	3OH-Ile
1	258.915	18.7878	20.3898	4.28937	15.7553	1.90786
5	262.585	15.7034	19.8015	3.11983	16.6336	1.91032
10	259.395	14.9856	23.5438	2.90427	17.3309	2.07604
20	242.742	17.7269	36.7669	4.15835	18.2276	2.76405
60	139.723	33.7534	120.76	8.65404	16.0334	5.76278
120	60.2283	46.3455	185.539	7.63043	16.8074	7.88739
repeat 3
time/min	Ile	4OH-Ile	PA	Azi	3,4DhIlel	3OH-Ile
1	259.353	18.8196	20.4244	4.30607	27.3904	1.40297
5	262.945	15.725	19.8287	2.63087	17.2817	1.50104
10	259.632	14.9993	23.5654	1.99167	15.1091	1.80278
20	242.739	17.7267	36.7665	3.99707	21.2173	2.76795
60	139.997	33.8196	120.997	7.9365	22.6395	5.18602
120	60.0636	46.2188	185.031	7.69054	27.4547	8.6862
average
time/min	Ile	4OH-Ile	PA	Azi	3,4DhIlel	3OH-Ile
1	264.442	16.7563	17.1878	3.96479	17.9072	1.61442
5	265.111	15.0146	18.1365	3.2251	15.2618	1.7382
10	257.611	16.2608	23.977	3.38619	15.3297	2.15162
20	239.9	19.6414	37.4218	4.8434	17.4347	3.03675
60	150.944	37.1535	105.581	8.74514	18.4837	6.32097
120	63.8225	49.0069	177.996	7.33562	18.4357	9.17499
error
time/min	Ile	4OH-Ile	PA	Azi	3,4DhIlel	3OH-Ile
1	3.07227	1.18218	1.85877	0.192397	6.19052	0.253552
5	1.36623	0.404075	0.969224	0.317085	1.03133	0.205499
10	1.10509	0.732348	0.244072	0.708258	1.22407	0.183517
20	1.63988	1.10537	0.378191	0.449366	1.9948	0.156332
60	6.40067	1.94421	8.83269	0.44292	3.33955	0.567501
120	2.12421	1.5744	4.21618	0.189952	5.73528	0.649989
