# Supplementary material for: Azetidine amino acid biosynthesis by non-haem iron-dependent enzymes
Source: Nat Chem. 2025 Oct 21;18(3):492–501. doi: 10.1038/s41557-025-01958-x (PMC12614342; doi:10.1038/s41557-025-01958-x)
Supplement: Supplementary file 3 — Statistical source data for stopped flow. [file 41557_2025_1958_MOESM3_ESM.xlsx]

## Sheet: Fig 2a
	0.1s	1s	10s	30s	100s	1000s
251.826	0.282007	0.488616	0.570802	0.525045	0.320925	0.215947
253.984	0.296418	0.466435	0.579475	0.514208	0.338117	0.236519
256.142	0.319003	0.471292	0.607969	0.568202	0.357348	0.253808
258.299	0.330188	0.497325	0.619319	0.544068	0.371279	0.265834
260.457	0.362776	0.508301	0.640324	0.618048	0.394033	0.288142
262.614	0.372912	0.549003	0.662513	0.594761	0.418669	0.313475
264.77	0.413401	0.561281	0.700097	0.667509	0.453048	0.348541
266.927	0.443237	0.59283	0.719124	0.653731	0.485493	0.386686
269.083	0.496513	0.627442	0.785804	0.75238	0.537014	0.435556
271.239	0.541104	0.708421	0.82193	0.754178	0.59115	0.490937
273.394	0.601311	0.767043	0.887617	0.854194	0.655469	0.555853
275.549	0.670325	0.832772	0.944483	0.880025	0.722634	0.626419
277.704	0.729877	0.915308	1.00986	0.976006	0.785674	0.694404
279.859	0.785838	0.927645	1.05115	0.992447	0.838544	0.747275
282.013	0.826538	1.00888	1.10343	1.06958	0.88988	0.805348
284.167	0.843795	1.0035	1.11832	1.06463	0.916345	0.825944
286.321	0.858671	1.00843	1.13622	1.09796	0.934248	0.852681
288.474	0.872642	1.031	1.14451	1.09149	0.948219	0.863687
290.628	0.901174	1.04063	1.16697	1.15037	0.970677	0.8951
292.78	0.904174	1.07594	1.17718	1.13088	0.99748	0.912948
294.933	0.91288	1.0612	1.21119	1.18486	1.01737	0.94696
297.085	0.854657	1.01997	1.18038	1.14919	1.02641	0.95761
299.237	0.770493	0.953967	1.13255	1.11782	1.03265	0.958959
301.389	0.655338	0.856983	1.06182	1.06761	0.997761	0.944134
303.54	0.565246	0.773014	0.99843	1.01672	0.970262	0.920744
305.691	0.506737	0.718488	0.951813	0.979963	0.948194	0.902076
307.842	0.470424	0.67953	0.923441	0.956804	0.939009	0.89246
309.992	0.450696	0.660285	0.901462	0.955386	0.940908	0.88865
312.143	0.43712	0.64887	0.890613	0.943465	0.94219	0.889484
314.292	0.428692	0.636209	0.874864	0.920512	0.922706	0.885834
316.442	0.423372	0.628449	0.865021	0.910485	0.916394	0.880261
318.591	0.412115	0.618149	0.852897	0.899187	0.905449	0.870825
320.74	0.407027	0.608562	0.842461	0.887402	0.893154	0.860497
322.889	0.398964	0.602162	0.829918	0.873529	0.881243	0.844689
325.037	0.392191	0.591226	0.818077	0.859735	0.860464	0.827446
327.185	0.38446	0.583342	0.80622	0.84109	0.838306	0.808805
329.333	0.377372	0.573426	0.793261	0.825156	0.81779	0.78889
331.481	0.370388	0.564238	0.782747	0.810735	0.798427	0.77
333.628	0.361667	0.556465	0.771309	0.795956	0.778557	0.750262
335.775	0.354991	0.54904	0.762984	0.782715	0.761817	0.732515
337.921	0.347661	0.5409	0.75184	0.770177	0.744055	0.715269
340.068	0.341238	0.533076	0.743681	0.756254	0.724704	0.696256
342.214	0.33408	0.527849	0.734268	0.744633	0.707939	0.678586
344.359	0.326598	0.517605	0.721366	0.73056	0.689079	0.658612
346.505	0.31954	0.50998	0.711638	0.71748	0.671587	0.639431
348.65	0.312536	0.501316	0.700867	0.704185	0.654284	0.620722
350.795	0.305152	0.493045	0.689477	0.690614	0.637778	0.601983
352.939	0.298644	0.484877	0.679057	0.678365	0.621411	0.584508
355.083	0.293062	0.477392	0.670338	0.665619	0.605793	0.56721
357.227	0.285671	0.46922	0.656079	0.651552	0.589742	0.549438
359.371	0.279824	0.458747	0.644896	0.637772	0.57361	0.532514
361.514	0.273552	0.450653	0.631854	0.624099	0.558155	0.515457
363.657	0.267447	0.440386	0.619079	0.610108	0.542585	0.498905
365.8	0.261818	0.430984	0.606336	0.595026	0.526539	0.482276
367.942	0.255993	0.421109	0.591429	0.580165	0.511449	0.465912
370.085	0.250448	0.41144	0.576964	0.564469	0.494736	0.449423
372.226	0.24416	0.400895	0.561686	0.548649	0.478606	0.433216
374.368	0.238377	0.390786	0.546021	0.532653	0.462317	0.417028
376.509	0.232758	0.379896	0.530421	0.515773	0.44604	0.401154
378.65	0.226957	0.368991	0.514032	0.498977	0.429704	0.385254
380.791	0.221418	0.358738	0.498068	0.482479	0.413922	0.370114
382.931	0.21591	0.347844	0.481864	0.465878	0.398219	0.355164
385.071	0.210485	0.337489	0.466117	0.449726	0.383002	0.340841
387.211	0.205201	0.327668	0.450557	0.433921	0.368302	0.327149
389.35	0.200347	0.3175	0.435619	0.418865	0.354283	0.314056
391.49	0.195874	0.308298	0.421289	0.404201	0.340882	0.301691
393.628	0.191488	0.299362	0.407701	0.3905	0.328367	0.29007
395.767	0.187334	0.291245	0.394987	0.377638	0.316678	0.279181
397.905	0.183879	0.283711	0.383385	0.365977	0.30583	0.26924
400.043	0.180032	0.276127	0.371973	0.354543	0.295378	0.25953
402.181	0.17635	0.26887	0.360908	0.343452	0.285118	0.249946
404.318	0.17287	0.261787	0.3501	0.332406	0.275036	0.240567
406.455	0.169325	0.255053	0.340345	0.32234	0.265764	0.231847
408.592	0.166073	0.2491	0.331157	0.312973	0.256855	0.223318
410.729	0.162895	0.243584	0.322824	0.304435	0.248555	0.215338
412.865	0.15998	0.238389	0.315394	0.296582	0.240711	0.207639
415.001	0.156624	0.233218	0.308282	0.289288	0.233326	0.200424
417.136	0.153649	0.228663	0.301508	0.282148	0.226091	0.193089
419.272	0.15109	0.224133	0.295469	0.275657	0.219399	0.18625
421.407	0.14839	0.220004	0.289971	0.269803	0.213109	0.179707
423.541	0.14558	0.216032	0.284687	0.264292	0.206983	0.173282
425.676	0.142809	0.212425	0.279895	0.258932	0.201164	0.167016
427.81	0.140129	0.208775	0.275471	0.253991	0.195592	0.160973
429.944	0.13716	0.205312	0.271249	0.249346	0.190239	0.155144
432.077	0.134385	0.201987	0.26747	0.24506	0.185108	0.149485
434.21	0.131491	0.198817	0.264013	0.240968	0.18011	0.143926
436.343	0.128527	0.195762	0.260696	0.237155	0.175335	0.138582
438.476	0.125579	0.192983	0.257716	0.233648	0.170794	0.133587
440.608	0.122761	0.190481	0.255238	0.230629	0.166637	0.128913
442.74	0.120286	0.188172	0.253102	0.227838	0.162731	0.124526
444.872	0.117787	0.186217	0.251381	0.225499	0.159165	0.120516
447.003	0.115513	0.184619	0.25003	0.22354	0.155853	0.116722
449.135	0.113619	0.183173	0.249093	0.221875	0.152913	0.113296
451.265	0.11209	0.182133	0.248516	0.220717	0.150535	0.110346
453.396	0.110793	0.181628	0.248503	0.220056	0.148502	0.107754
455.526	0.10962	0.181233	0.248699	0.219564	0.146624	0.105282
457.656	0.108668	0.181004	0.249228	0.219357	0.144975	0.102984
459.786	0.107709	0.180998	0.249764	0.219257	0.143467	0.100742
461.915	0.107067	0.18117	0.250646	0.219513	0.142256	0.0988156
464.044	0.106421	0.181404	0.251679	0.219846	0.141114	0.0968999
466.173	0.105973	0.181717	0.252735	0.220203	0.140046	0.0950134
468.301	0.105627	0.182281	0.254028	0.220882	0.139334	0.093477
470.43	0.105587	0.183261	0.255874	0.222039	0.138998	0.0922054
472.557	0.105661	0.18447	0.258063	0.223548	0.138909	0.0911079
474.685	0.105759	0.185713	0.260282	0.225104	0.138813	0.08995
476.812	0.105806	0.187123	0.262747	0.226739	0.138697	0.0886796
478.939	0.105837	0.188329	0.265169	0.228409	0.138406	0.0871461
481.066	0.105933	0.189663	0.267565	0.230006	0.138251	0.0857014
483.192	0.106099	0.191137	0.27001	0.231703	0.138128	0.0844139
485.318	0.106252	0.192605	0.272693	0.233583	0.138198	0.0832014
487.444	0.106424	0.194107	0.275582	0.235656	0.138274	0.0819481
489.57	0.106662	0.19586	0.278497	0.237758	0.13839	0.080694
491.695	0.106906	0.197395	0.281382	0.239743	0.138421	0.0793956
493.82	0.107274	0.199048	0.28432	0.241861	0.138737	0.0783865
495.944	0.107681	0.200886	0.2875	0.244321	0.139199	0.0774478
498.069	0.10801	0.202893	0.29081	0.246855	0.139717	0.0765466
500.193	0.108482	0.204875	0.294255	0.249418	0.140249	0.0756486
502.316	0.108967	0.206938	0.297702	0.252034	0.140835	0.0747982
504.44	0.10942	0.209021	0.301257	0.254742	0.141504	0.0740437
506.563	0.109792	0.211059	0.304782	0.257449	0.142157	0.0732525
508.686	0.110535	0.213342	0.308444	0.260252	0.142937	0.0725571
510.808	0.111053	0.215486	0.312088	0.263124	0.143751	0.0719469
512.93	0.111617	0.217645	0.315867	0.266021	0.144576	0.0712992
515.052	0.11225	0.219991	0.319667	0.268963	0.145459	0.0707384
517.174	0.112947	0.222281	0.323542	0.271998	0.146369	0.0701659
519.295	0.113469	0.224592	0.327482	0.275033	0.147296	0.0696471
521.416	0.114302	0.227163	0.331708	0.278356	0.148439	0.0692785
523.537	0.11514	0.229769	0.335919	0.281703	0.149607	0.0689372
525.658	0.115842	0.232468	0.340228	0.285138	0.150743	0.0685654
527.778	0.11673	0.235131	0.344696	0.288644	0.151979	0.0682631
529.898	0.117627	0.237937	0.349351	0.292313	0.153266	0.0679798
532.017	0.118512	0.240757	0.353964	0.295944	0.154525	0.0676694
534.136	0.119285	0.243776	0.358726	0.299817	0.155932	0.0674855
536.255	0.120171	0.246692	0.363476	0.303603	0.157243	0.0671749
538.374	0.12107	0.249735	0.368638	0.307599	0.158683	0.0669251
540.492	0.122092	0.252895	0.37363	0.311623	0.160115	0.0666759
542.61	0.123116	0.256136	0.378957	0.315875	0.161661	0.0664861
544.728	0.124259	0.259433	0.384329	0.320065	0.16324	0.0663399
546.846	0.125453	0.262903	0.389942	0.32441	0.16484	0.0661421
548.963	0.126598	0.26633	0.395309	0.328844	0.166484	0.0660565
551.08	0.12752	0.269814	0.400742	0.333083	0.168021	0.0658255
553.196	0.128674	0.272993	0.406153	0.337302	0.169625	0.0657364
555.312	0.129815	0.276182	0.4114	0.341548	0.171159	0.0655914
557.428	0.13104	0.279454	0.416687	0.345733	0.172746	0.0655236
559.544	0.131908	0.282719	0.421909	0.349913	0.174311	0.0654467
561.659	0.132929	0.28581	0.42687	0.353901	0.175823	0.0653841
563.775	0.133836	0.288962	0.431927	0.357875	0.177252	0.0652285
565.889	0.134826	0.291885	0.436786	0.361701	0.178663	0.0651011
568.004	0.135748	0.294774	0.441679	0.36558	0.180103	0.065032
570.118	0.136689	0.297662	0.446186	0.369135	0.181428	0.0649112
572.232	0.1374	0.300362	0.45062	0.372721	0.182678	0.0647672
574.346	0.138232	0.302698	0.454825	0.375947	0.183809	0.0646039
576.459	0.138974	0.305221	0.458802	0.37911	0.184946	0.0644552
578.572	0.139745	0.307765	0.462687	0.382239	0.186156	0.0644172
580.685	0.140485	0.310045	0.466522	0.385287	0.187308	0.0643743
582.797	0.141286	0.312301	0.47	0.388115	0.188438	0.0643041
584.909	0.142022	0.314421	0.47343	0.390862	0.189563	0.0642793
587.021	0.142498	0.316413	0.476471	0.393335	0.190458	0.064137
589.132	0.143169	0.318194	0.479528	0.39571	0.191344	0.0639807
591.244	0.143495	0.319875	0.4821	0.397725	0.192036	0.0637809
593.355	0.14399	0.321439	0.484562	0.399721	0.192686	0.0636117
595.465	0.144369	0.322586	0.486695	0.401331	0.193203	0.0634445
597.576	0.14477	0.323681	0.488567	0.402796	0.193648	0.0632032
599.686	0.144945	0.32486	0.4901	0.40393	0.193944	0.0629957
601.795	0.145212	0.325394	0.491504	0.404993	0.194217	0.0628216
603.905	0.145261	0.325943	0.492384	0.405627	0.194323	0.0626128
606.014	0.145206	0.326221	0.493006	0.406086	0.194412	0.0623882
608.123	0.145009	0.326347	0.493316	0.406227	0.194307	0.0621401
610.231	0.144963	0.326471	0.493512	0.406287	0.194168	0.0618859
612.34	0.144768	0.326252	0.493186	0.406082	0.193952	0.0616725
614.448	0.144502	0.325989	0.492796	0.405674	0.193616	0.0613633
616.555	0.144249	0.325347	0.492094	0.404985	0.193197	0.0610865
618.663	0.143841	0.324709	0.491067	0.404174	0.192724	0.0607851
620.77	0.143433	0.323811	0.48971	0.40308	0.192123	0.0604613
622.876	0.142835	0.322831	0.488411	0.401944	0.191457	0.0601004
624.983	0.142251	0.321626	0.486772	0.400578	0.190769	0.0598724
627.089	0.141625	0.32058	0.484771	0.398883	0.189997	0.0595343
629.195	0.141006	0.319144	0.482528	0.397096	0.189078	0.059178
631.3	0.140332	0.317303	0.480192	0.39513	0.18811	0.058786
633.406	0.139393	0.315556	0.477452	0.392796	0.186985	0.0583306
635.511	0.138727	0.313834	0.474689	0.390511	0.185849	0.057891
637.615	0.137856	0.311597	0.471551	0.387923	0.18461	0.0574917
639.72	0.136932	0.309444	0.468115	0.385129	0.183277	0.0570167
641.824	0.13597	0.307149	0.464614	0.382187	0.181891	0.0566074
643.928	0.13483	0.304631	0.460873	0.379087	0.180433	0.0561352
646.031	0.133769	0.302012	0.456962	0.37592	0.178951	0.0556848
648.134	0.132673	0.299608	0.453168	0.372789	0.1775	0.0552491
650.237	0.131588	0.297044	0.449142	0.369465	0.176006	0.0547873
652.34	0.130365	0.294322	0.444952	0.366125	0.174385	0.0542457
654.442	0.129366	0.291561	0.440742	0.362567	0.172765	0.053817
656.544	0.12795	0.288632	0.436128	0.358823	0.171079	0.0533278
658.646	0.126449	0.285611	0.431419	0.35499	0.169243	0.0527591
660.747	0.125298	0.282597	0.426788	0.351219	0.167568	0.0523715
662.848	0.123854	0.279182	0.421863	0.347121	0.165655	0.0517772
664.949	0.12269	0.276243	0.416852	0.343128	0.163869	0.0513728
667.05	0.121409	0.272778	0.41194	0.338948	0.161968	0.050806
669.15	0.119786	0.269378	0.406937	0.334839	0.16003	0.0502132
671.25	0.118328	0.266163	0.401817	0.330694	0.15816	0.0496965
673.35	0.117108	0.262956	0.396764	0.326585	0.156298	0.04921
675.449	0.115906	0.259403	0.391641	0.322368	0.154341	0.0486999
677.548	0.114259	0.256231	0.386582	0.318184	0.152448	0.0481779
679.647	0.112755	0.252688	0.38104	0.313627	0.150373	0.0475882
681.745	0.111378	0.249183	0.375584	0.309213	0.148319	0.0471155
683.843	0.110079	0.245612	0.370262	0.304905	0.146377	0.0465584
685.941	0.108547	0.242397	0.365112	0.300673	0.144533	0.046059
688.039	0.107125	0.238893	0.359853	0.296332	0.142527	0.0455067
690.136	0.105732	0.235608	0.354935	0.292285	0.140663	0.0450026
692.233	0.10437	0.232224	0.349889	0.288263	0.138823	0.0445015
694.33	0.102892	0.229216	0.345027	0.284261	0.137042	0.0440483
696.426	0.101641	0.225608	0.339547	0.279834	0.134964	0.0434864
698.522	0.100101	0.222162	0.334225	0.275522	0.133095	0.043005
700.618	0.0988092	0.21894	0.329074	0.271208	0.131196	0.04256
702.713	0.0972784	0.215556	0.323878	0.266917	0.129254	0.0420682
704.808	0.0960368	0.211952	0.318393	0.262564	0.127258	0.0415797
706.903	0.0944559	0.208512	0.313012	0.25811	0.125268	0.041102
708.998	0.0930573	0.204864	0.307442	0.253565	0.123228	0.0406169
711.092	0.091624	0.201301	0.302204	0.249189	0.121277	0.0400809
713.186	0.0903067	0.198162	0.297179	0.24518	0.119377	0.0394997
715.28	0.088956	0.195156	0.292479	0.241321	0.117629	0.0390051
717.373	0.0879913	0.192262	0.28797	0.237591	0.115964	0.0385929
719.466	0.0864787	0.189298	0.283305	0.23383	0.114262	0.0381489
721.559	0.0851867	0.186007	0.2784	0.229867	0.112452	0.0377287
723.652	0.0838738	0.182713	0.273528	0.225893	0.110712	0.0373675
725.744	0.0825033	0.17943	0.268339	0.221636	0.108753	0.0368296
727.836	0.0812153	0.176157	0.263224	0.217447	0.106906	0.0364011
729.927	0.0798767	0.173115	0.258242	0.213432	0.105079	0.0358591
732.019	0.0786226	0.169871	0.253551	0.209526	0.103329	0.0353705

## Sheet: Fig 2b
t	Ile-0.1mM	Ile-0.3mM	Ile-1mM	Ile-2.5mM	Ile-6mM
0.002	0.00904231	0.0144148	0.0169281	0.0194692	0.0347161
0.004	0.00909872	0.0158256	0.0180351	0.0225032	0.0413485
0.006	0.00970084	0.0183345	0.0215887	0.0281048	0.0472823
0.008	0.00968201	0.0187957	0.0242632	0.0322895	0.0522587
0.011	0.0102661	0.0197389	0.0268749	0.037658	0.0576501
0.013	0.0102661	0.0213993	0.029862	0.0432361	0.0645169
0.015	0.0100399	0.0229301	0.032568	0.0481043	0.0685301
0.017	0.0100776	0.0239796	0.0349269	0.0517606	0.072211
0.019	0.00998336	0.0260471	0.0371565	0.0555525	0.0765378
0.021	0.0108887	0.0282424	0.0388464	0.0596946	0.0812188
0.024	0.0113043	0.0303501	0.0425545	0.064581	0.0880882
0.026	0.0113232	0.0318137	0.0453411	0.0706482	0.0939236
0.028	0.0116257	0.0324085	0.0480206	0.0746751	0.0970896
0.03	0.0120987	0.0334414	0.0497952	0.0778135	0.10151
0.033	0.0124207	0.0346961	0.0523972	0.0819076	0.106681
0.035	0.0128757	0.037377	0.0545915	0.0859733	0.112607
0.037	0.0132552	0.038623	0.0564145	0.0902588	0.118227
0.04	0.0139012	0.0380598	0.0593131	0.0943581	0.123627
0.042	0.0140343	0.0382005	0.0614138	0.0980808	0.127635
0.044	0.0143577	0.0394691	0.0634384	0.10151	0.130983
0.047	0.0147575	0.0416524	0.0671458	0.105999	0.136747
0.049	0.0151196	0.0427075	0.0691099	0.110488	0.142717
0.052	0.0152913	0.0434599	0.0706436	0.115072	0.146261
0.054	0.0157111	0.044397	0.0727339	0.118783	0.149678
0.057	0.0158065	0.0454793	0.0747456	0.121917	0.153909
0.059	0.0164563	0.0465233	0.0772121	0.125025	0.15842
0.062	0.0165328	0.0477137	0.078216	0.12917	0.163166
0.064	0.0168007	0.0496498	0.0804329	0.132779	0.166152
0.067	0.0171836	0.0524041	0.082165	0.136924	0.170466
0.069	0.017107	0.0540901	0.0839719	0.14037	0.176368
0.072	0.017682	0.0557827	0.0857409	0.144922	0.181427
0.074	0.0177587	0.0553224	0.0879281	0.147811	0.184317
0.077	0.0179314	0.0550924	0.0902642	0.152415	0.188389
0.079	0.017682	0.0565581	0.0922205	0.156277	0.19316
0.082	0.017893	0.0569358	0.0945102	0.159615	0.197374
0.085	0.0182193	0.0571668	0.0970919	0.163542	0.202363
0.087	0.0179505	0.0578184	0.098728	0.167179	0.206195
0.09	0.0180465	0.0588714	0.099431	0.169213	0.20997
0.093	0.0180849	0.0599904	0.100958	0.172488	0.21396
0.095	0.0183537	0.0609004	0.10294	0.175263	0.217075
0.098	0.0190265	0.0618973	0.105192	0.177863	0.220305
0.101	0.0193152	0.0629177	0.106477	0.181064	0.223589
0.104	0.0196811	0.0639832	0.107886	0.184373	0.22693
0.107	0.0201245	0.0651369	0.109851	0.187878	0.230547
0.109	0.0202016	0.0659934	0.11103	0.190725	0.234036
0.112	0.0205104	0.0668731	0.112768	0.192988	0.237967
0.115	0.0210126	0.0676471	0.114586	0.19558	0.241838
0.118	0.0213026	0.0683792	0.11585	0.198071	0.244999
0.121	0.0213606	0.0691127	0.11795	0.201396	0.247857
0.124	0.0216121	0.0699771	0.119495	0.20345	0.250537
0.127	0.0218057	0.0708649	0.120774	0.206195	0.253629
0.13	0.0226972	0.0719284	0.12218	0.208897	0.256412
0.133	0.0230466	0.0727332	0.123715	0.211526	0.258377
0.136	0.023066	0.0736048	0.125082	0.214171	0.260284
0.139	0.023299	0.0742816	0.126802	0.217136	0.263548
0.142	0.0231242	0.0747844	0.128554	0.219877	0.266736
0.145	0.0230077	0.0755945	0.129885	0.222451	0.269638
0.148	0.0232796	0.0762963	0.131978	0.224885	0.273215
0.151	0.0231437	0.0769992	0.133016	0.227334	0.275953
0.154	0.0231437	0.0777474	0.13431	0.229671	0.277659
0.157	0.0232602	0.0786292	0.135966	0.231769	0.279163
0.16	0.0232796	0.078872	0.136911	0.234004	0.281515
0.164	0.0235322	0.0797119	0.138653	0.236822	0.284341
0.167	0.0236683	0.0801988	0.139912	0.239115	0.287114
0.17	0.0236878	0.0809525	0.141227	0.240843	0.289188
0.173	0.0240769	0.0816853	0.142572	0.242481	0.291956
0.177	0.023999	0.0821522	0.143973	0.244837	0.294996
0.18	0.0243884	0.082887	0.145353	0.246815	0.297655
0.183	0.0246417	0.0836677	0.14658	0.248411	0.299927
0.187	0.0247586	0.0844498	0.147863	0.25057	0.301767
0.19	0.0249341	0.0850541	0.149018	0.25264	0.30406
0.193	0.0247391	0.0855471	0.149965	0.254257	0.305844
0.197	0.0249536	0.0858387	0.151285	0.256911	0.308271
0.2	0.0252462	0.0866697	0.15237	0.259012	0.310298
0.204	0.0253633	0.0871645	0.153457	0.261089	0.312485
0.207	0.0257539	0.0877275	0.154787	0.262772	0.315064
0.211	0.0256953	0.0880882	0.156041	0.265003	0.31697
0.214	0.0258125	0.088675	0.157647	0.266804	0.319345
0.218	0.0259884	0.0891495	0.158507	0.268372	0.321618
0.221	0.0260666	0.0902135	0.159771	0.270015	0.323514
0.225	0.0264187	0.0903948	0.160959	0.271526	0.325847
0.229	0.0264578	0.0906216	0.162204	0.273734	0.328271
0.232	0.0264383	0.0910074	0.163479	0.275189	0.330394
0.236	0.026497	0.0915982	0.164323	0.276683	0.332052
0.24	0.0267319	0.0924403	0.165605	0.278778	0.33475
0.243	0.0267711	0.0926453	0.166616	0.280355	0.336665
0.247	0.0269866	0.0929645	0.167987	0.281832	0.338146
0.251	0.0273198	0.0933068	0.16917	0.28427	0.340479
0.255	0.0272217	0.0943123	0.170301	0.286117	0.342297
0.259	0.0275551	0.0946786	0.171323	0.287864	0.344286
0.262	0.0277514	0.0950451	0.172376	0.28951	0.345958
0.266	0.0280263	0.0952285	0.17371	0.290947	0.347758
0.27	0.0280066	0.095825	0.174378	0.292569	0.349525
0.274	0.0284389	0.0963534	0.175523	0.294161	0.35163
0.278	0.0284193	0.0965373	0.176418	0.295614	0.353496
0.282	0.0286552	0.0970896	0.17782	0.296597	0.355078
0.286	0.0286552	0.0974351	0.178495	0.298533	0.357001
0.29	0.028911	0.0981962	0.179876	0.300074	0.358596
0.294	0.0290094	0.098404	0.180554	0.301435	0.36045
0.299	0.0292654	0.0987506	0.181998	0.302616	0.36227
0.303	0.0291079	0.0990975	0.182935	0.304506	0.363926
0.307	0.0293442	0.0998847	0.184159	0.305881	0.365333
0.311	0.0292851	0.100024	0.18453	0.307261	0.366959
0.315	0.0295018	0.100418	0.185587	0.308608	0.368161
0.32	0.0293836	0.100581	0.186618	0.309847	0.369711
0.324	0.0295018	0.101324	0.187536	0.311617	0.37118
0.328	0.0296595	0.101859	0.188197	0.312902	0.372915
0.333	0.0299751	0.101999	0.189407	0.314038	0.374221
0.337	0.0299751	0.102255	0.190245	0.315254	0.375486
0.341	0.0299553	0.102815	0.191229	0.316474	0.376888
0.346	0.0299356	0.103281	0.191954	0.318424	0.378073
0.35	0.0301329	0.103468	0.192884	0.318961	0.37988
0.355	0.0302119	0.103936	0.193903	0.320345	0.38072
0.359	0.0301132	0.10417	0.194749	0.321425	0.382671
0.364	0.0301527	0.104591	0.195421	0.323049	0.383427
0.369	0.0305476	0.104826	0.196505	0.324057	0.385346
0.373	0.0306464	0.105365	0.197415	0.325185	0.386375
0.378	0.0303501	0.105483	0.198092	0.326823	0.387677
0.383	0.0304686	0.105764	0.199064	0.327723	0.38957
0.387	0.0306859	0.10607	0.19995	0.32886	0.390383
0.392	0.0307056	0.106446	0.200779	0.330039	0.391697
0.397	0.0307056	0.107058	0.201579	0.331341	0.392924
0.402	0.0308835	0.107105	0.202262	0.33225	0.394291
0.407	0.0310417	0.107388	0.203423	0.333161	0.395525
0.411	0.0309033	0.107742	0.20387	0.334551	0.396717
0.416	0.0311209	0.108096	0.204915	0.335427	0.398327
0.421	0.0311604	0.108262	0.205574	0.336505	0.399157
0.426	0.0310615	0.108592	0.206443	0.337585	0.400405
0.431	0.0310615	0.108853	0.207044	0.338467	0.401796
0.436	0.0312396	0.109208	0.207856	0.339673	0.403099
0.442	0.0315167	0.109634	0.20873	0.340439	0.404358
0.447	0.0313385	0.109942	0.209605	0.341731	0.405528
0.452	0.0315365	0.109966	0.21021	0.342581	0.40656
0.457	0.0316751	0.110702	0.211119	0.343636	0.407923
0.462	0.0315167	0.110749	0.211817	0.344653	0.409008
0.468	0.0315167	0.111058	0.212669	0.345468	0.409954
0.473	0.0319723	0.11151	0.213095	0.346448	0.411091
0.478	0.0318534	0.111772	0.213888	0.347717	0.412279
0.484	0.0318336	0.111939	0.214989	0.348333	0.413231
0.489	0.0318336	0.112273	0.215417	0.349567	0.414329
0.495	0.0319921	0.112535	0.216276	0.350556	0.41543
0.5	0.0318534	0.11275	0.217321	0.351465	0.416582
0.506	0.0319525	0.112965	0.217752	0.352542	0.417351
0.511	0.0320912	0.113419	0.218368	0.353455	0.418605
0.517	0.0320317	0.113538	0.219542	0.354287	0.419571
0.522	0.0322102	0.113897	0.219913	0.355245	0.420395
0.528	0.0324284	0.114256	0.220564	0.356122	0.421851
0.534	0.032349	0.114424	0.221588	0.357169	0.42263
0.54	0.0324879	0.114664	0.222054	0.35805	0.423704
0.546	0.0325474	0.115144	0.22277	0.359185	0.424633
0.551	0.0326268	0.115	0.223675	0.359859	0.425466
0.557	0.0325673	0.115288	0.224143	0.360619	0.426153
0.563	0.0326864	0.115816	0.224675	0.361549	0.427728
0.569	0.0326864	0.115816	0.225646	0.362312	0.428369
0.575	0.0325871	0.116249	0.226211	0.363033	0.429259
0.581	0.0327857	0.116562	0.226777	0.364352	0.430249
0.587	0.032885	0.116803	0.227595	0.364779	0.430944
0.594	0.0329843	0.116996	0.228352	0.365974	0.431889
0.6	0.0331234	0.117213	0.229078	0.366873	0.433085
0.606	0.0330637	0.117406	0.229806	0.367474	0.433485
0.612	0.033183	0.117792	0.230218	0.368161	0.434185
0.619	0.0332227	0.118034	0.230916	0.369194	0.435387
0.625	0.0332227	0.118034	0.231615	0.369668	0.436291
0.631	0.0334017	0.118493	0.232251	0.370877	0.437046
0.638	0.0334613	0.118711	0.233016	0.371527	0.437903
0.644	0.0334613	0.119001	0.233463	0.372003	0.43856
0.651	0.0335409	0.119486	0.23407	0.372958	0.439268
0.657	0.0338195	0.11968	0.234838	0.373611	0.440231
0.664	0.0338991	0.119753	0.235415	0.374439	0.44079
0.671	0.033919	0.119874	0.236153	0.375224	0.441858
0.678	0.0338792	0.120287	0.236893	0.376055	0.442521
0.684	0.0339787	0.120433	0.237344	0.376756	0.44344
0.691	0.0340982	0.12087	0.237924	0.377458	0.444054
0.698	0.0342576	0.121162	0.23857	0.378293	0.444771
0.705	0.0340584	0.121503	0.239314	0.379174	0.445438
0.712	0.0344569	0.12143	0.239897	0.379394	0.446312
0.719	0.0343373	0.121942	0.240643	0.38072	0.447136
0.726	0.0344369	0.122234	0.241228	0.381074	0.447703
0.733	0.0346363	0.122405	0.241976	0.38196	0.448117
0.74	0.0344569	0.1226	0.24253	0.38276	0.449203
0.747	0.0347161	0.122845	0.243183	0.383071	0.449773
0.755	0.0345765	0.12304	0.243869	0.384095	0.450292
0.762	0.0347759	0.123578	0.24436	0.385122	0.45102
0.769	0.0349355	0.123505	0.245015	0.385435	0.451801
0.777	0.0346961	0.123872	0.245737	0.386465	0.452374
0.784	0.0350154	0.124093	0.246296	0.386779	0.453053
0.792	0.0346762	0.124264	0.246987	0.387587	0.453733
0.799	0.0351551	0.124681	0.247416	0.388487	0.454309
0.807	0.0351152	0.124779	0.248208	0.388803	0.454991
0.815	0.0352749	0.125098	0.248671	0.38966	0.455464
0.822	0.0352949	0.125344	0.249366	0.390609	0.455937
0.83	0.035235	0.125664	0.249896	0.390881	0.456832
0.838	0.0354547	0.125885	0.250527	0.391652	0.457254
0.846	0.0354547	0.126057	0.251258	0.392333	0.45773
0.854	0.0356745	0.126377	0.251558	0.392969	0.458576
0.862	0.0356745	0.126574	0.252524	0.394063	0.458946
0.87	0.0357345	0.127142	0.252925	0.394519	0.459901
0.878	0.0357545	0.12724	0.253693	0.395022	0.459742
0.886	0.0359145	0.127413	0.254095	0.395617	0.460751
0.894	0.0357745	0.127685	0.254967	0.39658	0.46139
0.903	0.0359145	0.127932	0.25537	0.397039	0.46171
0.911	0.0360145	0.128229	0.256277	0.397682	0.46251
0.919	0.0360545	0.128451	0.256479	0.398373	0.462938
0.928	0.0362746	0.128674	0.257322	0.399157	0.463526
0.936	0.0361745	0.128996	0.257761	0.399758	0.46433
0.945	0.0363547	0.129443	0.25847	0.400498	0.464867
0.953	0.0363747	0.129641	0.25891	0.401007	0.465566
0.962	0.0365149	0.12984	0.259554	0.401471	0.465942
0.971	0.036555	0.130187	0.260199	0.4024	0.466697
0.98	0.0367152	0.130411	0.260879	0.402866	0.467452
0.989	0.0367954	0.130486	0.261321	0.403565	0.468047
0.998	0.0369557	0.130909	0.262037	0.404311	0.468588
1.007	0.0369357	0.130934	0.262719	0.40506	0.469022
1.016	0.0371563	0.131382	0.263301	0.405434	0.46951
1.025	0.0370961	0.131556	0.263677	0.406137	0.469944
1.034	0.0373569	0.13188	0.264499	0.4067	0.470651
1.043	0.0372766	0.13213	0.265152	0.407076	0.470869
1.052	0.0374773	0.132655	0.265633	0.407876	0.471305
1.062	0.0374171	0.132854	0.266183	0.408725	0.472178
1.071	0.0375978	0.13308	0.266838	0.409197	0.472506
1.081	0.0377383	0.13338	0.267494	0.409764	0.473217
1.09	0.0377584	0.133605	0.268047	0.410332	0.473326
1.1	0.0377785	0.133906	0.268635	0.411043	0.474039
1.11	0.0377584	0.134282	0.269259	0.411518	0.474588
1.119	0.0378388	0.134558	0.269779	0.412231	0.474862
1.129	0.0378187	0.134809	0.270613	0.412755	0.475137
1.139	0.0379593	0.135111	0.271205	0.413184	0.475798
1.149	0.0379995	0.135287	0.271972	0.413804	0.476128
1.159	0.0379191	0.135689	0.272391	0.414425	0.476624
1.169	0.0382005	0.135916	0.27316	0.415047	0.476956
1.18	0.038281	0.136193	0.273895	0.41567	0.477342
1.19	0.0382207	0.136571	0.274246	0.416246	0.477729
1.2	0.0382005	0.136747	0.275018	0.416774	0.478227
1.211	0.0385224	0.137227	0.275581	0.417303	0.47856
1.221	0.038462	0.137303	0.276285	0.418074	0.478782
1.232	0.0387035	0.137783	0.276849	0.418315	0.479114
1.242	0.0386834	0.138036	0.277414	0.419136	0.47917
1.253	0.0389653	0.138213	0.278192	0.419233	0.479559
1.264	0.038925	0.138618	0.278866	0.420007	0.479892
1.274	0.0391264	0.138973	0.279327	0.420492	0.479892
1.285	0.039328	0.139176	0.279859	0.421025	0.480281
1.296	0.039328	0.139582	0.280571	0.42156	0.480615
1.307	0.0394288	0.139811	0.281105	0.422046	0.480782
1.319	0.0395901	0.140243	0.281818	0.422436	0.481173
1.33	0.0394893	0.140446	0.282497	0.423264	0.48134
1.341	0.0397111	0.140777	0.282998	0.42346	0.481786
1.352	0.0397515	0.141032	0.283714	0.424192	0.481842
1.364	0.0397918	0.141338	0.284432	0.424535	0.482457
1.375	0.0399331	0.14172	0.284971	0.424878	0.482401
1.387	0.0399331	0.14195	0.285582	0.425319	0.482513
1.399	0.0399533	0.142359	0.286519	0.42576	0.483072
1.41	0.0400139	0.142717	0.286917	0.426546	0.483297
1.422	0.0400341	0.143049	0.287386	0.426743	0.483577
1.434	0.040135	0.143357	0.288146	0.427432	0.483633
1.446	0.0403168	0.143869	0.288654	0.427826	0.483801
1.458	0.0403977	0.144177	0.289307	0.42827	0.484306
1.471	0.0405189	0.144459	0.289925	0.428962	0.48425
1.483	0.0405998	0.144922	0.290689	0.429655	0.484643
1.495	0.0405998	0.145076	0.29098	0.429853	0.484868
1.508	0.0407616	0.145385	0.291966	0.430299	0.485093
1.52	0.0408425	0.145745	0.292405	0.430944	0.485262
1.533	0.0409639	0.146209	0.2931	0.43159	0.4856
1.546	0.0411865	0.146338	0.29376	0.431939	0.485882
1.558	0.0414498	0.146777	0.294421	0.432287	0.485938
1.571	0.0416119	0.147087	0.294899	0.432636	0.485938
1.584	0.0417335	0.147526	0.295672	0.433135	0.48622
1.597	0.0419565	0.147836	0.296188	0.433734	0.486051
1.61	0.0421188	0.148225	0.296927	0.434085	0.486164
1.624	0.0421796	0.148536	0.29763	0.434936	0.486333
1.637	0.0421391	0.148925	0.298185	0.435287	0.486446
1.65	0.0423623	0.149366	0.29889	0.435839	0.486446
1.664	0.0424638	0.149678	0.29941	0.436241	0.486559
1.678	0.0424841	0.150016	0.299894	0.436593	0.486671
1.691	0.0426669	0.150406	0.300788	0.437147	0.486671
1.705	0.0426263	0.150693	0.301422	0.437702	0.486333
1.719	0.0427482	0.150979	0.30187	0.437903	0.486671
1.733	0.0429311	0.151318	0.302506	0.43856	0.486559
1.747	0.0428904	0.15184	0.303068	0.438965	0.486389
1.761	0.0430734	0.152076	0.303969	0.439268	0.486502
1.775	0.0431547	0.152442	0.304608	0.439826	0.486446
1.79	0.0432768	0.152913	0.305097	0.440434	0.486502
1.804	0.0433988	0.153201	0.305662	0.44079	0.486389
1.819	0.0434395	0.15362	0.306304	0.441196	0.486276
1.834	0.0436431	0.154066	0.307022	0.441603	0.48622
1.848	0.0436227	0.15446	0.307703	0.442062	0.486333
1.863	0.0437653	0.154749	0.308044	0.442368	0.486333
1.878	0.0438671	0.155091	0.308765	0.442725	0.486389
1.893	0.0439078	0.155381	0.309298	0.443235	0.486502
1.909	0.0439893	0.155723	0.310059	0.443747	0.486333
1.924	0.0440301	0.156172	0.31063	0.44431	0.486502
1.939	0.044132	0.156594	0.311203	0.444617	0.486446
1.955	0.0442951	0.15699	0.311853	0.444771	0.486446
1.97	0.0444582	0.157413	0.312503	0.445181	0.486502
1.986	0.0444786	0.157863	0.313155	0.445643	0.486446
2.002	0.0444786	0.158128	0.313654	0.44626	0.486671
2.018	0.0445194	0.158473	0.314423	0.446415	0.486559
2.034	0.044601	0.158898	0.315039	0.44693	0.486389
2.05	0.0447643	0.159349	0.315656	0.447239	0.486559
2.067	0.0447439	0.159721	0.316274	0.447807	0.486615
2.083	0.0448868	0.160174	0.316777	0.448013	0.486671
2.1	0.044846	0.160467	0.317512	0.44822	0.486671
2.116	0.0449276	0.160813	0.3179	0.448944	0.486615
2.133	0.0450298	0.161267	0.318599	0.449099	0.486671
2.15	0.045091	0.161721	0.31926	0.449618	0.486784
2.167	0.0451932	0.162175	0.319883	0.450085	0.486784
2.184	0.0452954	0.162577	0.320506	0.4505	0.486897
2.201	0.0455202	0.163005	0.321014	0.450812	0.486784
2.218	0.0455202	0.163407	0.321718	0.45128	0.486954
2.236	0.045602	0.163756	0.322227	0.451592	0.487123
2.253	0.0457248	0.164213	0.322854	0.452114	0.487123
2.271	0.0458884	0.164562	0.323521	0.452427	0.48718
2.289	0.0460113	0.164966	0.324111	0.452792	0.487237
2.307	0.0461751	0.165397	0.324662	0.453315	0.48718
2.325	0.0462775	0.165855	0.325175	0.453576	0.487293
2.343	0.0464824	0.16626	0.325727	0.453943	0.487067
2.361	0.0465028	0.166774	0.326439	0.454309	0.486954
2.38	0.0466463	0.167152	0.327112	0.454572	0.486841
2.398	0.0466873	0.167612	0.327627	0.454939	0.486954
2.417	0.0467694	0.168046	0.328223	0.455306	0.486841
2.436	0.0467694	0.168507	0.328898	0.455674	0.486728
2.455	0.0470155	0.168969	0.329416	0.455885	0.486784
2.474	0.0471386	0.169458	0.329934	0.4562	0.486897
2.493	0.0472618	0.169757	0.330772	0.456569	0.486954
2.513	0.0473234	0.170439	0.331292	0.456727	0.486784
2.532	0.047385	0.170902	0.331812	0.457149	0.486897
2.552	0.0475082	0.171366	0.332333	0.457413	0.486671
2.572	0.0476109	0.171968	0.333096	0.45773	0.486671
2.591	0.0476315	0.172351	0.333618	0.457941	0.486728
2.612	0.0476109	0.172762	0.334181	0.458205	0.486559
2.632	0.0476931	0.173173	0.334947	0.458523	0.486446
2.652	0.0477342	0.173585	0.335391	0.458735	0.486333
2.672	0.0480632	0.174025	0.336038	0.458999	0.48622
2.693	0.0482484	0.174547	0.336564	0.459317	0.486107
2.714	0.0484954	0.175071	0.337253	0.459476	0.485825
2.735	0.0484542	0.17565	0.33774	0.459742	0.485487
2.756	0.0484954	0.176091	0.338308	0.459901	0.485375
2.777	0.0485571	0.176561	0.339	0.460326	0.485093
2.798	0.0485365	0.176838	0.33957	0.460539	0.48515
2.82	0.0487631	0.177308	0.340101	0.460858	0.484981
2.841	0.0489691	0.17789	0.340673	0.461017	0.484924
2.863	0.0490928	0.178418	0.341327	0.461017	0.484643
2.885	0.0492991	0.178834	0.341901	0.460964	0.484587
2.907	0.0493197	0.179112	0.342475	0.46139	0.48425
2.929	0.0494228	0.179697	0.342927	0.461657	0.483969
2.952	0.0494228	0.18017	0.343461	0.461817	0.483969
2.974	0.0495054	0.180533	0.344079	0.462083	0.483689
2.997	0.0494435	0.18098	0.344573	0.46219	0.483577
3.02	0.0496292	0.181483	0.345192	0.462137	0.483353
3.043	0.0498563	0.181875	0.34573	0.462457	0.483128
3.066	0.0499803	0.182351	0.34635	0.462671	0.483128
3.089	0.0501042	0.182939	0.347013	0.462831	0.483016
3.113	0.0502076	0.183417	0.347387	0.462991	0.482905
3.137	0.0501042	0.183979	0.347927	0.463045	0.482569
3.16	0.0502076	0.184485	0.348509	0.463366	0.482457
3.184	0.0503523	0.184852	0.348967	0.463526	0.482289
3.208	0.050497	0.185303	0.349676	0.463794	0.482233
3.233	0.0507867	0.185811	0.350135	0.463848	0.482121
3.257	0.0508281	0.186376	0.350595	0.464062	0.481954
3.282	0.0509523	0.186857	0.351265	0.464223	0.481731
3.307	0.0510559	0.187367	0.351852	0.464277	0.481507
3.332	0.0511387	0.187821	0.352355	0.46433	0.481228
3.357	0.0512009	0.18836	0.352649	0.464545	0.481228
3.382	0.0513874	0.188815	0.353238	0.464652	0.481173
3.408	0.0515947	0.189271	0.353827	0.464598	0.48095
3.434	0.0518228	0.189755	0.354417	0.464813	0.480894
3.459	0.0519681	0.190325	0.354966	0.464867	0.480671
3.485	0.0520096	0.190782	0.355516	0.464867	0.48056
3.512	0.0522587	0.191354	0.355981	0.464813	0.480226
3.538	0.0522795	0.191841	0.356447	0.465135	0.479948
3.565	0.0524249	0.192213	0.356914	0.465189	0.479725
3.592	0.0525704	0.192815	0.357508	0.465135	0.479503
3.619	0.0528406	0.193304	0.357976	0.465189	0.479281
3.646	0.0529238	0.19385	0.358487	0.465135	0.47917
3.673	0.0530486	0.194339	0.359083	0.465297	0.478837
3.701	0.0532359	0.1948	0.359638	0.46535	0.478671
3.728	0.05334	0.195406	0.360065	0.465512	0.478338
3.756	0.0534233	0.195927	0.360536	0.465619	0.478449
3.784	0.0536316	0.196389	0.360878	0.465404	0.478172
3.813	0.0538191	0.19694	0.361478	0.465566	0.478172
3.841	0.0539233	0.197403	0.361993	0.465566	0.477674
3.87	0.0540693	0.1981	0.362379	0.465673	0.477674
3.899	0.0542153	0.198594	0.362938	0.465781	0.477619
3.928	0.0543822	0.199002	0.363412	0.465727	0.477508
3.957	0.0544031	0.199468	0.363886	0.465566	0.477232
3.987	0.0545283	0.20011	0.364274	0.465781	0.477398
4.016	0.054758	0.200548	0.36462	0.465566	0.477066
4.046	0.0548625	0.201016	0.365095	0.465619	0.477011
4.076	0.0550088	0.201484	0.365657	0.465727	0.476956
4.107	0.0550715	0.202041	0.366091	0.465727	0.476735
4.137	0.0551551	0.202481	0.366568	0.465673	0.476569
4.168	0.0552805	0.203009	0.366915	0.465619	0.476404
4.199	0.0555525	0.203568	0.367393	0.465619	0.476183
4.23	0.0556781	0.204127	0.367741	0.465566	0.475853
4.262	0.0557827	0.204746	0.368263	0.465458	0.475687
4.293	0.0559712	0.205248	0.368612	0.465512	0.475357
4.325	0.0561388	0.20581	0.369179	0.465458	0.475082
4.357	0.0562017	0.206402	0.369528	0.465512	0.474807
4.389	0.0564952	0.206965	0.370009	0.465243	0.474478
4.422	0.056684	0.20744	0.370359	0.46535	0.474094
4.455	0.0568308	0.207974	0.370709	0.465243	0.47371
4.488	0.0569148	0.20851	0.371147	0.465189	0.473436
4.521	0.0570408	0.209016	0.371498	0.464813	0.472998
4.554	0.0571458	0.209582	0.371981	0.464867	0.472724
4.588	0.0573558	0.21009	0.372333	0.464813	0.472506
4.622	0.0574399	0.210568	0.372772	0.464759	0.472287
4.656	0.0576291	0.211047	0.373169	0.464491	0.471796
4.69	0.0576922	0.211586	0.373521	0.464384	0.471687
4.725	0.0578815	0.212066	0.373918	0.464169	0.471523
4.76	0.0580288	0.212606	0.374448	0.463901	0.471305
4.795	0.0582814	0.213117	0.374802	0.463901	0.471196
4.83	0.058492	0.213719	0.374979	0.463794	0.470815
4.866	0.0585552	0.214141	0.375421	0.463633	0.470651
4.901	0.0586817	0.214805	0.375864	0.463419	0.470543
4.937	0.0588925	0.215258	0.376086	0.463259	0.470271
4.974	0.0589979	0.215802	0.37653	0.463045	0.470053
5.01	0.0591667	0.216257	0.376707	0.463045	0.469782
5.047	0.0594411	0.216711	0.376974	0.462671	0.46951
5.084	0.0595256	0.217288	0.377418	0.462617	0.469347
5.122	0.0596946	0.217956	0.37773	0.46235	0.469022
5.159	0.0598847	0.218443	0.377997	0.462137	0.468642
5.197	0.0601596	0.219022	0.378175	0.462083	0.468372
5.235	0.0603077	0.219571	0.378487	0.46203	0.468047
5.273	0.0604346	0.220182	0.378755	0.46171	0.467668
5.312	0.0606251	0.220733	0.379067	0.46139	0.467452
5.351	0.0608369	0.221162	0.37938	0.46123	0.46702
5.39	0.0609004	0.221652	0.379738	0.460964	0.466589
5.43	0.0611759	0.222205	0.379917	0.460751	0.466265
5.469	0.0612183	0.222789	0.380275	0.460539	0.465942
5.509	0.0614092	0.223312	0.380588	0.460326	0.465727
5.55	0.0616213	0.223836	0.380902	0.46006	0.465404
5.59	0.0617699	0.22436	0.381081	0.459901	0.465028
5.631	0.0618548	0.224885	0.381216	0.459583	0.464706
5.672	0.0619822	0.225411	0.381575	0.459583	0.46433
5.713	0.0622159	0.225999	0.381755	0.459052	0.464008
5.755	0.0624072	0.226495	0.38198	0.458893	0.463633
5.797	0.0625348	0.22693	0.382159	0.458735	0.463366
5.839	0.0627262	0.227582	0.382384	0.458364	0.463098
5.882	0.0628751	0.228142	0.382519	0.458047	0.462777
5.925	0.0631306	0.22861	0.382789	0.457941	0.46235
5.968	0.0632797	0.22914	0.38306	0.45773	0.461977
6.011	0.0634075	0.229702	0.38315	0.457518	0.46171
6.055	0.0636846	0.230234	0.383466	0.457307	0.46123
6.099	0.0639405	0.23086	0.383601	0.457043	0.461124
6.143	0.0641326	0.231267	0.383917	0.456622	0.460858
6.188	0.0643674	0.231801	0.384052	0.456569	0.460592
6.233	0.0645596	0.232461	0.384278	0.456095	0.460379
6.278	0.0647947	0.232901	0.384504	0.455832	0.46006
6.324	0.0649658	0.233437	0.384685	0.455517	0.460007
6.37	0.0651369	0.233973	0.384866	0.455254	0.459795
6.416	0.0652438	0.234541	0.385002	0.454939	0.459529
6.463	0.0655221	0.235079	0.385092	0.454729	0.459423
6.51	0.0656506	0.235649	0.385228	0.454257	0.458946
6.557	0.0658434	0.236187	0.385545	0.454047	0.458735
6.604	0.0658863	0.23679	0.385545	0.453838	0.458417
6.652	0.0661006	0.237363	0.385727	0.453629	0.458205
6.7	0.0663151	0.237872	0.385727	0.453158	0.457888
6.749	0.0663794	0.238445	0.385863	0.452897	0.457413
6.798	0.0664652	0.23902	0.385999	0.452688	0.457149
6.847	0.0667228	0.239371	0.385954	0.452218	0.456727
6.896	0.0669161	0.23985	0.386135	0.451853	0.456095
6.946	0.067088	0.240523	0.38618	0.45154	0.455674
6.997	0.0671739	0.241068	0.386317	0.451332	0.455254
7.047	0.067475	0.241549	0.386498	0.450812	0.454676
7.098	0.0676471	0.242063	0.386544	0.450656	0.4541
7.149	0.0678192	0.242675	0.38668	0.450344	0.453733
7.201	0.0679915	0.243158	0.386907	0.449981	0.453315
7.253	0.0682715	0.243577	0.386953	0.449514	0.452897
7.305	0.0684655	0.244061	0.386953	0.449358	0.452531
7.358	0.0685733	0.24474	0.386998	0.448944	0.452166
7.411	0.0688105	0.245193	0.386998	0.448582	0.451801
7.465	0.0690479	0.245712	0.387135	0.44822	0.451384
7.518	0.0691343	0.246231	0.387044	0.44791	0.45102
7.573	0.0693502	0.24675	0.387089	0.447497	0.450604
7.627	0.0695447	0.247206	0.386998	0.447136	0.450188
7.682	0.0697392	0.247857	0.387044	0.446827	0.449721
7.738	0.0699122	0.248346	0.386998	0.446569	0.44941
7.793	0.0700853	0.248737	0.386953	0.445952	0.449151
7.849	0.0702801	0.249325	0.386998	0.445541	0.448737
7.906	0.0703883	0.24998	0.386998	0.445233	0.44853
7.963	0.0706049	0.250438	0.387044	0.444771	0.448168
8.02	0.0707999	0.250963	0.387135	0.44431	0.44791
8.078	0.0709083	0.251456	0.387226	0.4439	0.447549
8.136	0.0711468	0.251883	0.387089	0.443542	0.447084
8.194	0.0712553	0.252311	0.387226	0.443133	0.446621
8.253	0.0714506	0.252805	0.387226	0.442776	0.446209
8.312	0.0715809	0.253365	0.387135	0.44247	0.445849
8.372	0.0718632	0.253795	0.387089	0.44196	0.445335
8.432	0.0720153	0.25429	0.387044	0.441502	0.44472
8.493	0.0721458	0.254754	0.386953	0.441146	0.44431
8.554	0.0723415	0.255151	0.386816	0.440739	0.443798
8.615	0.0725808	0.255648	0.386725	0.440181	0.443286
8.677	0.0726896	0.256146	0.386544	0.439724	0.44298
8.739	0.0728856	0.256611	0.386453	0.43942	0.44247
8.802	0.0731034	0.25721	0.386362	0.438914	0.442062
8.865	0.073256	0.257743	0.386362	0.438459	0.441603
8.928	0.0734522	0.25821	0.386317	0.437954	0.441196
8.992	0.0736485	0.258678	0.38618	0.4375	0.440688
9.057	0.0737576	0.259112	0.385954	0.437097	0.440231
9.122	0.0739322	0.259447	0.385863	0.436543	0.439775
9.187	0.0741505	0.259982	0.385591	0.43609	0.439218
9.253	0.0742379	0.260452	0.385455	0.435688	0.438762
9.319	0.0744564	0.260754	0.385274	0.435337	0.438358
9.385	0.0746313	0.261325	0.385183	0.434735	0.437853
9.453	0.0747625	0.261795	0.384957	0.434285	0.437399
9.52	0.075047	0.262199	0.384866	0.433834	0.436996
9.588	0.0752002	0.262705	0.38464	0.433435	0.436442
9.657	0.0753973	0.263143	0.384549	0.432985	0.43604
9.726	0.0755945	0.263616	0.384459	0.432437	0.435638
9.795	0.075726	0.264055	0.384278	0.431988	0.435237
9.865	0.0759014	0.264428	0.384188	0.431541	0.434635
9.936	0.0760769	0.265003	0.384098	0.431044	0.434035
10.007	0.0761646	0.265343	0.383872	0.430547	0.433535
10.078	0.0763841	0.265682	0.383601	0.430051	0.433035
10.15	0.07645	0.266191	0.38333	0.429605	0.432487
10.223	0.0766696	0.266565	0.383015	0.42911	0.431988
10.295	0.0768893	0.267008	0.382654	0.428468	0.431491
10.369	0.0769992	0.267383	0.382429	0.428073	0.430845
10.443	0.0772411	0.267758	0.382114	0.427481	0.430349
10.517	0.0773732	0.268235	0.381935	0.42689	0.429803
10.592	0.0774832	0.26868	0.381755	0.426448	0.429308
10.668	0.0777254	0.269227	0.381485	0.425809	0.428814
10.744	0.0777694	0.269741	0.381351	0.425368	0.42832
10.82	0.0779677	0.270118	0.381171	0.42478	0.427826
10.898	0.0782322	0.270598	0.380857	0.42429	0.427235
10.975	0.0784748	0.270976	0.380633	0.42385	0.426743
11.053	0.0787396	0.27132	0.380275	0.423313	0.426251
11.132	0.078872	0.271664	0.379961	0.422825	0.425711
11.211	0.0790045	0.272043	0.379648	0.422289	0.425221
11.291	0.0790266	0.272456	0.379291	0.421754	0.424731
11.371	0.0791371	0.272801	0.379112	0.421317	0.424192
11.452	0.0792033	0.273181	0.378978	0.420783	0.423655
11.534	0.0794023	0.273561	0.37871	0.420152	0.423118
11.616	0.0795792	0.274011	0.378398	0.419765	0.422533
11.698	0.079734	0.274426	0.378042	0.419378	0.421949
11.782	0.0799774	0.274738	0.37773	0.41875	0.42156
11.865	0.0801546	0.275119	0.377418	0.418219	0.420928
11.95	0.0803318	0.275466	0.377107	0.417592	0.420346
12.034	0.0804425	0.275918	0.37684	0.417015	0.419717
12.12	0.0806199	0.276127	0.376352	0.416438	0.419136
12.206	0.080642	0.276475	0.376042	0.415766	0.418557
12.293	0.0808194	0.276753	0.375598	0.415334	0.41793
12.38	0.0809525	0.276997	0.3752	0.414712	0.417544
12.468	0.0811301	0.277345	0.374802	0.414138	0.416967
12.556	0.0812632	0.277624	0.374271	0.413565	0.416534
12.646	0.0813965	0.278008	0.373918	0.412945	0.415862
12.735	0.0816408	0.278253	0.373565	0.412279	0.415286
12.826	0.0817742	0.278568	0.373345	0.411708	0.414616
12.917	0.0819965	0.278778	0.372861	0.410854	0.414043
13.008	0.08213	0.279198	0.372508	0.410285	0.413279
13.101	0.082308	0.279443	0.372113	0.40967	0.412707
13.193	0.0824861	0.279793	0.371674	0.409197	0.412088
13.287	0.0825751	0.280074	0.371235	0.40863	0.411566
13.381	0.0827311	0.280425	0.370709	0.408065	0.410901
13.476	0.0829539	0.280636	0.370446	0.407358	0.410332
13.571	0.0830876	0.280952	0.369921	0.406653	0.409717
13.668	0.0832437	0.281163	0.369397	0.40595	0.409055
13.764	0.0833776	0.281445	0.36896	0.40534	0.408348
13.862	0.0835115	0.281586	0.368306	0.404545	0.407688
13.96	0.0836231	0.281867	0.367871	0.403938	0.407123
14.059	0.0837347	0.282114	0.367349	0.403238	0.406606
14.158	0.0839134	0.282467	0.366958	0.402633	0.405903
14.259	0.0839804	0.282643	0.366437	0.402075	0.405247
14.36	0.0840921	0.28289	0.366004	0.401564	0.404639
14.461	0.0842262	0.283244	0.365484	0.400868	0.403985
14.564	0.0844498	0.283527	0.365181	0.40022	0.403378
14.667	0.0845393	0.283668	0.364749	0.399619	0.402819
14.77	0.0846735	0.283881	0.364447	0.399019	0.402168
14.875	0.084763	0.284058	0.364015	0.398281	0.401518
14.98	0.0849197	0.284235	0.363498	0.397682	0.400961
15.086	0.0850317	0.284518	0.362895	0.396901	0.400359
15.192	0.0851213	0.284837	0.362379	0.39635	0.399665
15.3	0.0853453	0.28505	0.361778	0.395663	0.399065
15.408	0.0854574	0.285228	0.361264	0.394611	0.398373
15.517	0.0856592	0.285476	0.360878	0.393789	0.397682
15.627	0.0857714	0.285583	0.360407	0.393151	0.397039
15.737	0.0858387	0.285654	0.35998	0.39256	0.396442
15.848	0.0860182	0.285868	0.359595	0.391969	0.395754
15.96	0.0860407	0.285974	0.358955	0.391334	0.394976
16.073	0.0861754	0.286188	0.358401	0.3907	0.394291
16.186	0.0862427	0.286223	0.357976	0.389931	0.393516
16.301	0.0863326	0.286259	0.357466	0.389254	0.392833
16.416	0.0864674	0.286472	0.356787	0.388532	0.392106
16.531	0.0866022	0.286472	0.355981	0.387812	0.391334
16.648	0.0867146	0.286579	0.355431	0.387003	0.390609
16.766	0.086827	0.286686	0.354713	0.38642	0.389931
16.884	0.0868945	0.286829	0.354164	0.385793	0.389254
17.003	0.087052	0.287043	0.353575	0.385077	0.388532
17.123	0.0871195	0.287114	0.352985	0.384363	0.387812
17.244	0.0872095	0.28715	0.352481	0.383561	0.387048
17.365	0.0872996	0.287185	0.351852	0.382804	0.386331
17.488	0.0872996	0.287221	0.351223	0.382271	0.385614
17.611	0.0873446	0.287328	0.350553	0.381606	0.384899
17.735	0.0875022	0.287506	0.349968	0.380941	0.384229
17.86	0.0875923	0.287471	0.349342	0.380233	0.383427
17.986	0.0876599	0.287721	0.348634	0.379439	0.38276
18.113	0.087705	0.287792	0.348052	0.378777	0.382093
18.24	0.0877275	0.287756	0.347345	0.378117	0.38134
18.369	0.0878177	0.287899	0.34664	0.377414	0.380587
18.498	0.0879755	0.288007	0.345978	0.376624	0.379836
18.629	0.0880206	0.288078	0.345234	0.375836	0.379086
18.76	0.0881108	0.28815	0.344615	0.375006	0.378381
18.892	0.0882913	0.288328	0.344037	0.374177	0.377722
19.025	0.0883589	0.288364	0.343461	0.373524	0.376975
19.159	0.0884492	0.288293	0.342803	0.372698	0.376099
19.294	0.088517	0.28815	0.342024	0.371873	0.375224
19.43	0.0885847	0.288078	0.341368	0.371223	0.374395
19.566	0.0886298	0.288078	0.340714	0.370618	0.37348
19.704	0.0886524	0.288114	0.339978	0.36997	0.372741
19.843	0.0886976	0.28815	0.339285	0.369065	0.371917
19.982	0.0886976	0.288114	0.338634	0.368204	0.371267
20.123	0.0886298	0.288007	0.33778	0.367431	0.370531
20.265	0.0886298	0.287899	0.336969	0.366488	0.369797
20.407	0.0887879	0.287828	0.336321	0.365547	0.369021
20.551	0.0889235	0.287828	0.335634	0.364693	0.368247
20.695	0.0890591	0.287756	0.334947	0.364012	0.367517
20.841	0.0891043	0.287685	0.334222	0.363416	0.366702
20.987	0.0891269	0.287614	0.333417	0.362694	0.365846
21.135	0.0891043	0.287614	0.332493	0.361973	0.364992
21.283	0.0891495	0.287578	0.331812	0.360999	0.364267
21.433	0.0891721	0.287578	0.331172	0.360155	0.363629
21.584	0.0891043	0.287471	0.330492	0.359185	0.362864
21.735	0.0891269	0.287328	0.329735	0.358302	0.362142
21.888	0.0891721	0.287185	0.328938	0.357462	0.361295
22.042	0.0893078	0.287185	0.328103	0.356708	0.360492
22.197	0.0893531	0.28715	0.32731	0.355997	0.359522
22.353	0.0892852	0.287078	0.326518	0.355287	0.358764
22.51	0.0892626	0.287043	0.325806	0.35437	0.357966
22.668	0.0893531	0.2869	0.324978	0.353413	0.357169
22.827	0.0894209	0.286722	0.324229	0.3525	0.35629
22.987	0.0894435	0.286437	0.323482	0.351879	0.355454
23.149	0.0893983	0.28633	0.322736	0.351052	0.354162
23.311	0.0893304	0.286223	0.321835	0.350226	0.353206
23.475	0.0892852	0.286081	0.320936	0.349361	0.352417
23.64	0.0891948	0.285725	0.320155	0.348374	0.351589
23.806	0.0891721	0.285441	0.319415	0.347389	0.35068
23.973	0.0892174	0.285157	0.318599	0.346571	0.349855
24.141	0.0892174	0.284979	0.317784	0.345753	0.349073
24.311	0.08924	0.284696	0.316854	0.344856	0.348251
24.481	0.0891495	0.284483	0.316004	0.34392	0.347348
24.653	0.0891721	0.284306	0.315155	0.343027	0.34653
24.826	0.08924	0.284164	0.314192	0.342176	0.345631
25	0.0892626	0.283916	0.313347	0.341205	0.344816
25.175	0.0892626	0.283597	0.312503	0.340398	0.34392
25.352	0.0891948	0.283456	0.311738	0.339633	0.343068
25.53	0.0891495	0.28335	0.310859	0.338788	0.342176
25.709	0.0891495	0.283138	0.310135	0.337906	0.341246
25.889	0.0891948	0.28289	0.309298	0.337104	0.340439
26.071	0.0891269	0.282467	0.308538	0.336225	0.339472
26.253	0.0890817	0.282079	0.307628	0.335307	0.338507
26.438	0.0889235	0.281832	0.306719	0.334312	0.337665
26.623	0.0888557	0.28155	0.3057	0.333359	0.336784
26.809	0.0888557	0.281269	0.304721	0.332487	0.335706
26.997	0.0888331	0.280882	0.303856	0.331696	0.33471
27.187	0.0887202	0.280566	0.303031	0.330828	0.333836
27.377	0.0886298	0.280285	0.302132	0.329882	0.332923
27.569	0.0886976	0.279899	0.301273	0.32886	0.332131
27.762	0.0887654	0.279513	0.300415	0.327919	0.331222
27.957	0.0885621	0.279163	0.299559	0.327097	0.330236
28.153	0.0884718	0.278848	0.298704	0.326237	0.329292
28.35	0.0884944	0.278428	0.297778	0.325379	0.328546
28.548	0.0884492	0.278043	0.29689	0.324407	0.327527
28.748	0.0883589	0.277729	0.296041	0.323359	0.32655
28.95	0.088201	0.277485	0.295304	0.322429	0.325652
29.152	0.0881108	0.277136	0.294421	0.321579	0.324679
29.357	0.0881784	0.276753	0.293467	0.320653	0.323708
29.562	0.0881784	0.276335	0.292734	0.31973	0.322778
29.769	0.0881784	0.275953	0.29182	0.318654	0.321927
29.978	0.0880206	0.275571	0.290798	0.317697	0.320885
30.187	0.0878402	0.275085	0.289634	0.316779	0.319807
30.399	0.08775	0.274565	0.28869	0.315673	0.318885
30.612	0.08775	0.274149	0.28782	0.314228	0.318041
30.826	0.0877275	0.273699	0.286953	0.313242	0.317161
31.042	0.0875923	0.273215	0.286087	0.312561	0.316092
31.259	0.0874121	0.272836	0.285114	0.31173	0.315216
31.478	0.0873671	0.27256	0.284073	0.310787	0.314152
31.698	0.0872545	0.272111	0.283033	0.309922	0.313053
31.92	0.0870745	0.271457	0.282139	0.308758	0.312183
32.143	0.087052	0.271079	0.28114	0.307897	0.311277
32.368	0.0870745	0.270667	0.280144	0.306888	0.310298
32.594	0.086917	0.270083	0.279362	0.305844	0.309396
32.822	0.0867596	0.269604	0.278582	0.30484	0.308571
33.052	0.0866022	0.268987	0.277626	0.303764	0.307747
33.283	0.0864898	0.268577	0.276532	0.302727	0.306701
33.516	0.0863775	0.268133	0.275546	0.301841	0.305807
33.75	0.0862203	0.267485	0.274562	0.30092	0.304951
33.986	0.0860856	0.26694	0.27344	0.299963	0.303949
34.224	0.0858836	0.266429	0.272461	0.298936	0.303023
34.463	0.0856592	0.265818	0.271623	0.297838	0.302099
34.704	0.0855695	0.265207	0.270683	0.296743	0.301067
34.947	0.0855471	0.264699	0.269501	0.295686	0.299927
35.191	0.0853005	0.264258	0.268323	0.294669	0.298826
35.437	0.0850765	0.263582	0.267321	0.29369	0.297801
35.685	0.0850093	0.262941	0.266459	0.292678	0.296925
35.934	0.0850541	0.262536	0.265598	0.291595	0.296014
36.186	0.0850317	0.262031	0.264568	0.290731	0.294996
36.438	0.0848302	0.261459	0.263437	0.289869	0.293944
36.693	0.0844945	0.261022	0.262446	0.288937	0.293039
36.95	0.0843603	0.260452	0.261628	0.287828	0.292172
37.208	0.0842486	0.259781	0.260607	0.286651	0.291127
37.468	0.0840921	0.259179	0.259486	0.285548	0.29012
37.73	0.0837347	0.258511	0.258606	0.284589	0.289223
37.993	0.0834445	0.257777	0.257524	0.283491	0.288078
38.259	0.0833999	0.257177	0.256311	0.282573	0.286936
38.526	0.0832883	0.256412	0.255269	0.28155	0.285903
38.795	0.0831545	0.255847	0.254263	0.280601	0.284802
39.066	0.0831991	0.255217	0.253259	0.279653	0.283845
39.339	0.0830208	0.254621	0.252391	0.278533	0.28282
39.614	0.0827756	0.25396	0.251458	0.27752	0.281832
39.89	0.0825306	0.253365	0.250394	0.276579	0.281022
40.169	0.0822857	0.252772	0.249333	0.275675	0.279969
40.449	0.08213	0.252146	0.248307	0.274773	0.278953
40.732	0.082219	0.251456	0.247317	0.273768	0.277799
41.016	0.08213	0.250733	0.246296	0.272663	0.276857
41.303	0.0817742	0.24998	0.245278	0.271698	0.275849
41.591	0.0815964	0.249358	0.244229	0.270632	0.274703
41.881	0.0815742	0.248607	0.243019	0.269569	0.27363
42.174	0.081241	0.247824	0.241943	0.26844	0.272663
42.468	0.0810635	0.247108	0.240838	0.267246	0.271664
42.765	0.0808416	0.246425	0.239702	0.266191	0.270735
43.063	0.0805312	0.245679	0.238861	0.265139	0.269569
43.364	0.0802431	0.245064	0.23786	0.264191	0.268577
43.666	0.0800881	0.244255	0.236732	0.263177	0.267621
43.971	0.0799774	0.24348	0.2358	0.262199	0.266804
44.278	0.0796234	0.242771	0.234806	0.261224	0.265852
44.587	0.079358	0.242031	0.233718	0.26015	0.264766
44.898	0.0792033	0.241164	0.232601	0.259112	0.263717
45.212	0.0789162	0.240202	0.231487	0.25781	0.262604
45.527	0.0785851	0.239403	0.230249	0.256744	0.261459
45.845	0.0783865	0.238796	0.229141	0.255947	0.260519
46.164	0.078166	0.23784	0.228162	0.254687	0.25948
46.487	0.0778795	0.237013	0.227091	0.253729	0.258577
46.811	0.0777914	0.236283	0.226148	0.252772	0.257477
47.137	0.0776373	0.235427	0.225207	0.25162	0.256279
47.466	0.0775052	0.234826	0.224081	0.250602	0.255151
47.797	0.0771532	0.234131	0.223113	0.249685	0.254026
48.131	0.0768014	0.233342	0.222054	0.248574	0.253069
48.466	0.0765158	0.232492	0.221029	0.247433	0.252015
48.804	0.0764719	0.231769	0.219758	0.246263	0.250898
49.145	0.0762304	0.230828	0.218553	0.245128	0.249751
49.488	0.076033	0.229827	0.217598	0.244158	0.248607
49.833	0.0757479	0.228953	0.216491	0.243093	0.247629
50.18	0.0756164	0.228173	0.215632	0.242256	0.246653
50.53	0.0753097	0.227365	0.214591	0.241324	0.245517
50.882	0.0751564	0.226464	0.213553	0.240202	0.244417
51.237	0.0748282	0.225751	0.21273	0.239211	0.243351
51.594	0.0743253	0.225009	0.211726	0.238127	0.242192
51.954	0.074085	0.224144	0.210513	0.237013	0.241068
52.316	0.0738667	0.223343	0.209424	0.235807	0.239978
52.681	0.0737139	0.222297	0.208428	0.234794	0.238732
53.048	0.0735176	0.221254	0.207374	0.233941	0.237713
53.418	0.0731688	0.220397	0.206083	0.232712	0.236663
53.791	0.0727549	0.219724	0.204826	0.231801	0.235712
54.165	0.072472	0.218809	0.2039	0.23086	0.234731
54.543	0.0721675	0.2182	0.203155	0.229796	0.233531
54.923	0.0719719	0.217318	0.202143	0.228766	0.232524
55.306	0.0716026	0.216226	0.201075	0.227769	0.231518
55.691	0.071277	0.21547	0.200009	0.226712	0.230359
56.08	0.0710167	0.214473	0.198858	0.225473	0.229234
56.47	0.0707566	0.213599	0.197739	0.224391	0.228236
56.864	0.0704533	0.212516	0.196593	0.223281	0.227209
57.26	0.0701718	0.211676	0.195626	0.222358	0.226092
57.659	0.0699338	0.210718	0.194545	0.221407	0.225287
58.061	0.0695663	0.209821	0.193378	0.220397	0.224175
58.465	0.0692854	0.209016	0.192389	0.219419	0.22322
58.873	0.0688537	0.208004	0.1912	0.218443	0.222082
59.283	0.0687242	0.207024	0.189985	0.217258	0.221009
59.696	0.0685086	0.206047	0.189205	0.216166	0.219907
60.112	0.0684224	0.205219	0.188255	0.215046	0.218931
60.53	0.0679915	0.204127	0.186991	0.21396	0.217835
60.952	0.0678838	0.203068	0.185987	0.212967	0.216772
61.377	0.067475	0.202246	0.185044	0.211976	0.21556
61.804	0.0672814	0.201367	0.183846	0.210927	0.214835
62.235	0.0667872	0.200519	0.182679	0.21	0.2139
62.668	0.0666155	0.199526	0.181743	0.208837	0.212786
63.105	0.0663365	0.198624	0.180724	0.207677	0.211826
63.544	0.0661649	0.197607	0.179735	0.206609	0.210688
63.987	0.0658005	0.196621	0.178636	0.20581	0.209523
64.432	0.0655007	0.195638	0.177764	0.20454	0.208539
64.881	0.0651797	0.194656	0.176614	0.203627	0.20744
65.333	0.0648161	0.193879	0.175523	0.202481	0.206402
65.788	0.0643888	0.193045	0.174462	0.201542	0.205544
66.246	0.0640899	0.192041	0.173404	0.200314	0.204599
66.707	0.0638765	0.191068	0.172265	0.199264	0.203509
67.172	0.0637059	0.189869	0.171157	0.198158	0.202129
67.639	0.0633862	0.189071	0.17008	0.197142	0.20122
68.11	0.0632584	0.187934	0.169115	0.1961	0.200285
68.584	0.0630241	0.186971	0.167987	0.195147	0.199264
69.062	0.0626198	0.186065	0.166945	0.194195	0.198333
69.543	0.0622372	0.185049	0.166014	0.193189	0.1972
70.027	0.0618123	0.184204	0.165004	0.192041	0.196129
70.514	0.061494	0.183192	0.163805	0.190896	0.195147
71.005	0.0612819	0.18207	0.163045	0.189698	0.194023
71.499	0.0610699	0.181008	0.162014	0.188758	0.192959
71.997	0.0607945	0.180226	0.161013	0.187764	0.191869
72.498	0.0603711	0.179196	0.160068	0.186716	0.191039
73.003	0.0599693	0.178306	0.159125	0.185754	0.190154
73.511	0.0597579	0.177253	0.157943	0.184654	0.189157
74.023	0.0594622	0.176229	0.15687	0.183529	0.187934
74.538	0.0592089	0.175181	0.155908	0.182547	0.186942
75.057	0.0588925	0.17441	0.154654	0.181483	0.186037
75.579	0.0586606	0.173585	0.153803	0.180589	0.185049
76.105	0.0582603	0.172515	0.152926	0.17953	0.184035
76.635	0.0578604	0.171831	0.151946	0.178584	0.182996
77.168	0.057587	0.170793	0.151021	0.177391	0.181903
77.705	0.0571878	0.169839	0.149834	0.17634	0.180924
78.245	0.0570198	0.168833	0.148729	0.175484	0.179864
78.79	0.056663	0.167748	0.147968	0.174327	0.178834
79.338	0.0564113	0.166855	0.147024	0.173475	0.177863
79.89	0.0562017	0.165828	0.145979	0.172488	0.177059
80.446	0.0557199	0.16502	0.144988	0.171558	0.176008
81.006	0.055406	0.164025	0.144233	0.170411	0.174988
81.569	0.055176	0.162898	0.143013	0.169377	0.173942
82.137	0.0549879	0.161828	0.141899	0.168317	0.172927
82.708	0.0546118	0.16092	0.141253	0.167504	0.172132
83.284	0.0543822	0.160041	0.140299	0.166611	0.171011
83.863	0.0539025	0.15911	0.139423	0.165613	0.170084
84.446	0.0535274	0.158075	0.138524	0.164643	0.169132
85.034	0.0532984	0.157122	0.137397	0.163676	0.168209
85.625	0.0530902	0.156277	0.136323	0.162871	0.167098
86.221	0.0527782	0.155355	0.135609	0.161881	0.165963
86.821	0.0525496	0.154434	0.134717	0.16108	0.165128
87.425	0.0523418	0.153594	0.134056	0.160094	0.164294
88.033	0.0518851	0.152703	0.132965	0.159163	0.163461
88.645	0.0515739	0.15184	0.132054	0.158075	0.162416
89.261	0.0514288	0.150693	0.130968	0.157122	0.16132
89.882	0.051118	0.149756	0.130162	0.156145	0.160627
90.507	0.0507453	0.148847	0.129483	0.15546	0.159668
91.137	0.0505591	0.148044	0.128629	0.154592	0.158898
91.771	0.0500836	0.147242	0.127727	0.15362	0.158022
92.409	0.0496705	0.146261	0.126802	0.152651	0.157017
93.051	0.0494641	0.145282	0.125804	0.151762	0.15604
93.699	0.0492784	0.144357	0.124883	0.150927	0.155091
94.35	0.0489073	0.143485	0.124212	0.150016	0.154276
95.006	0.0486807	0.142589	0.123368	0.14921	0.153306
95.667	0.0483101	0.141618	0.122403	0.148277	0.152442
96.332	0.0477548	0.14065	0.121341	0.147138	0.151527
97.002	0.0477548	0.139785	0.120552	0.146312	0.150693
97.676	0.0474877	0.139049	0.119888	0.145539	0.149782
98.355	0.0473234	0.138112	0.119004	0.144716	0.14908
99.039	0.0469129	0.137378	0.118244	0.143946	0.148121
99.728	0.0465233	0.136369	0.117094	0.142998	0.147138
100.421	0.0462979	0.135538	0.116265	0.142154	0.146312
101.119	0.0460727	0.134834	0.115607	0.141236	0.145385
101.822	0.045868	0.133931	0.114901	0.140446	0.144459
102.53	0.045602	0.132954	0.114221	0.139734	0.143613
103.243	0.0451115	0.132355	0.113155	0.13877	0.142665
103.961	0.0450093	0.131357	0.112405	0.137833	0.141746
104.684	0.0447235	0.130411	0.111657	0.137	0.140879
105.411	0.0444582	0.129443	0.111102	0.136167	0.140039
106.144	0.0442747	0.128773	0.11026	0.135387	0.139125
106.882	0.0438264	0.12771	0.109275	0.134307	0.138188
107.625	0.043582	0.126994	0.108604	0.133505	0.137303
108.373	0.0433785	0.126008	0.107934	0.132729	0.136445
109.126	0.0430124	0.12527	0.107312	0.13193	0.135588
109.885	0.0426669	0.124509	0.106453	0.130909	0.134859
110.648	0.0424638	0.123578	0.105596	0.130038	0.134056
111.418	0.0422608	0.12282	0.10474	0.129219	0.13328
112.192	0.0419971	0.121966	0.104242	0.128649	0.132455
112.972	0.0416727	0.120992	0.103579	0.127833	0.131781
113.757	0.0411865	0.120117	0.102822	0.127018	0.130809
114.547	0.0409234	0.11905	0.101853	0.126205	0.129889
115.344	0.040802	0.118179	0.101264	0.125369	0.128947
116.145	0.0405391	0.11743	0.100746	0.124607	0.128328
116.952	0.0401148	0.116538	0.100088	0.123872	0.12766
117.765	0.0398524	0.115624	0.09922	0.122894	0.126747
118.583	0.0397918	0.114712	0.0985407	0.122185	0.125983
119.407	0.0395699	0.113873	0.0978858	0.121479	0.125123
120.237	0.0393078	0.113252	0.0973253	0.120651	0.12446
121.073	0.0389653	0.11232	0.0966256	0.119704	0.123725
121.914	0.0388646	0.111677	0.0958341	0.118953	0.122747
122.761	0.0387639	0.110868	0.0952297	0.118179	0.121942
123.614	0.0386029	0.110037	0.0947422	0.117623	0.121381
124.473	0.0383212	0.109279	0.0940699	0.116803	0.120773
125.338	0.0380598	0.108474	0.0933986	0.115985	0.119777
126.209	0.0378187	0.107742	0.0927283	0.115432	0.119098
127.086	0.0375978	0.107058	0.0922897	0.114832	0.118517
127.969	0.0371563	0.10647	0.091483	0.114137	0.117889
128.858	0.0368956	0.105811	0.0908616	0.113299	0.117141
129.753	0.0366551	0.10499	0.0902871	0.112416	0.116321
130.655	0.0363347	0.104334	0.0897822	0.111963	0.115672
131.562	0.0360945	0.103655	0.0889801	0.111177	0.114976
132.477	0.0359145	0.102838	0.0883623	0.110346	0.114113
133.397	0.0357145	0.102325	0.0879967	0.109516	0.113443
134.324	0.0355946	0.101719	0.0874716	0.109018	0.112822
135.257	0.0353748	0.100952	0.0868332	0.108427	0.112177
136.196	0.0350553	0.100279	0.0860365	0.107459	0.11132
137.143	0.0349156	0.0995604	0.0857637	0.106964	0.110559
138.095	0.0346363	0.0987737	0.0852867	0.106234	0.109942
139.055	0.0345964	0.0980578	0.0847195	0.105741	0.109302
140.021	0.0342177	0.0972738	0.0840851	0.10492	0.108451
140.993	0.0339389	0.0964223	0.0835647	0.104451	0.107742
141.973	0.0338593	0.0957332	0.0830675	0.103913	0.1072
142.959	0.0335608	0.0948618	0.0821425	0.103165	0.106493
143.952	0.0333221	0.0941751	0.081782	0.102675	0.105788
144.952	0.0332029	0.093558	0.0813993	0.102022	0.105131
145.959	0.0331234	0.0928277	0.080635	0.101487	0.104498
146.972	0.033024	0.0922581	0.0801636	0.100766	0.103632
147.993	0.0328055	0.0917346	0.0798048	0.100117	0.102815
149.021	0.0326665	0.091121	0.0791999	0.0995372	0.102418
150.056	0.0325474	0.0905309	0.0789761	0.0987737	0.101882
151.098	0.032349	0.0898963	0.0784394	0.0980808	0.100975
152.148	0.032111	0.0894209	0.078015	0.0976426	0.100302
153.205	0.0319128	0.0886976	0.0774796	0.0970666	0.0999542
154.269	0.0316949	0.0881333	0.0768111	0.0964223	0.0992132
155.34	0.0314969	0.0876148	0.0764773	0.0958709	0.0985195
156.419	0.0312791	0.087007	0.0758993	0.0955266	0.0979193
157.505	0.0310813	0.0862877	0.0751224	0.0948847	0.097389
158.599	0.0310813	0.0857938	0.0748785	0.0942208	0.0964913
159.7	0.0309429	0.0852781	0.0743026	0.0935808	0.0960776
160.81	0.0306661	0.0847183	0.0737275	0.0929645	0.0955037
161.926	0.0306661	0.0842038	0.0735949	0.0923264	0.0948389
163.051	0.0304093	0.0836454	0.0731973	0.0917346	0.0943123
164.183	0.0301132	0.0831099	0.0726897	0.0910756	0.0937179
165.323	0.0301132	0.0825529	0.0722049	0.0904402	0.0932612
166.471	0.0299751	0.0819521	0.0717865	0.0899416	0.0925314
167.627	0.0297187	0.081241	0.0714785	0.0895114	0.0919849
168.791	0.0294821	0.0807529	0.0710169	0.0890365	0.0913482
169.963	0.0293836	0.0801767	0.0707314	0.0884944	0.0908031
171.144	0.0291472	0.0796234	0.0702268	0.0879304	0.0902361
172.332	0.02897	0.0790708	0.0697008	0.0870745	0.0897151
173.529	0.0289897	0.0787616	0.06946	0.0867821	0.0889687
174.734	0.0287733	0.0784306	0.0688912	0.0863775	0.0886073
175.947	0.0289897	0.0778575	0.068345	0.0856592	0.0879529
177.168	0.0287929	0.0775272	0.0681922	0.0851437	0.0872996
178.399	0.0286356	0.0769553	0.0678649	0.0846959	0.086827
179.637	0.0283603	0.0763841	0.0674725	0.0839357	0.0862652
180.885	0.0282227	0.0759891	0.0669499	0.0835338	0.0856592
182.141	0.0281245	0.0755068	0.0667323	0.0832214	0.0853229
183.405	0.027987	0.0747625	0.0662975	0.0826197	0.0846735
184.679	0.0277318	0.0744127	0.0658631	0.0821522	0.0841144
185.961	0.0275944	0.0739758	0.065646	0.0817964	0.0838017
187.252	0.0274571	0.0734958	0.0651906	0.0811079	0.0832437
188.552	0.0272806	0.0730598	0.0648006	0.0807972	0.0826642
189.861	0.0271237	0.0727549	0.0645841	0.0801767	0.0822412
191.179	0.0271041	0.0722762	0.0641514	0.0796455	0.0815075
192.506	0.0268103	0.0718632	0.0635896	0.0794244	0.0810413
193.843	0.0267515	0.0713421	0.0631794	0.0788499	0.0805534
195.189	0.0266732	0.07093	0.0627266	0.0786071	0.0798889
196.544	0.0263209	0.0704749	0.0624249	0.0783204	0.0796013
197.908	0.02636	0.070042	0.0621235	0.0778355	0.0791812
199.282	0.0261253	0.069696	0.0616718	0.0774832	0.0787175
200.665	0.0261057	0.0693502	0.0615858	0.0770432	0.0782983
202.058	0.026008	0.0689616	0.0613709	0.0766476	0.0777254
203.461	0.0258907	0.0686811	0.061156	0.0761427	0.0773291
204.873	0.0259493	0.0681638	0.060877	0.0756164	0.0768014
206.296	0.0258712	0.0678407	0.0603408	0.0752002	0.0763621
207.728	0.0257148	0.0675825	0.0602336	0.0750032	0.0758137
209.17	0.0256562	0.0669591	0.0598909	0.0743253	0.0755506
210.622	0.0254805	0.0668302	0.0595056	0.0742598	0.0751345
212.084	0.0252462	0.0664009	0.0595056	0.0737139	0.0748282
213.556	0.0250511	0.0659934	0.058907	0.0735394	0.0745001
215.038	0.0250316	0.0658863	0.0589497	0.0731252	0.074085
216.531	0.0249146	0.0655649	0.0586934	0.0727549	0.0736703
218.034	0.0248951	0.0652652	0.0583092	0.0724285	0.0732778
219.547	0.0247781	0.0650299	0.0579253	0.0720805	0.0728638
221.071	0.0245637	0.0646451	0.0577548	0.0716026	0.072559
222.606	0.0244663	0.0642179	0.057627	0.0711251	0.0720588
224.151	0.0242715	0.0637272	0.0573289	0.0706699	0.0716894
225.707	0.0242715	0.0633649	0.0569672	0.0703017	0.0713421
227.273	0.0241742	0.062939	0.056797	0.0699987	0.0708433
228.851	0.0240769	0.0627049	0.056542	0.0694366	0.0705399
230.439	0.0240185	0.0623222	0.0563296	0.0690911	0.0699555
232.039	0.0237656	0.0619185	0.0558626	0.0689832	0.069696
233.649	0.0239017	0.0618336	0.0557141	0.0685948	0.0693934
235.271	0.0236683	0.0613668	0.0557353	0.068293	0.0690911
236.904	0.023785	0.0611547	0.0554597	0.0678838	0.0686811
238.548	0.0236683	0.0608369	0.0552054	0.0676471	0.0684439
240.203	0.0235128	0.0606463	0.0548666	0.067131	0.0681207
241.871	0.0233768	0.0604135	0.0548243	0.067002	0.0677331
243.549	0.0233379	0.0602019	0.0544646	0.0666799	0.0672599
245.239	0.0232602	0.0600327	0.0542532	0.0663794	0.0671095
246.941	0.0232019	0.0595678	0.054063	0.0660577	0.0666369
248.655	0.0232408	0.0594411	0.0538096	0.0655435	0.0661649
250.381	0.0230854	0.0591034	0.0539363	0.0653508	0.0657577
252.119	0.0229107	0.0588925	0.053493	0.0650085	0.0655007
253.868	0.0226778	0.0585342	0.0533875	0.0647092	0.0649444
255.63	0.022639	0.0583867	0.0531555	0.0643461	0.0648161
257.404	0.0224451	0.0579867	0.0529869	0.0640472	0.0643461
259.19	0.022542	0.0577132	0.0528815	0.0637059	0.0640685
260.989	0.0224644	0.0574609	0.0526498	0.0633223	0.0636206
262.8	0.0224063	0.0572508	0.0522078	0.0629177	0.0632797
264.624	0.0220768	0.0569778	0.0519554	0.0626411	0.0628539
266.46	0.0221931	0.0569148	0.0519134	0.0622372	0.062556
268.309	0.0219412	0.0567679	0.0516822	0.0620459	0.0622159
270.171	0.0218444	0.0565581	0.0516612	0.0616001	0.0619185
272.046	0.0217089	0.0562855	0.0514301	0.0615364	0.0615789
273.934	0.0215734	0.0559084	0.0511782	0.0611547	0.0613243
275.835	0.0213026	0.0556153	0.0509054	0.0607522	0.0610911
277.749	0.0213412	0.0553433	0.0506119	0.0603711	0.0607945
279.676	0.0212252	0.0550924	0.050528	0.0601384	0.0603711
281.617	0.0211479	0.0551133	0.0502557	0.0599693	0.0601807
283.571	0.0211865	0.0549043	0.0501929	0.0597791	0.0598425
285.539	0.0211672	0.0547371	0.0500045	0.0596101	0.0597157
287.52	0.0210899	0.054424	0.0497743	0.0592722	0.0594622
289.515	0.020858	0.0542362	0.0496279	0.0591245	0.0590823
291.524	0.0208194	0.053965	0.0496279	0.0587238	0.0589136
293.547	0.0206841	0.0536732	0.0493143	0.0585763	0.058492
295.584	0.0207807	0.0536524	0.049168	0.058471	0.0583025
297.635	0.0207228	0.0532984	0.0489383	0.0582603	0.0578815
300	0.0205104	0.0532359	0.0488548	0.0579446	0.0576291

## Sheet: Fig 2c
t	Val-1mM	Val-10mM	Val-20mM	t	Val-40mM
0.003	0.00880755	0.0245808	0.0455909	0.002	0.0800892
0.007	0.0106818	0.0516781	0.0926227	0.004	0.0939307
0.01	0.0118977	0.0726079	0.130172	0.006	0.107089
0.014	0.0139764	0.0919359	0.159787	0.008	0.124168
0.018	0.014225	0.110753	0.190393	0.011	0.145632
0.021	0.0141485	0.124636	0.212286	0.013	0.166037
0.025	0.0150483	0.138113	0.231697	0.015	0.180183
0.028	0.0164495	0.150108	0.250003	0.017	0.193792
0.032	0.0174311	0.16043	0.266064	0.019	0.206142
0.036	0.0186855	0.17125	0.282423	0.021	0.217203
0.039	0.0190721	0.179371	0.295165	0.024	0.232328
0.043	0.0185309	0.186308	0.307652	0.026	0.246038
0.047	0.0187434	0.194053	0.320392	0.028	0.25905
0.051	0.0199628	0.200937	0.331687	0.03	0.267536
0.055	0.0214383	0.206529	0.340395	0.033	0.278996
0.058	0.0217691	0.211442	0.347176	0.035	0.291419
0.062	0.0226458	0.215497	0.355784	0.037	0.300604
0.066	0.0223923	0.219713	0.364523	0.04	0.311048
0.07	0.0226458	0.223815	0.372087	0.042	0.321012
0.074	0.0235438	0.227801	0.378855	0.044	0.329309
0.078	0.0241501	0.231066	0.38654	0.047	0.337849
0.082	0.0251297	0.233848	0.39171	0.049	0.346559
0.086	0.0252866	0.236744	0.397588	0.052	0.356078
0.09	0.0259149	0.239498	0.403079	0.054	0.362044
0.094	0.0264655	0.2424	0.407977	0.057	0.370043
0.098	0.0271743	0.244638	0.411162	0.059	0.377749
0.103	0.0275489	0.247508	0.416587	0.062	0.385145
0.107	0.0279831	0.250201	0.419738	0.064	0.391573
0.111	0.0285362	0.252512	0.42355	0.067	0.398932
0.115	0.0292881	0.25447	0.425913	0.069	0.405192
0.119	0.0294465	0.256303	0.428984	0.072	0.411783
0.124	0.0298429	0.258513	0.431777	0.074	0.419982
0.128	0.0300809	0.260734	0.435848	0.077	0.428338
0.132	0.0305573	0.262492	0.438228	0.079	0.435646
0.137	0.0310144	0.264462	0.43955	0.082	0.442771
0.141	0.0311734	0.266611	0.441388	0.085	0.449128
0.146	0.0314321	0.268565	0.443438	0.087	0.45384
0.15	0.0319099	0.269976	0.446636	0.09	0.459082
0.155	0.0322288	0.271495	0.448244	0.093	0.464982
0.159	0.0322687	0.27295	0.449806	0.095	0.469106
0.164	0.032528	0.27455	0.45038	0.098	0.472335
0.168	0.0328074	0.276085	0.452736	0.101	0.474703
0.173	0.033047	0.277135	0.454156	0.104	0.478753
0.178	0.0332069	0.279102	0.455263	0.107	0.481437
0.182	0.0337267	0.280759	0.45595	0.109	0.482448
0.187	0.0340269	0.281785	0.45754	0.112	0.485551
0.192	0.0342272	0.283524	0.458869	0.115	0.48862
0.197	0.0344475	0.284806	0.459936	0.118	0.492227
0.201	0.0347482	0.286056	0.460363	0.121	0.495517
0.206	0.0350491	0.287023	0.461379	0.124	0.495923
0.211	0.0353302	0.288567	0.463096	0.127	0.498365
0.216	0.0356315	0.290334	0.464551	0.13	0.50088
0.221	0.0360536	0.2916	0.465847	0.133	0.503764
0.226	0.036114	0.292906	0.467094	0.136	0.506073
0.231	0.0363957	0.29407	0.467582	0.139	0.507083
0.236	0.0366172	0.295713	0.46818	0.142	0.507738
0.241	0.0369799	0.296775	0.468398	0.145	0.508334
0.246	0.037121	0.297986	0.469925	0.148	0.510128
0.252	0.0374639	0.299533	0.471019	0.151	0.512411
0.257	0.0379283	0.300715	0.47217	0.154	0.514222
0.262	0.0380495	0.301938	0.473049	0.157	0.516587
0.267	0.0381909	0.303462	0.474206	0.16	0.5197
0.273	0.0387168	0.304617	0.475145	0.164	0.522034
0.278	0.0387775	0.305851	0.476141	0.167	0.522836
0.283	0.0389597	0.307201	0.476751	0.17	0.52265
0.289	0.0391623	0.308291	0.477418	0.173	0.523453
0.294	0.039446	0.309535	0.47853	0.177	0.524505
0.3	0.0397704	0.310859	0.479423	0.18	0.526242
0.305	0.0399733	0.312186	0.480093	0.183	0.525869
0.311	0.0401763	0.313099	0.481381	0.187	0.527176
0.317	0.0405217	0.314395	0.481942	0.19	0.52755
0.322	0.0407859	0.315504	0.482898	0.193	0.528299
0.328	0.0409486	0.316807	0.483405	0.197	0.529175
0.334	0.0412539	0.318076	0.48442	0.2	0.529801
0.339	0.041539	0.319001	0.484872	0.204	0.530366
0.345	0.0416001	0.320238	0.485664	0.207	0.531309
0.351	0.0420077	0.321594	0.486515	0.211	0.532695
0.357	0.0422525	0.322721	0.487083	0.214	0.532758
0.363	0.0425382	0.323812	0.487424	0.218	0.533263
0.369	0.0426811	0.324945	0.488734	0.221	0.534149
0.375	0.0428241	0.326317	0.488962	0.225	0.534719
0.381	0.0430489	0.32722	0.489362	0.229	0.535481
0.387	0.0433147	0.328362	0.490563	0.232	0.535799
0.393	0.0434374	0.329586	0.490964	0.236	0.536944
0.399	0.043683	0.330377	0.491652	0.24	0.538029
0.406	0.0441336	0.331766	0.492227	0.243	0.538605
0.412	0.0440516	0.33284	0.492745	0.247	0.539181
0.418	0.0444411	0.334397	0.493609	0.251	0.539309
0.425	0.0448103	0.334997	0.494186	0.255	0.53963
0.431	0.0447488	0.336079	0.494475	0.259	0.540528
0.437	0.0452826	0.337365	0.495459	0.262	0.540978
0.444	0.0454676	0.338211	0.496213	0.266	0.541365
0.451	0.0456732	0.339504	0.496445	0.27	0.541944
0.457	0.0459406	0.340638	0.49691	0.274	0.54188
0.464	0.0461258	0.341572	0.497375	0.278	0.542783
0.47	0.0462905	0.342834	0.497841	0.282	0.542913
0.477	0.0464553	0.343854	0.498482	0.286	0.543818
0.484	0.0466202	0.344918	0.49854	0.29	0.544791
0.491	0.0471563	0.346189	0.499533	0.294	0.545505
0.498	0.0471357	0.347094	0.499884	0.299	0.546742
0.505	0.0474453	0.348248	0.50006	0.303	0.546938
0.512	0.0477965	0.349405	0.500763	0.307	0.547656
0.519	0.0478171	0.350275	0.50135	0.311	0.548309
0.526	0.0483548	0.351397	0.501702	0.315	0.548636
0.533	0.0484996	0.352021	0.502055	0.32	0.549817
0.54	0.0487481	0.35348	0.502349	0.324	0.549882
0.547	0.0490174	0.354233	0.502997	0.328	0.550539
0.554	0.0491625	0.355238	0.503115	0.333	0.551527
0.562	0.0496603	0.356583	0.503233	0.337	0.551857
0.569	0.0497226	0.357256	0.503646	0.341	0.551593
0.576	0.0500133	0.358353	0.504296	0.346	0.552517
0.584	0.0501379	0.359453	0.504473	0.35	0.553046
0.591	0.0504912	0.360259	0.505065	0.355	0.553178
0.599	0.0507616	0.361108	0.505361	0.359	0.553112
0.607	0.0510114	0.362172	0.505717	0.364	0.553641
0.614	0.0510947	0.363111	0.505539	0.369	0.554105
0.622	0.051428	0.364052	0.505835	0.373	0.554172
0.63	0.051553	0.365166	0.50631	0.378	0.553973
0.638	0.051991	0.366068	0.506548	0.383	0.554902
0.645	0.0521371	0.366757	0.506607	0.387	0.554968
0.653	0.0523458	0.367705	0.506845	0.392	0.555167
0.661	0.0527428	0.368699	0.507262	0.397	0.555034
0.669	0.0528264	0.369696	0.507559	0.402	0.555367
0.678	0.0532656	0.370694	0.507738	0.407	0.555367
0.686	0.0532866	0.371826	0.507738	0.411	0.555766
0.694	0.0537263	0.372393	0.508096	0.416	0.555699
0.702	0.0537682	0.373397	0.508155	0.421	0.556032
0.711	0.0543342	0.374185	0.508514	0.426	0.556232
0.719	0.0543552	0.375282	0.508573	0.431	0.556032
0.727	0.054754	0.375985	0.508991	0.436	0.556099
0.736	0.054901	0.376646	0.508872	0.442	0.556565
0.744	0.0554475	0.377616	0.509171	0.447	0.556766
0.753	0.0554685	0.378323	0.50947	0.452	0.556766
0.762	0.0558473	0.379342	0.509709	0.457	0.556632
0.77	0.0559526	0.380141	0.509949	0.462	0.556832
0.779	0.0563739	0.380941	0.509829	0.468	0.557233
0.788	0.0565425	0.381788	0.510188	0.473	0.557099
0.797	0.0568589	0.382457	0.510009	0.478	0.557366
0.806	0.0569434	0.383396	0.510248	0.484	0.557567
0.815	0.0574502	0.384157	0.510608	0.489	0.557767
0.824	0.0575347	0.385145	0.510608	0.495	0.557634
0.833	0.0579364	0.385639	0.510728	0.5	0.558169
0.843	0.0580422	0.386585	0.510788	0.506	0.557968
0.852	0.0585927	0.387397	0.511088	0.511	0.558035
0.861	0.0586986	0.388121	0.511028	0.517	0.558035
0.871	0.0590166	0.38889	0.510968	0.522	0.558437
0.88	0.0592499	0.389616	0.511028	0.528	0.558169
0.89	0.0595258	0.390434	0.510968	0.534	0.55837
0.899	0.0598656	0.391162	0.511088	0.54	0.559174
0.909	0.0599506	0.391983	0.511268	0.546	0.55904
0.919	0.0603546	0.392669	0.511328	0.551	0.558771
0.929	0.0606099	0.393126	0.511388	0.557	0.559308
0.939	0.0609932	0.394042	0.511569	0.563	0.559174
0.949	0.0613555	0.394869	0.511509	0.569	0.559375
0.959	0.0616114	0.395513	0.511569	0.575	0.559375
0.969	0.0619102	0.396019	0.511749	0.581	0.559577
0.979	0.0622305	0.396988	0.511629	0.587	0.559711
0.989	0.0624656	0.397588	0.511629	0.594	0.559912
1	0.0626794	0.398144	0.511749	0.6	0.559711
1.01	0.0630217	0.399024	0.511749	0.606	0.559778
1.02	0.0633214	0.399581	0.511328	0.612	0.559845
1.031	0.0636642	0.400139	0.511388	0.619	0.560047
1.042	0.0639215	0.400977	0.511388	0.625	0.559912
1.052	0.0643506	0.40149	0.511569	0.631	0.560181
1.063	0.0644795	0.402237	0.511449	0.638	0.55998
1.074	0.0648877	0.402752	0.511208	0.644	0.560248
1.085	0.0651672	0.403454	0.511148	0.651	0.560316
1.096	0.0654254	0.404205	0.511328	0.657	0.560181
1.107	0.065856	0.404628	0.510908	0.664	0.560248
1.118	0.0661361	0.405474	0.511028	0.671	0.560518
1.129	0.0664596	0.405851	0.510668	0.678	0.560652
1.14	0.0668049	0.406511	0.510728	0.684	0.560316
1.152	0.0671721	0.407031	0.510728	0.691	0.560518
1.163	0.0674963	0.407551	0.510788	0.698	0.560383
1.175	0.0677991	0.408119	0.510728	0.705	0.560383
1.186	0.0681022	0.408736	0.510728	0.712	0.56045
1.198	0.0684488	0.409448	0.510548	0.719	0.560181
1.21	0.0686439	0.409923	0.510608	0.726	0.560114
1.222	0.069056	0.410399	0.510608	0.733	0.560047
1.234	0.0694034	0.411114	0.510428	0.74	0.559845
1.246	0.069751	0.411544	0.510308	0.747	0.559912
1.258	0.070012	0.412117	0.510128	0.755	0.559644
1.27	0.0705343	0.4125	0.510308	0.762	0.559845
1.282	0.070861	0.412931	0.510128	0.769	0.559711
1.295	0.071188	0.413554	0.510009	0.777	0.559711
1.307	0.0715807	0.413986	0.509949	0.784	0.559912
1.32	0.0717117	0.414515	0.509829	0.792	0.559442
1.332	0.0721924	0.415092	0.509709	0.799	0.559845
1.345	0.072586	0.415477	0.509649	0.807	0.559577
1.358	0.0731114	0.415959	0.50941	0.815	0.559845
1.371	0.0733744	0.416345	0.50929	0.822	0.559845
1.384	0.0737471	0.41678	0.508932	0.83	0.559442
1.397	0.0740324	0.417215	0.509051	0.838	0.559644
1.41	0.0743179	0.417699	0.508932	0.846	0.559644
1.423	0.0746915	0.418135	0.508573	0.854	0.559845
1.436	0.0749774	0.418669	0.508514	0.862	0.55998
1.45	0.0754616	0.419009	0.508275	0.87	0.560047
1.463	0.0758362	0.419398	0.508036	0.878	0.560181
1.477	0.0762552	0.419738	0.507738	0.886	0.560047
1.491	0.0766526	0.420225	0.507798	0.894	0.560316
1.504	0.0768514	0.420469	0.507559	0.903	0.560383
1.518	0.0772272	0.420908	0.50744	0.911	0.560585
1.532	0.0776475	0.421298	0.507202	0.919	0.560518
1.546	0.0779797	0.421591	0.507262	0.928	0.560316
1.56	0.0784451	0.421836	0.507143	0.936	0.560316
1.575	0.0788445	0.422276	0.506845	0.945	0.560248
1.589	0.0791331	0.42257	0.506489	0.953	0.560383
1.604	0.0795109	0.42306	0.50631	0.962	0.560181
1.618	0.0798667	0.423256	0.505895	0.971	0.560248
1.633	0.080401	0.4236	0.505954	0.98	0.559912
1.648	0.0806907	0.423943	0.505717	0.989	0.559912
1.663	0.0811367	0.424091	0.505598	0.998	0.559577
1.678	0.0814716	0.424386	0.50542	1.007	0.559442
1.693	0.0818737	0.424927	0.505183	1.016	0.559644
1.708	0.0822762	0.425026	0.505183	1.025	0.559375
1.723	0.0825672	0.425272	0.50471	1.034	0.559174
1.739	0.0830152	0.425568	0.504591	1.043	0.558906
1.754	0.0834187	0.425716	0.504355	1.052	0.55904
1.77	0.0838901	0.426012	0.504177	1.062	0.558771
1.785	0.0843169	0.426259	0.504059	1.071	0.558437
1.801	0.0846092	0.426506	0.503705	1.081	0.558169
1.817	0.0849242	0.426901	0.503705	1.09	0.558169
1.833	0.0853747	0.426901	0.50341	1.1	0.557834
1.849	0.0857579	0.427347	0.503174	1.11	0.557634
1.866	0.0862543	0.427595	0.502997	1.119	0.557701
1.882	0.0867061	0.427545	0.502938	1.129	0.5575
1.899	0.0871132	0.427892	0.502761	1.139	0.557166
1.915	0.0874753	0.427942	0.50229	1.149	0.557032
1.932	0.0879283	0.42809	0.502349	1.159	0.556899
1.949	0.0883138	0.428239	0.502231	1.169	0.556832
1.966	0.0887905	0.428686	0.502114	1.18	0.556766
1.983	0.0891767	0.428934	0.501761	1.19	0.556565
2	0.0894951	0.429034	0.501702	1.2	0.556565
2.018	0.0899047	0.429183	0.501467	1.211	0.556565
2.035	0.0903604	0.429283	0.501173	1.221	0.556432
2.053	0.0907708	0.429631	0.50088	1.232	0.556499
2.07	0.0911817	0.429681	0.500704	1.242	0.556166
2.088	0.0916844	0.429979	0.500763	1.253	0.556365
2.106	0.092119	0.430029	0.500528	1.264	0.556032
2.124	0.0925082	0.430079	0.500294	1.274	0.556299
2.142	0.0929207	0.430179	0.500118	1.285	0.556032
2.161	0.0934254	0.430279	0.499826	1.296	0.556099
2.179	0.0938847	0.430279	0.499592	1.307	0.556032
2.198	0.0942295	0.430428	0.499299	1.319	0.556032
2.216	0.0946207	0.430528	0.499007	1.33	0.555766
2.235	0.0950582	0.430578	0.498774	1.341	0.555899
2.254	0.0955654	0.430727	0.498365	1.352	0.555899
2.273	0.0960732	0.430977	0.498249	1.364	0.555699
2.292	0.0965122	0.430877	0.49819	1.375	0.555566
2.312	0.0969748	0.431077	0.497841	1.387	0.5555
2.331	0.0974379	0.431077	0.497724	1.399	0.555566
2.351	0.0978319	0.431177	0.497549	1.41	0.555167
2.371	0.0983192	0.431127	0.497433	1.422	0.5553
2.39	0.0987837	0.431227	0.497142	1.434	0.554769
2.411	0.0992022	0.431377	0.496793	1.446	0.554902
2.431	0.099691	0.431427	0.496677	1.458	0.554968
2.451	0.100134	0.431177	0.496329	1.471	0.554769
2.471	0.10067	0.431427	0.496097	1.483	0.554503
2.492	0.101137	0.431427	0.496039	1.495	0.554437
2.513	0.101535	0.431277	0.495749	1.508	0.554238
2.534	0.101956	0.431477	0.495459	1.52	0.554105
2.555	0.102471	0.431327	0.495343	1.533	0.553973
2.576	0.10287	0.431377	0.494938	1.546	0.553774
2.597	0.103386	0.431427	0.494533	1.558	0.553774
2.619	0.103762	0.431377	0.494302	1.571	0.55384
2.64	0.104303	0.431427	0.493955	1.584	0.55331
2.662	0.10475	0.431327	0.493782	1.597	0.55331
2.684	0.105222	0.431377	0.493552	1.61	0.553178
2.706	0.105694	0.431277	0.493263	1.624	0.552781
2.728	0.106143	0.431127	0.493206	1.637	0.552451
2.751	0.106568	0.431277	0.492975	1.65	0.552319
2.773	0.107089	0.431227	0.492745	1.664	0.551857
2.796	0.107516	0.431127	0.492515	1.678	0.551989
2.819	0.10799	0.431177	0.492342	1.691	0.551395
2.842	0.108537	0.431027	0.492112	1.705	0.551263
2.865	0.108988	0.430977	0.492055	1.719	0.550737
2.888	0.109536	0.430827	0.49171	1.733	0.550474
2.912	0.109941	0.430727	0.49148	1.747	0.550342
2.935	0.110442	0.430727	0.491251	1.761	0.550079
2.959	0.110824	0.430678	0.491136	1.775	0.549817
2.983	0.111422	0.430678	0.490677	1.79	0.549817
3.007	0.111949	0.430578	0.490505	1.804	0.549751
3.032	0.112356	0.430478	0.490219	1.819	0.549554
3.056	0.112932	0.430478	0.489933	1.834	0.549554
3.081	0.113436	0.430378	0.489704	1.848	0.549751
3.106	0.113893	0.430179	0.489304	1.863	0.549489
3.131	0.114423	0.430129	0.489019	1.878	0.549489
3.156	0.114881	0.430129	0.488677	1.893	0.549357
3.181	0.115436	0.429979	0.488392	1.909	0.549554
3.207	0.115871	0.42993	0.48805	1.924	0.549161
3.232	0.116403	0.42993	0.487822	1.939	0.549095
3.258	0.116887	0.429581	0.487708	1.955	0.548833
3.284	0.117493	0.429581	0.487253	1.97	0.548702
3.31	0.117882	0.429233	0.486969	1.986	0.54844
3.337	0.118368	0.429084	0.486685	2.002	0.54844
3.363	0.118879	0.429084	0.486572	2.018	0.548636
3.39	0.119512	0.428885	0.486174	2.034	0.548309
3.417	0.12	0.428785	0.486061	2.05	0.548113
3.444	0.120464	0.428587	0.485778	2.067	0.548178
3.472	0.12105	0.428487	0.485608	2.083	0.548178
3.499	0.121491	0.428239	0.485381	2.1	0.548113
3.527	0.122079	0.428239	0.485098	2.116	0.547917
3.555	0.12252	0.428041	0.48459	2.133	0.547852
3.583	0.123012	0.427942	0.48442	2.15	0.54759
3.611	0.123577	0.427694	0.484194	2.167	0.547329
3.64	0.124143	0.427545	0.483912	2.184	0.547264
3.668	0.124661	0.427496	0.483574	2.201	0.547068
3.697	0.125155	0.427149	0.483461	2.218	0.546677
3.726	0.125624	0.427198	0.483067	2.236	0.546677
3.756	0.126144	0.427	0.482785	2.253	0.546286
3.785	0.126639	0.426803	0.482392	2.271	0.546286
3.815	0.127259	0.426555	0.482223	2.289	0.546221
3.845	0.127706	0.426407	0.481718	2.307	0.54609
3.875	0.128302	0.426209	0.481381	2.325	0.5457
3.905	0.128875	0.426061	0.481157	2.343	0.54505
3.936	0.129323	0.425913	0.480821	2.361	0.544791
3.967	0.129822	0.425765	0.480261	2.38	0.544337
3.997	0.130422	0.425469	0.479981	2.398	0.544012
4.029	0.131072	0.425272	0.479702	2.417	0.543753
4.06	0.131523	0.425173	0.479199	2.436	0.543301
4.092	0.132075	0.424829	0.478865	2.455	0.543106
4.123	0.132627	0.424779	0.478475	2.474	0.542396
4.156	0.133104	0.424632	0.478196	2.493	0.542202
4.188	0.133633	0.424238	0.477751	2.513	0.541751
4.22	0.134263	0.42414	0.477529	2.532	0.541429
4.253	0.134793	0.423894	0.47714	2.552	0.541043
4.286	0.135349	0.423649	0.476862	2.572	0.540464
4.319	0.13588	0.423452	0.476363	2.591	0.539886
4.353	0.136336	0.422962	0.47603	2.612	0.539245
4.386	0.136944	0.422668	0.475588	2.632	0.538733
4.42	0.137528	0.422423	0.475422	2.652	0.538349
4.454	0.13796	0.422227	0.475035	2.672	0.53771
4.489	0.138495	0.421738	0.474703	2.693	0.537263
4.523	0.139081	0.42164	0.474372	2.714	0.536881
4.558	0.13954	0.421396	0.473986	2.735	0.536626
4.593	0.140179	0.421152	0.4736	2.756	0.536626
4.628	0.140741	0.421054	0.47327	2.777	0.535989
4.664	0.141305	0.420761	0.472884	2.798	0.535672
4.7	0.141869	0.420469	0.472719	2.82	0.535672
4.736	0.142357	0.420225	0.472445	2.841	0.535227
4.772	0.143026	0.419982	0.47195	2.863	0.534973
4.808	0.14354	0.419836	0.471676	2.885	0.534783
4.845	0.144056	0.419446	0.471347	2.907	0.534466
4.882	0.144546	0.419349	0.470964	2.929	0.534086
4.92	0.145063	0.419058	0.470635	2.952	0.533896
4.957	0.145632	0.418815	0.470089	2.974	0.533833
4.995	0.146228	0.418475	0.469761	2.997	0.533516
5.033	0.146747	0.418232	0.469324	3.02	0.5332
5.071	0.147266	0.417942	0.468834	3.043	0.532884
5.11	0.147812	0.417651	0.468507	3.066	0.53238
5.149	0.148359	0.41736	0.467963	3.089	0.532064
5.188	0.148906	0.417022	0.467637	3.113	0.531434
5.228	0.149559	0.416732	0.467311	3.137	0.530868
5.267	0.150055	0.416442	0.466877	3.16	0.530303
5.307	0.1505	0.416201	0.466443	3.184	0.529864
5.347	0.151208	0.415718	0.465956	3.208	0.529425
5.388	0.151732	0.415477	0.465523	3.233	0.529112
5.429	0.15231	0.41514	0.465036	3.257	0.528737
5.47	0.152784	0.414803	0.464659	3.282	0.528237
5.511	0.153337	0.414563	0.464119	3.307	0.527862
5.553	0.153943	0.414082	0.463742	3.332	0.52755
5.595	0.154445	0.413938	0.463312	3.357	0.527238
5.637	0.154973	0.413554	0.462935	3.382	0.526989
5.68	0.15545	0.413218	0.462505	3.408	0.526616
5.723	0.155953	0.412931	0.462022	3.434	0.526553
5.766	0.156616	0.412643	0.461647	3.459	0.526118
5.809	0.157094	0.412356	0.461112	3.485	0.525807
5.853	0.157573	0.412022	0.46063	3.512	0.525311
5.897	0.158132	0.411687	0.460149	3.538	0.524938
5.941	0.158665	0.411401	0.459562	3.565	0.524443
5.986	0.159173	0.411114	0.459189	3.592	0.524195
6.031	0.15968	0.41078	0.458656	3.619	0.523824
6.076	0.160189	0.410399	0.458231	3.646	0.523206
6.122	0.160724	0.410066	0.457593	3.673	0.522589
6.168	0.161314	0.409686	0.457222	3.701	0.522096
6.214	0.161798	0.409305	0.456851	3.728	0.521542
6.26	0.162228	0.408925	0.456268	3.756	0.521173
6.307	0.162793	0.408498	0.455845	3.784	0.520681
6.354	0.163332	0.408167	0.455369	3.813	0.520375
6.402	0.163817	0.407788	0.454947	3.841	0.520068
6.45	0.164331	0.407315	0.454472	3.87	0.519762
6.498	0.164817	0.406936	0.453998	3.899	0.519394
6.546	0.165386	0.406559	0.453629	3.928	0.519272
6.595	0.16582	0.406276	0.453104	3.957	0.518844
6.644	0.166308	0.405851	0.452789	3.987	0.518477
6.694	0.166851	0.405427	0.452211	4.016	0.518172
6.744	0.167395	0.405145	0.45174	4.046	0.517745
6.794	0.167858	0.404675	0.451373	4.076	0.517379
6.845	0.168376	0.404299	0.450798	4.107	0.516953
6.896	0.168895	0.403923	0.450223	4.137	0.516831
6.947	0.169359	0.403501	0.449806	4.168	0.516223
6.998	0.169906	0.403079	0.449233	4.199	0.515737
7.05	0.170345	0.402658	0.448764	4.23	0.515494
7.103	0.170893	0.402424	0.448296	4.262	0.515252
7.155	0.171387	0.402004	0.447829	4.293	0.514827
7.209	0.171854	0.401583	0.447206	4.325	0.514585
7.262	0.172405	0.40121	0.446688	4.357	0.514222
7.316	0.172873	0.400744	0.446222	4.389	0.514041
7.37	0.173369	0.400325	0.445602	4.422	0.513678
7.424	0.173839	0.399907	0.445086	4.455	0.513255
7.479	0.174364	0.399535	0.444622	4.488	0.512833
7.535	0.174917	0.399163	0.444158	4.521	0.512411
7.59	0.175305	0.398746	0.443541	4.554	0.51205
7.646	0.175832	0.398283	0.442976	4.588	0.511449
7.703	0.176221	0.397773	0.442412	4.622	0.511148
7.76	0.176832	0.397357	0.442002	4.656	0.510668
7.817	0.177166	0.396942	0.441388	4.69	0.510368
7.875	0.177779	0.396434	0.440979	4.725	0.510009
7.933	0.178281	0.396019	0.440366	4.76	0.50947
7.991	0.178784	0.395559	0.439856	4.795	0.508991
8.05	0.179231	0.395007	0.439296	4.83	0.508454
8.109	0.179791	0.394639	0.438736	4.866	0.507798
8.169	0.180267	0.394134	0.438127	4.901	0.50744
8.229	0.180688	0.39363	0.437467	4.937	0.506964
8.29	0.181249	0.393263	0.437011	4.974	0.506489
8.351	0.181615	0.392852	0.436404	5.01	0.505835
8.412	0.182037	0.392394	0.435798	5.047	0.50548
8.474	0.182516	0.392029	0.435394	5.084	0.505006
8.536	0.182882	0.391573	0.434738	5.122	0.504473
8.599	0.183277	0.391117	0.434185	5.159	0.504118
8.662	0.183757	0.390662	0.433732	5.197	0.503587
8.725	0.184238	0.390343	0.43323	5.235	0.503115
8.789	0.184634	0.389752	0.432628	5.273	0.50282
8.853	0.185144	0.389344	0.432077	5.312	0.502349
8.918	0.18557	0.388936	0.431627	5.351	0.501937
8.984	0.185996	0.388392	0.430977	5.39	0.501291
9.049	0.186507	0.387894	0.430378	5.43	0.50088
9.115	0.186877	0.387442	0.430029	5.469	0.500353
9.182	0.187248	0.386901	0.429283	5.509	0.499592
9.249	0.187647	0.38645	0.428636	5.55	0.499182
9.317	0.18796	0.385954	0.42809	5.59	0.49854
9.385	0.188332	0.385414	0.427545	5.631	0.498074
9.453	0.188732	0.384965	0.427	5.672	0.497666
9.522	0.189218	0.384471	0.426358	5.713	0.497084
9.592	0.189705	0.383978	0.425666	5.755	0.496735
9.662	0.190192	0.383485	0.425124	5.797	0.496097
9.732	0.190594	0.382948	0.424484	5.839	0.495749
9.803	0.190996	0.382457	0.423943	5.882	0.495169
9.875	0.191485	0.381966	0.423354	5.925	0.494707
9.946	0.191801	0.381431	0.422668	5.968	0.494244
10.019	0.192233	0.380941	0.422129	6.011	0.49384
10.092	0.192637	0.380319	0.421542	6.055	0.493379
10.165	0.192897	0.379697	0.420859	6.099	0.492918
10.239	0.193359	0.379209	0.420371	6.143	0.4924
10.314	0.193734	0.378633	0.41969	6.188	0.491882
10.389	0.194111	0.378102	0.419058	6.233	0.491308
10.464	0.194574	0.377484	0.418426	6.278	0.490849
10.54	0.194864	0.377043	0.417699	6.324	0.490105
10.617	0.195299	0.37647	0.41707	6.37	0.48959
10.694	0.195618	0.375853	0.416394	6.416	0.488848
10.771	0.195938	0.375458	0.415815	6.463	0.488449
10.849	0.196316	0.374755	0.415092	6.51	0.487879
10.928	0.196607	0.374185	0.414466	6.557	0.487253
11.007	0.196898	0.373616	0.41389	6.604	0.486628
11.087	0.197219	0.373091	0.41317	6.652	0.486061
11.167	0.197598	0.372611	0.412596	6.7	0.485608
11.248	0.197977	0.372	0.41183	6.749	0.485042
11.33	0.198152	0.371434	0.411019	6.798	0.484703
11.412	0.198445	0.370868	0.410352	6.847	0.484138
11.494	0.198591	0.370216	0.409638	6.896	0.483687
11.577	0.199	0.369652	0.408973	6.946	0.48318
11.661	0.199352	0.368959	0.408309	6.997	0.482673
11.745	0.199733	0.368397	0.407598	7.047	0.482167
11.83	0.200144	0.367749	0.406889	7.098	0.481437
11.916	0.200437	0.367274	0.406228	7.149	0.480821
12.002	0.200848	0.366585	0.405569	7.201	0.480205
12.088	0.201054	0.366068	0.404863	7.253	0.479479
12.176	0.201378	0.365509	0.404205	7.305	0.478809
12.264	0.201584	0.364866	0.403267	7.358	0.478141
12.352	0.20179	0.364266	0.402518	7.411	0.477529
12.441	0.202026	0.363581	0.401677	7.465	0.476973
12.531	0.202291	0.362983	0.401024	7.518	0.476252
12.621	0.202586	0.362258	0.400325	7.573	0.475643
12.712	0.202793	0.361661	0.399674	7.627	0.475035
12.804	0.203029	0.360981	0.399071	7.682	0.474206
12.896	0.203206	0.360428	0.398422	7.738	0.47349
12.989	0.203443	0.359707	0.397773	7.793	0.472829
13.082	0.203591	0.359157	0.397034	7.849	0.472115
13.176	0.203857	0.358522	0.396296	7.906	0.471402
13.271	0.204064	0.357931	0.395559	7.963	0.470635
13.367	0.20439	0.357172	0.394823	8.02	0.469979
13.463	0.204539	0.356583	0.394088	8.078	0.46927
13.56	0.204716	0.355868	0.393447	8.136	0.46867
13.657	0.204776	0.355238	0.39276	8.194	0.468072
13.755	0.204924	0.354526	0.392075	8.253	0.467365
13.854	0.205073	0.353815	0.391436	8.312	0.466768
13.953	0.20528	0.353146	0.390707	8.372	0.466064
14.054	0.205369	0.352479	0.390025	8.432	0.465253
14.154	0.205637	0.351812	0.389208	8.493	0.464551
14.256	0.205815	0.351147	0.388437	8.554	0.46385
14.358	0.206053	0.350441	0.387668	8.615	0.462935
14.461	0.206232	0.34982	0.386946	8.677	0.462237
14.565	0.206351	0.349075	0.386179	8.739	0.461594
14.669	0.206381	0.348289	0.385459	8.802	0.461004
14.775	0.206351	0.347712	0.384561	8.865	0.460256
14.88	0.20644	0.346929	0.383799	8.928	0.459615
14.987	0.2065	0.346354	0.383038	8.992	0.458923
15.094	0.206678	0.345656	0.382234	9.057	0.458071
15.203	0.206827	0.344877	0.381386	9.122	0.457487
15.311	0.206947	0.34414	0.380541	9.187	0.456904
15.421	0.206976	0.343405	0.379653	9.253	0.456162
15.531	0.207096	0.342671	0.379032	9.319	0.45558
15.642	0.207185	0.341938	0.378323	9.385	0.454894
15.754	0.207245	0.341288	0.377616	9.453	0.454156
15.867	0.207364	0.340557	0.376778	9.52	0.453472
15.98	0.207454	0.339787	0.375897	9.588	0.452684
16.095	0.207573	0.3391	0.375106	9.657	0.451897
16.21	0.207633	0.338373	0.374317	9.726	0.451164
16.326	0.207603	0.337607	0.373529	9.795	0.45038
16.442	0.207663	0.336842	0.372785	9.865	0.449597
16.56	0.207693	0.336039	0.372	9.936	0.44892
16.678	0.207812	0.335357	0.371216	10.007	0.448088
16.797	0.207782	0.334557	0.370347	10.078	0.447569
16.917	0.207812	0.333837	0.369435	10.15	0.446947
17.038	0.207812	0.333159	0.368699	10.223	0.446222
17.159	0.207722	0.332363	0.367835	10.295	0.445499
17.282	0.207693	0.331567	0.366843	10.369	0.444828
17.405	0.207693	0.330774	0.365982	10.443	0.444107
17.529	0.207693	0.329982	0.365037	10.517	0.443336
17.654	0.207722	0.32927	0.36418	10.592	0.442514
17.78	0.207603	0.328401	0.363325	10.668	0.441797
17.906	0.207513	0.327614	0.362556	10.744	0.440877
18.034	0.207334	0.326906	0.361832	10.82	0.440111
18.163	0.207185	0.32612	0.361023	10.898	0.439347
18.292	0.207096	0.325258	0.360131	10.975	0.438482
18.422	0.207125	0.324437	0.359241	11.053	0.43767
18.553	0.207155	0.323656	0.358269	11.132	0.436809
18.685	0.207096	0.322877	0.357383	11.211	0.435949
18.818	0.207006	0.32206	0.356541	11.291	0.435091
18.952	0.206887	0.321322	0.355616	11.371	0.434235
19.087	0.206827	0.320547	0.354693	11.452	0.43333
19.223	0.206827	0.319812	0.353773	11.534	0.432378
19.36	0.206649	0.31904	0.352812	11.616	0.431327
19.497	0.206381	0.31823	0.351854	11.698	0.430428
19.636	0.206261	0.317383	0.351064	11.782	0.429681
19.775	0.206202	0.3165	0.350151	11.865	0.428686
19.916	0.206232	0.315772	0.34924	11.95	0.427892
20.057	0.206142	0.314968	0.348248	12.034	0.427248
20.2	0.206023	0.314242	0.347259	12.12	0.426308
20.343	0.205904	0.313327	0.346272	12.206	0.425469
20.488	0.205696	0.312414	0.345246	12.293	0.424632
20.633	0.205548	0.311427	0.344304	12.38	0.423698
20.78	0.20531	0.31048	0.343364	12.468	0.422766
20.927	0.205073	0.309611	0.342467	12.556	0.421836
21.076	0.204865	0.308819	0.341572	12.646	0.420957
21.226	0.204627	0.30799	0.340638	12.735	0.42003
21.376	0.204509	0.307051	0.339747	12.826	0.419252
21.528	0.204213	0.306226	0.338817	12.917	0.418426
21.68	0.203976	0.305402	0.337889	13.008	0.417603
21.834	0.203798	0.304617	0.337003	13.101	0.416587
21.989	0.203561	0.303834	0.335999	13.193	0.415815
22.145	0.203325	0.303052	0.335157	13.287	0.414947
22.302	0.203029	0.302161	0.334237	13.381	0.414034
22.46	0.202852	0.301271	0.333199	13.476	0.413027
22.619	0.202645	0.300309	0.332203	13.571	0.412022
22.779	0.202439	0.29957	0.331091	13.668	0.411114
22.941	0.202203	0.29887	0.330021	13.764	0.410209
23.103	0.201879	0.297986	0.329112	13.862	0.409448
23.267	0.201643	0.297031	0.328204	13.96	0.408641
23.432	0.201378	0.296152	0.327181	14.059	0.407788
23.597	0.201231	0.295347	0.326081	14.158	0.406889
23.764	0.200937	0.294471	0.325024	14.259	0.405945
23.933	0.200731	0.293597	0.324007	14.36	0.405051
24.102	0.200437	0.292797	0.322994	14.461	0.404158
24.273	0.199997	0.291962	0.322021	14.564	0.403173
24.444	0.199674	0.290984	0.32109	14.667	0.402284
24.617	0.199381	0.290009	0.319967	14.77	0.40149
24.791	0.199088	0.289035	0.31904	14.875	0.400605
24.967	0.198679	0.288136	0.318114	14.98	0.399628
25.143	0.19824	0.287274	0.317076	15.086	0.398746
25.321	0.19789	0.286378	0.316078	15.192	0.397912
25.5	0.197656	0.285484	0.315159	15.3	0.397034
25.68	0.197306	0.28445	0.314166	15.408	0.396203
25.861	0.196782	0.283524	0.313099	15.517	0.395421
26.044	0.196345	0.282636	0.312034	15.627	0.394501
26.228	0.19617	0.281785	0.31101	15.737	0.393538
26.413	0.195851	0.280865	0.309875	15.848	0.392531
26.6	0.195415	0.279947	0.308781	15.96	0.391573
26.788	0.194922	0.278961	0.307765	16.073	0.390798
26.977	0.194574	0.278012	0.306826	16.186	0.389934
27.168	0.194313	0.277135	0.305776	16.301	0.389026
27.359	0.193995	0.27619	0.304692	16.416	0.388075
27.552	0.193561	0.275282	0.303648	16.531	0.387217
27.747	0.193185	0.274271	0.302681	16.648	0.38636
27.943	0.192695	0.273228	0.301604	16.766	0.385459
28.14	0.19232	0.272257	0.300457	16.884	0.384651
28.338	0.191916	0.271322	0.299386	17.003	0.383709
28.538	0.19137	0.27039	0.298465	17.123	0.382725
28.74	0.190795	0.269425	0.297509	17.244	0.381698
28.942	0.190335	0.268565	0.296518	17.365	0.380719
29.146	0.189819	0.26757	0.295347	17.488	0.379741
29.352	0.18939	0.266611	0.294289	17.611	0.37881
29.559	0.18896	0.265757	0.293342	17.735	0.377749
29.767	0.188589	0.264836	0.292325	17.86	0.376734
29.977	0.188103	0.263782	0.291093	17.986	0.37559
30.188	0.187618	0.262831	0.290009	18.113	0.374536
30.401	0.187219	0.261951	0.288999	18.24	0.373529
30.615	0.186764	0.260937	0.28792	18.369	0.372654
30.831	0.186195	0.259993	0.286701	18.498	0.371738
31.048	0.185655	0.25895	0.285592	18.629	0.370738
31.267	0.185173	0.257876	0.284557	18.76	0.369739
31.487	0.184634	0.256938	0.283631	18.892	0.368786
31.708	0.184125	0.256036	0.282601	19.025	0.367921
31.932	0.183531	0.255036	0.28136	19.159	0.366886
32.157	0.182995	0.253938	0.2803	19.294	0.365767
32.383	0.182488	0.252909	0.279313	19.43	0.36478
32.611	0.181812	0.251983	0.278188	19.566	0.363795
32.84	0.181137	0.251025	0.277135	19.704	0.362727
33.071	0.180688	0.250003	0.27605	19.843	0.361704
33.304	0.180239	0.248951	0.275073	19.982	0.360726
33.538	0.179623	0.248	0.273923	20.123	0.359707
33.774	0.178979	0.247083	0.272673	20.265	0.358692
34.012	0.178476	0.246038	0.271564	20.407	0.35772
34.251	0.178086	0.245028	0.270286	20.551	0.356625
34.492	0.177528	0.244183	0.269012	20.695	0.35549
34.735	0.17686	0.243436	0.267913	20.841	0.3544
34.979	0.176276	0.242465	0.266988	20.987	0.353355
35.225	0.175749	0.241301	0.265894	21.135	0.352437
35.472	0.175056	0.24027	0.264666	21.283	0.351397
35.722	0.174309	0.239402	0.26385	21.433	0.350358
35.973	0.173645	0.238439	0.262933	21.584	0.349157
36.226	0.173121	0.237287	0.261748	21.735	0.348083
36.48	0.172515	0.23601	0.260633	21.888	0.347012
36.737	0.171937	0.234896	0.259589	22.042	0.346025
36.995	0.17136	0.234165	0.25858	22.197	0.344877
37.255	0.170674	0.233372	0.25734	22.353	0.343691
37.516	0.170262	0.232391	0.256303	22.51	0.342549
37.78	0.169578	0.231381	0.255202	22.668	0.341491
38.045	0.169004	0.230467	0.253938	22.827	0.340354
38.312	0.168403	0.229493	0.252678	22.987	0.339261
38.581	0.167804	0.228364	0.251718	23.149	0.338252
38.852	0.167205	0.227207	0.250662	23.311	0.337124
39.125	0.166417	0.22624	0.249509	23.475	0.336039
39.4	0.165684	0.225399	0.248426	23.64	0.334997
39.676	0.165088	0.224343	0.247345	23.806	0.333837
39.955	0.164439	0.223227	0.246332	23.973	0.332761
40.235	0.163844	0.222299	0.245354	24.141	0.331687
40.518	0.163089	0.221405	0.244248	24.311	0.330457
40.802	0.162389	0.220358	0.243144	24.481	0.32923
41.088	0.161905	0.219253	0.241947	24.653	0.328126
41.376	0.161287	0.218364	0.240721	24.826	0.327063
41.667	0.16059	0.217386	0.239563	25	0.326003
41.959	0.159974	0.21641	0.238568	25.175	0.324789
42.253	0.159386	0.215405	0.237479	25.352	0.323539
42.55	0.158719	0.214403	0.236265	25.53	0.32241
42.848	0.157972	0.213343	0.235182	25.709	0.321322
43.149	0.157201	0.212346	0.23407	25.889	0.32016
43.451	0.156537	0.211291	0.232929	26.071	0.318924
43.756	0.155794	0.210328	0.231918	26.253	0.317691
44.063	0.154973	0.209278	0.230814	26.438	0.316615
44.371	0.154418	0.20826	0.229838	26.623	0.315542
44.682	0.153679	0.207275	0.228552	26.809	0.314357
44.996	0.153021	0.206202	0.227363	26.997	0.313175
45.311	0.152415	0.205251	0.22599	27.187	0.311996
45.629	0.151653	0.204272	0.224777	27.377	0.310859
45.948	0.150919	0.203206	0.223784	27.569	0.309686
46.27	0.150265	0.202291	0.222701	27.762	0.30848
46.594	0.149454	0.201201	0.221775	27.957	0.307314
46.921	0.148567	0.200202	0.22082	28.153	0.306113
47.25	0.147864	0.199088	0.219682	28.35	0.304767
47.581	0.14711	0.197831	0.218517	28.548	0.303536
47.914	0.146565	0.196956	0.217416	28.748	0.302309
48.249	0.145865	0.195851	0.216166	28.95	0.301049
48.587	0.145167	0.194922	0.21498	29.152	0.299902
48.928	0.144469	0.193966	0.213858	29.357	0.298796
49.27	0.143747	0.193012	0.212799	29.562	0.297582
49.615	0.143051	0.192003	0.211863	29.769	0.296335
49.963	0.142331	0.190938	0.210569	29.978	0.295128
50.312	0.141587	0.189877	0.209578	30.187	0.293888
50.665	0.140869	0.188789	0.208559	30.399	0.292652
51.019	0.140128	0.187789	0.207394	30.612	0.291382
51.376	0.139489	0.186849	0.206321	30.826	0.290153
51.736	0.138851	0.185882	0.20528	31.042	0.288855
52.098	0.138113	0.184974	0.204124	31.259	0.287741
52.463	0.137376	0.18404	0.203	31.478	0.286522
52.83	0.136691	0.183221	0.20179	31.698	0.285056
53.199	0.135956	0.182234	0.200731	31.92	0.283666
53.572	0.135146	0.181334	0.199674	32.143	0.282352
53.947	0.134465	0.180407	0.198562	32.368	0.281254
54.324	0.133734	0.179315	0.197481	32.594	0.279983
54.704	0.133079	0.178421	0.196345	32.822	0.278715
55.087	0.132275	0.177445	0.195299	33.052	0.277486
55.472	0.131573	0.17636	0.194139	33.283	0.276085
55.86	0.130847	0.175472	0.192925	33.516	0.274724
56.251	0.130247	0.17453	0.19183	33.75	0.273715
56.644	0.129498	0.173563	0.19068	33.986	0.272534
57.04	0.128725	0.172597	0.189791	34.224	0.271253
57.439	0.128004	0.171525	0.188589	34.463	0.269942
57.84	0.127036	0.170591	0.18759	34.704	0.268668
58.245	0.126342	0.169688	0.186564	34.947	0.26733
58.652	0.125624	0.168731	0.185485	35.191	0.26603
59.062	0.124908	0.167831	0.184182	35.437	0.264973
59.475	0.124217	0.166743	0.182882	35.685	0.263646
59.891	0.123503	0.165874	0.181868	35.934	0.262188
60.309	0.12284	0.164926	0.181025	36.186	0.260768
60.731	0.121883	0.163898	0.179875	36.438	0.259488
61.155	0.121099	0.162981	0.178896	36.693	0.258244
61.583	0.12061	0.161878	0.177974	36.95	0.256971
62.013	0.119731	0.160805	0.177027	37.208	0.255802
62.446	0.118952	0.159948	0.175999	37.468	0.25447
62.883	0.118271	0.159066	0.174807	37.73	0.253108
63.322	0.117615	0.158106	0.173866	37.993	0.251983
63.764	0.116936	0.157174	0.17279	38.259	0.250794
64.21	0.116137	0.156245	0.171827	38.526	0.249509
64.658	0.115364	0.155344	0.170811	38.795	0.248163
65.11	0.114809	0.154339	0.169824	39.066	0.246789
65.565	0.114038	0.153468	0.168813	39.339	0.245321
66.023	0.113412	0.152705	0.167831	39.614	0.243825
66.484	0.112884	0.151864	0.16677	39.89	0.242691
66.948	0.112116	0.150972	0.165576	40.169	0.241592
67.416	0.11147	0.150134	0.164682	40.449	0.240206
67.886	0.110705	0.149272	0.163683	40.732	0.239049
68.36	0.10987	0.148385	0.162658	41.016	0.237863
68.838	0.109274	0.147474	0.161637	41.303	0.23652
69.318	0.108513	0.146617	0.160617	41.591	0.23515
69.802	0.107801	0.14558	0.159573	41.881	0.233816
70.29	0.107231	0.144779	0.158452	42.174	0.232613
70.78	0.106521	0.14385	0.157387	42.468	0.231223
71.274	0.106001	0.142974	0.15651	42.765	0.229933
71.772	0.105246	0.142152	0.155397	43.063	0.228615
72.273	0.104468	0.141331	0.154498	43.364	0.227144
72.777	0.103739	0.140383	0.153547	43.666	0.225866
73.285	0.103081	0.139387	0.152442	43.971	0.224498
73.797	0.102471	0.13852	0.151365	44.278	0.223134
74.312	0.101815	0.137604	0.150422	44.587	0.222114
74.83	0.101184	0.136893	0.149428	44.898	0.220881
75.353	0.100437	0.136057	0.148619	45.212	0.219559
75.878	0.0996677	0.135298	0.147578	45.527	0.218395
76.408	0.0990394	0.134187	0.146747	45.845	0.217172
76.941	0.0985281	0.133457	0.145917	46.164	0.215862
77.478	0.0978087	0.132602	0.144882	46.487	0.214555
78.018	0.0971831	0.131899	0.143798	46.811	0.213253
78.562	0.0964429	0.130997	0.14282	47.137	0.211773
79.11	0.0957038	0.130322	0.141998	47.466	0.210449
79.662	0.0952195	0.129697	0.141074	47.797	0.209128
80.218	0.0943675	0.128974	0.140076	48.131	0.207872
80.777	0.0937698	0.128178	0.139106	48.466	0.206559
81.341	0.0932877	0.127209	0.138189	48.804	0.20531
81.908	0.092829	0.126168	0.1373	49.145	0.204064
82.479	0.0920503	0.125328	0.136336	49.488	0.202763
83.055	0.0914558	0.124957	0.135576	49.833	0.201466
83.634	0.0908393	0.124168	0.134641	50.18	0.200026
84.217	0.090292	0.123233	0.133709	50.53	0.198708
84.804	0.0897681	0.122349	0.132652	50.882	0.197393
85.395	0.0891313	0.121687	0.131598	51.237	0.196229
85.991	0.0885181	0.12105	0.130547	51.594	0.194951
86.59	0.0877244	0.120195	0.129797	51.954	0.193705
87.194	0.0872263	0.119463	0.129174	52.316	0.192349
87.802	0.0866835	0.118733	0.128302	52.681	0.19091
88.414	0.0859835	0.117785	0.127209	53.048	0.189561
89.03	0.0853296	0.11713	0.126441	53.418	0.18836
89.651	0.0847442	0.116427	0.125773	53.791	0.186934
90.276	0.0841596	0.115726	0.124809	54.165	0.185825
90.905	0.0836655	0.114953	0.12407	54.543	0.18438
91.539	0.0828807	0.11411	0.123233	54.923	0.18308
92.177	0.0825672	0.113412	0.122275	55.306	0.18184
92.819	0.0819631	0.112716	0.121148	55.691	0.180519
93.466	0.0814269	0.111973	0.120512	56.08	0.179539
94.117	0.0809137	0.111159	0.11978	56.47	0.178197
94.773	0.0804456	0.110275	0.119146	56.864	0.176749
95.433	0.0799335	0.109608	0.118173	57.26	0.175361
96.098	0.0793553	0.109012	0.117421	57.659	0.174004
96.768	0.0788223	0.108394	0.116694	58.061	0.172901
97.442	0.0781348	0.107563	0.115726	58.465	0.171827
98.121	0.0776475	0.106829	0.115026	58.873	0.170564
98.805	0.0771829	0.106214	0.114327	59.283	0.169359
99.493	0.0767409	0.105552	0.113436	59.696	0.168049
100.186	0.0761449	0.104939	0.112572	60.112	0.166797
100.884	0.0755497	0.104185	0.111781	60.53	0.165494
101.587	0.0746695	0.103433	0.111135	60.952	0.164142
102.295	0.074274	0.102823	0.110394	61.377	0.162712
103.007	0.0739885	0.102096	0.109727	61.804	0.161475
103.725	0.0734182	0.101464	0.108965	62.235	0.160269
104.447	0.0728924	0.10081	0.107919	62.668	0.158959
105.174	0.0722798	0.100087	0.107255	63.105	0.157839
105.907	0.0719083	0.0995513	0.106545	63.544	0.156643
106.645	0.0712534	0.0988767	0.105836	63.987	0.155344
107.387	0.0707956	0.0982727	0.105104	64.432	0.153917
108.135	0.0705343	0.0975306	0.104162	64.881	0.152573
108.888	0.0702295	0.0967897	0.10341	65.333	0.151365
109.646	0.0695989	0.0962118	0.102706	65.788	0.150238
110.41	0.0692514	0.0957038	0.101886	66.246	0.149063
111.179	0.0687523	0.0951965	0.101114	66.707	0.147786
111.953	0.0684705	0.0944365	0.10032	67.172	0.146409
112.732	0.0681672	0.0937009	0.0995513	67.639	0.145348
113.517	0.0674531	0.0930353	0.0989929	68.11	0.144185
114.307	0.0670856	0.0926456	0.0982495	68.584	0.142845
115.103	0.066589	0.0920503	0.0975306	69.062	0.141741
115.905	0.0662871	0.0914101	0.0968128	69.543	0.140537
116.711	0.0659422	0.0907252	0.0958885	70.027	0.139259
117.524	0.0654899	0.0903831	0.095404	70.514	0.138189
118.342	0.0650382	0.0899047	0.0948279	71.005	0.136995
119.166	0.0644795	0.0892449	0.0940226	71.499	0.135855
119.995	0.0640502	0.0887451	0.0933336	71.997	0.134616
120.831	0.0637285	0.0882231	0.0926915	72.498	0.133281
121.672	0.0632143	0.0877018	0.0922334	73.003	0.132351
122.518	0.0627649	0.0871584	0.0916615	73.511	0.131122
123.371	0.0624014	0.0865028	0.0909534	74.023	0.129997
124.23	0.0621878	0.0859383	0.0902008	74.538	0.128825
125.094	0.0619529	0.0854648	0.0895633	75.057	0.127631
125.965	0.0612489	0.0850593	0.0890858	75.579	0.126391
126.842	0.0610358	0.0844293	0.0882458	76.105	0.125229
127.724	0.0605035	0.0837329	0.0876338	76.635	0.12407
128.613	0.0603333	0.0832842	0.0870227	77.168	0.12311
129.508	0.059547	0.0828583	0.0864576	77.705	0.121907
130.409	0.0592711	0.0822986	0.0858481	78.245	0.120879
131.317	0.0590378	0.0816503	0.0851044	78.79	0.119902
132.23	0.058402	0.0812706	0.0844743	79.338	0.118806
133.15	0.0582327	0.0808691	0.083935	79.89	0.117615
134.077	0.0578941	0.0803342	0.0831945	80.446	0.116209
135.01	0.0579576	0.0798445	0.0826343	81.006	0.115146
135.949	0.0575136	0.0792664	0.0820526	81.569	0.114038
136.895	0.05726	0.0788889	0.0815609	82.137	0.112884
137.847	0.0569223	0.0781569	0.0808022	82.708	0.111781
138.806	0.0566691	0.0777582	0.0803342	83.284	0.110562
139.772	0.0562264	0.0772935	0.0798667	83.863	0.109322
140.744	0.0557841	0.0768735	0.0792664	84.446	0.108275
141.723	0.0555737	0.0764759	0.0785782	85.034	0.10716
142.709	0.0554475	0.0760126	0.0780018	85.625	0.106001
143.702	0.0550481	0.0755718	0.0777361	86.221	0.104963
144.701	0.054796	0.0749994	0.0770945	86.821	0.10395
145.708	0.054586	0.0746035	0.0763435	87.425	0.10301
146.721	0.0542923	0.0741861	0.0761008	88.033	0.101932
147.742	0.0540406	0.0738568	0.075704	88.645	0.10067
148.769	0.0538939	0.0731771	0.0749774	89.261	0.0997143
149.804	0.0536634	0.0727392	0.0744717	89.882	0.0986907
150.846	0.0532238	0.0724548	0.0739885	90.507	0.0978087
151.895	0.0530355	0.0721487	0.0734401	91.137	0.0967897
152.951	0.0529728	0.0717336	0.0728049	91.771	0.0956115
154.015	0.0525547	0.0712753	0.0722798	92.409	0.0947127
155.086	0.0522205	0.0709046	0.0719738	93.051	0.0937009
156.164	0.0521162	0.0704036	0.0713625	93.699	0.0927602
157.25	0.0520744	0.0700555	0.0708392	94.35	0.0920274
158.344	0.0516781	0.0697293	0.0705778	95.006	0.0909534
159.445	0.0514696	0.0692731	0.0701207	95.667	0.0899731
160.553	0.051303	0.068774	0.069512	96.332	0.0890404
161.67	0.0509489	0.0684488	0.0692731	97.002	0.0882004
162.794	0.050616	0.0680589	0.0686656	97.676	0.0870679
163.926	0.0505536	0.0676261	0.0681239	98.355	0.0860286
165.066	0.0503665	0.067345	0.0676693	99.039	0.085262
166.213	0.0499094	0.0670424	0.0672801	99.728	0.0844068
167.369	0.0499717	0.0666106	0.0666538	100.421	0.0833963
168.532	0.0497226	0.0661792	0.0662655	101.119	0.0823434
169.704	0.0495358	0.0658129	0.0659637	101.822	0.0816726
170.884	0.0493491	0.0653178	0.0654899	102.53	0.0808468
172.072	0.0492454	0.0650382	0.0651027	103.243	0.0799557
173.268	0.0488102	0.0647587	0.0648017	103.961	0.0789111
174.473	0.0488517	0.064415	0.0639644	104.684	0.0781791
175.685	0.048686	0.064136	0.0637285	105.411	0.0773156
176.907	0.0483134	0.0638572	0.0634285	106.144	0.0766305
178.136	0.0483548	0.0633428	0.0627649	106.882	0.075748
179.375	0.0479618	0.0630431	0.0624228	107.625	0.0748234
180.621	0.0478998	0.0627435	0.0621878	108.373	0.0740105
181.877	0.0477345	0.0623801	0.0617181	109.126	0.073199
183.141	0.0474453	0.0621237	0.0612915	109.885	0.0723235
184.414	0.0473008	0.0618248	0.0608441	110.648	0.0714716
185.696	0.0472389	0.0614621	0.060227	111.418	0.0705996
186.987	0.0471563	0.061185	0.0600356	112.192	0.0699032
188.286	0.0468263	0.0609293	0.0597594	112.972	0.0692514
189.595	0.0466408	0.0605886	0.0592075	113.757	0.0683621
190.912	0.0463523	0.0603546	0.0591014	114.547	0.0674747
192.239	0.0463523	0.0599719	0.0586986	115.344	0.0667617
193.575	0.0462699	0.0594833	0.0583597	116.145	0.0659853
194.92	0.0461052	0.0593136	0.0580634	116.952	0.0653178
196.275	0.0459817	0.059059	0.0575136	117.765	0.0645654
197.639	0.0458789	0.0585715	0.0572812	118.583	0.06375
199.012	0.0455498	0.0585503	0.0570489	119.407	0.0628933
200.395	0.0455498	0.0579999	0.0566058	120.237	0.0621878
201.788	0.0452415	0.0577884	0.056395	121.073	0.0614195
203.19	0.0451594	0.0573868	0.0560368	121.914	0.0607164
204.602	0.0450772	0.0571756	0.0556158	122.761	0.0599931
206.024	0.0449335	0.0568378	0.0554685	123.614	0.0592923
207.455	0.044913	0.0567113	0.054964	124.473	0.0587622
208.897	0.0447282	0.056395	0.054859	125.338	0.0579999
210.348	0.0445641	0.0563107	0.0545021	126.209	0.0573445
211.81	0.0445641	0.0559736	0.0541874	127.086	0.0566902
213.281	0.0442156	0.0556368	0.0539148	127.969	0.0560789
214.763	0.0442361	0.0552582	0.0533912	128.858	0.0554475
216.255	0.0440926	0.05488	0.0532656	129.753	0.054796
217.758	0.0441541	0.054712	0.0529309	130.655	0.0541874
219.271	0.0440516	0.0543132	0.0526592	131.562	0.0534959
220.794	0.0438468	0.0542084	0.0524294	132.477	0.0528473
222.328	0.0437649	0.0538729	0.0521579	133.397	0.0522832
223.873	0.0436421	0.0539148	0.0519075	134.324	0.0516572
225.428	0.043724	0.0536844	0.0515113	135.257	0.0511572
226.994	0.0435807	0.0532866	0.0512613	136.196	0.0504497
228.571	0.0435397	0.0531401	0.0510114	137.143	0.0497848
230.159	0.0433352	0.0527846	0.0507408	138.095	0.0492869
231.758	0.043192	0.0525965	0.0504912	139.055	0.0487688
233.368	0.0431716	0.0523876	0.0503041	140.021	0.0480859
234.989	0.0428854	0.0519492	0.0499717	140.993	0.0473627
236.621	0.0429876	0.0520744	0.0497018	141.973	0.0469294
238.265	0.0428445	0.0516156	0.0495358	142.959	0.0465583
239.92	0.042722	0.0516156	0.0490174	143.952	0.0458377
241.586	0.042579	0.0513446	0.0489967	144.952	0.0451799
243.264	0.0426403	0.0510947	0.0486446	145.959	0.0448309
244.954	0.0426811	0.0506784	0.0485203	146.972	0.0444821
246.655	0.0425586	0.0505536	0.0481686	147.993	0.0438673
248.369	0.0424974	0.0501587	0.0478998	149.021	0.0432943
250.094	0.0423749	0.0499094	0.0476105	150.056	0.0429058
251.831	0.0422525	0.0498264	0.0473627	151.098	0.0423953
253.58	0.0420281	0.0496188	0.047177	152.148	0.0420077
255.341	0.0418038	0.0494736	0.0468263	153.205	0.0414778
257.114	0.0418446	0.0493284	0.046682	154.269	0.04103
258.9	0.0418242	0.0489967	0.0463729	155.34	0.0405217
260.698	0.0417834	0.0487067	0.0460435	156.419	0.0400545
262.509	0.0417223	0.0483134	0.0459406	157.505	0.0395473
264.332	0.0415797	0.0483962	0.0456526	158.599	0.039061
266.167	0.041539	0.04821	0.0454265	159.7	0.0385954
268.016	0.0413557	0.0481065	0.0451388	160.81	0.0383527
269.877	0.0411521	0.0478171	0.0448514	161.926	0.0379485
271.751	0.0411114	0.0477965	0.0447282	163.051	0.0374437
273.638	0.0410911	0.0474659	0.0445436	164.183	0.037121
275.539	0.040969	0.047404	0.0442361	165.323	0.0367381
277.452	0.0408063	0.0472595	0.0440721	166.471	0.036114
279.379	0.040908	0.0471563	0.0438673	167.627	0.0359531
281.319	0.0407046	0.0470119	0.043683	168.791	0.0356516
283.272	0.0407046	0.0468057	0.043417	169.963	0.0350291
285.239	0.0404607	0.0466202	0.0432738	171.144	0.0347482
287.22	0.0405014	0.0463729	0.0428445	172.332	0.0346279
289.214	0.0404201	0.0463111	0.0428037	173.529	0.0342272
291.223	0.0402982	0.04592	0.0424974	174.734	0.0339068
293.245	0.040217	0.0458994	0.0423137	175.947	0.0336067
295.281	0.0400342	0.0455498	0.0421505	177.168	0.033087
297.331	0.0401154	0.0456115	0.0419465	178.399	0.0327076
299.396	0.0398922	0.0453854	0.0417427	179.637	0.0326078
301.474	0.0400342	0.0451799	0.0413353	180.885	0.032189
303.568	0.0398922	0.0448514	0.0413964	182.141	0.0318303
305.675	0.0399936	0.0446051	0.0411725	183.405	0.0315714
307.798	0.0399125	0.0446257	0.0410707	184.679	0.0312132
309.935	0.039669	0.0444001	0.0407453	185.961	0.0308355
312.086	0.0396284	0.0442361	0.0405623	187.252	0.0306169
314.253	0.0395879	0.0441131	0.0405623	188.552	0.0301404
316.435	0.0396082	0.0439492	0.0403185	189.861	0.0300016
318.632	0.0395879	0.0438263	0.0402779	191.179	0.0298033
320.844	0.0394662	0.0435397	0.0399936	192.506	0.0294663
323.071	0.0391825	0.043417	0.0398516	193.843	0.0293475
325.314	0.0393041	0.0433761	0.0394865	195.189	0.0290109
327.573	0.039223	0.0432329	0.0393041	196.544	0.0286746
329.847	0.0390812	0.0430285	0.0392028	197.908	0.0285955
332.137	0.0391217	0.0427424	0.039223	199.282	0.0280226
334.442	0.0391623	0.042579	0.0390812	200.665	0.0278054
336.764	0.0390002	0.0425586	0.0389192	202.058	0.0277265
339.102	0.0390002	0.0423749	0.0386359	203.461	0.0272532
341.456	0.03898	0.0421505	0.0384942	204.873	0.0272138
343.826	0.038899	0.0419873	0.0383931	206.296	0.0269773
346.213	0.0387978	0.0417427	0.0381303	207.728	0.0267016
348.616	0.0387775	0.0416204	0.0380293	209.17	0.0265835
351.036	0.0386561	0.041539	0.0377667	210.622	0.0263081
353.473	0.0385954	0.0411928	0.0375244	212.084	0.0261901
355.927	0.0386156	0.0410504	0.0373428	213.556	0.0258364
358.397	0.0385752	0.0407453	0.0372016	215.038	0.0256989
360.885	0.0385549	0.040542	0.0370807	216.531	0.0253847
363.39	0.0384538	0.0403591	0.0367381	218.034	0.0252278
365.912	0.0384942	0.0403388	0.0365568	219.547	0.0252081
368.452	0.0384336	0.0401966	0.0363353	221.071	0.0249336
371.01	0.0385347	0.0400951	0.0363152	222.606	0.0249336
373.585	0.0384538	0.039953	0.0361743	224.151	0.0247964
376.178	0.0384538	0.0396284	0.0360134	225.707	0.02462
378.789	0.0382314	0.039446	0.035752	227.273	0.0244633
381.418	0.0382718	0.0394257	0.0356717	228.851	0.0241696
384.065	0.0381505	0.0395271	0.0354908	230.439	0.0241305
386.731	0.0382516	0.0392433	0.0353502	232.039	0.0238175
389.415	0.0383122	0.0390812	0.0353302	233.649	0.0238371
392.118	0.0380495	0.0389395	0.0351896	235.271	0.023622
394.839	0.0378475	0.038737	0.0350291	236.904	0.0234852
397.58	0.0378677	0.0386966	0.0349488	238.548	0.0231922
400.339	0.0378071	0.038474	0.0347482	240.203	0.0228994
403.118	0.0377667	0.0383527	0.034668	241.871	0.0231336
405.915	0.0378273	0.0383527	0.0344676	243.549	0.022958
408.732	0.0377667	0.0382718	0.0343273	245.239	0.0230165
411.569	0.0377465	0.0380091	0.034127	246.941	0.0227433
414.425	0.0377263	0.0377869	0.0339468	248.655	0.0226848
417.302	0.0377061	0.0374841	0.0337667	250.381	0.0223534
420.198	0.0376859	0.0375244	0.0336067	252.119	0.0223534
423.114	0.0376254	0.0374235	0.0334867	253.868	0.0219832
426.05	0.0374437	0.0372218	0.0331869	255.63	0.022178
429.007	0.037363	0.0370605	0.033067	257.404	0.0221196
431.984	0.0374034	0.0370403	0.0330071	259.19	0.022139
434.982	0.0374235	0.0369194	0.0328274	260.989	0.021847
438	0.0372621	0.0366776	0.0326876	262.8	0.0217886
441.04	0.0371613	0.0365568	0.0324681	264.624	0.0215356
444.101	0.0371008	0.0364964	0.0324282	266.46	0.0214772
447.182	0.0370807	0.0364158	0.0322288	268.309	0.0212439
450.286	0.037	0.0362347	0.0322089	270.171	0.0212633
453.41	0.0368992	0.0360536	0.0320494	272.046	0.0211273
456.557	0.0368186	0.0357119	0.0319299	273.934	0.0211467
459.725	0.0367179	0.0356918	0.0317506	275.835	0.0209718
462.915	0.0366978	0.0354707	0.031452	277.749	0.020933
466.127	0.0366575	0.0355109	0.0313923	279.676	0.0207582
469.362	0.0366776	0.0353502	0.0311933	281.617	0.0206611
472.619	0.0363957	0.0351294	0.0310939	283.571	0.0204476
475.898	0.0363353	0.0350291	0.0309547	285.539	0.0204282
479.2	0.0363555	0.0348485	0.030756	287.52	0.0203312
482.525	0.0363555	0.0347683	0.0306169	289.515	0.0203118
485.874	0.0361743	0.0348485	0.0305772	291.524	0.0201955
489.245	0.0360738	0.0346079	0.0304977	293.547	0.0200791
492.64	0.0360939	0.0343073	0.0302397	295.584	0.0200985
496.058	0.035933	0.0342872	0.0301206	297.635	0.0198659
500	0.0358727	0.0340069	0.0300214	300	0.0198465
