# Supplementary material for: Azetidine amino acid biosynthesis by non-haem iron-dependent enzymes
Source: Nat Chem. 2025 Oct 21;18(3):492–501. doi: 10.1038/s41557-025-01958-x (PMC12614342; doi:10.1038/s41557-025-01958-x)
Supplement: Supplementary file 4 — Fig. 3a–c statistical source data. Fig3e,f statistical source data for stopped flow. [file 41557_2025_1958_MOESM4_ESM.xlsx]

## Sheet: fig 3a
3DVal
repeat 1	concentration (uM)
time/s	4OH-Val	3OH-Val	Azi	3,4DhVal	MAA
5	23.0978	1.75036	0.907955	1.70022	0.084784																							347.106
10	27.9966	1.96796	1.05998	1.98196	0.128247																							14032.6
20	40.5575	2.09106	1.64742	2.85791	0.269383																							12437.3
30	49.3775	2.28619	1.65279	3.09281	0.38013																							24432.5
60	57.3078	2.31972	1.91627	3.53815	0.3247																							30392.8
120	90.3905	2.70976	3.19791	5.94052	0.655433																							45593.2
240	112.236	3.05855	3.53358	6.7542	1.09155																							58229.1
600	136.864	3.32051	4.54597	8.81836	1.21358																							182958
																												251958
repeat 2
time/s	4OH-Val	3OH-Val	Azi	3,4DhVal	MAA
5	9.9427	1.64248	0.510749	0.726893	0.0463812																							347
10	12.3499	1.62512	0.5603	0.862493	0.0611649																							#DIV/0!
20	19.4471	1.77554	0.862453	1.23926	0.106183																							#DIV/0!
30	32.5088	2.06269	1.34794	1.92014	0.132766																							#DIV/0!
60	54.6753	2.33118	2.17163	3.44323	0.188891																							#DIV/0!
120	89.1235	2.81781	3.39226	5.35847	0.244078																							#DIV/0!
240	120.362	3.27087	4.54796	7.1761	0.441468																							#DIV/0!
600	152.714	3.72794	5.51821	9.29342	1.28855																							#DIV/0!
																												#DIV/0!
repeat 3
time/s	4OH-Val	3OH-Val	Azi	3,4DhVal	MAA
5	6.31121	1.46203	0.4194	0.456708	0.0500491
10	11.8515	1.74158	0.731805	0.842965	0.0460372
20	23.0958	1.67117	1.52508	1.62378	0.0962994
30	30.5078	1.96068	1.74528	2.12775	0.111858
60	53.753	2.17705	3.33562	3.72099	0.178353
120	84.3322	2.76634	5.40463	5.99524	0.221984
240	121.579	3.54165	6.71121	8.53567	0.668487
600	151.816	4.10139	7.80769	10.2246	0.868524
average
time/s	4OH-Val	3OH-Val	Azi	3,4DhVal	MAA
5	13.1172	1.61829	0.612701	0.961273	0.0604047
10	17.3993	1.77822	0.784028	1.22914	0.0784829
20	27.7001	1.84592	1.34498	1.90698	0.157288
30	37.4647	2.10318	1.582	2.38024	0.208251
60	55.2454	2.27598	2.47451	3.56746	0.230648
120	87.9487	2.76464	3.99827	5.76474	0.373832
240	118.059	3.29036	4.93092	7.48866	0.733834
600	147.131	3.71661	5.95729	9.44546	1.12355
error
time/s	4OH-Val	3OH-Val	Azi	3,4DhVal	MAA
5	8.83206	0.14568	0.259745	0.654049	0.0211925
10	9.18089	0.174333	0.2539	0.652036	0.0437553
20	11.2833	0.218614	0.422336	0.845671	0.0972022
30	10.3652	0.16649	0.207912	0.62578	0.149218
60	1.84472	0.0858668	0.756594	0.141181	0.0816218
120	3.19543	0.054041	1.22182	0.352903	0.244124
240	5.0798	0.242142	1.62306	0.930957	0.32993
600	8.90322	0.390564	1.6746	0.715346	0.224016

## Sheet: fig 3b
d6Val
repeat 1	concentration (uM)
time/s	4OH-Val	3OH-Val	Azi	3,4DhVal	MAA
5	0.205522	3.11066	5.7903	8.21945	0.190342
10	0.302898	4.26245	9.65839	10.1745	0.256742
20	0.341424	4.66565	12.6946	12.9063	0.313989
30	0.386175	5.54011	11.7171	14.8528	0.462068
60	0.525185	7.76568	17.6734	21.4594	0.73833
120	0.702106	10.3561	22.1694	29.5619	0.967658
240	0.848709	13.6862	23.1371	36.3283	1.56904
600	0.967269	15.3207	25.7032	40.808	2.58629
repeat 2
time/s	4OH-Val	3OH-Val	Azi	3,4DhVal	MAA
5	0.172048	1.93038	5.02723	6.2881	0.222496
10	0.215986	2.26458	7.23523	7.7151	0.230322
20	0.283344	3.2271	10.5685	11.1951	0.281867
30	0.3436	3.97192	13.5062	14.2687	0.36339
60	0.511836	6.74972	23.4842	24.4611	0.551958
120	0.741214	9.49814	34.076	35.5286	0.788224
240	0.895316	11.6022	39.7987	43.3125	1.32032
600	1.0157	13.3419	47.2494	50.5703	1.95427
repeat 3
time/s	4OH-Val	3OH-Val	Azi	3,4DhVal	MAA
5	0.212461	2.24625	9.58274	8.35874	0.161141
10	0.198815	2.09379	8.52909	7.40053	0.295924
20	0.289747	3.28815	14.4995	12.4977	0.210313
30	0.367002	4.42485	19.1489	16.9567	0.378788
60	0.543664	6.64189	26.485	25.3887	0.68368
120	0.663524	8.30802	33.8023	32.6779	0.738697
240	0.824231	10.9517	40.9539	40.4302	1.47417
600	0.973578	12.552	48.7575	50.0047	1.97757
average
time/s	4OH-Val	3OH-Val	Azi	3,4DhVal	MAA
5	0.196677	2.4291	6.80009	7.6221	0.191326
10	0.239233	2.87361	8.47424	8.43003	0.260996
20	0.304838	3.72697	12.5875	12.1997	0.268723
30	0.365592	4.64563	14.7908	15.3594	0.401415
60	0.526895	7.05243	22.5475	23.7698	0.657989
120	0.702281	9.38742	30.0159	32.5895	0.831526
240	0.856085	12.08	34.6299	40.0237	1.45451
600	0.985516	13.7382	40.57	47.1277	2.17271
error
time/s	4OH-Val	3OH-Val	Azi	3,4DhVal	MAA
5	0.0216097	0.611015	2.43986	1.15737	0.0306889
10	0.0558003	1.2058	1.21251	1.51889	0.0330075
20	0.0318457	0.813493	1.96766	0.893678	0.0530733
30	0.0213229	0.807066	3.87885	1.41379	0.0530877
60	0.0159825	0.62004	4.47982	2.05385	0.0958052
120	0.0388454	1.02852	6.79663	2.98436	0.120467
240	0.036112	1.42849	9.96981	3.50979	0.125517
600	0.0263318	1.42626	12.8971	5.4803	0.358355

## Sheet: fig 3c
3DVal
repeat 1	concentration (uM)
time/s	4OH-Val	3OH-Val	Azi	3,4DhVal	MAA
5	1.19947	0.733572	2.53175	2.93144	0
10	1.40106	0.84257	2.9195	3.39928	0
20	2.02502	1.10162	4.45264	4.96078	0
30	2.49344	1.39164	5.3948	6.08674	0
60	3.68684	1.9125	7.62715	9.11343	0
120	6.41488	3.10385	12.6915	16.1146	0
240	9.68731	4.68536	16.0812	24.6498	0.221043
600	16.3069	7.60244	27.4045	40.4084	0.699513
repeat 2
time/s	4OH-Val	3OH-Val	Azi	3,4DhVal	MAA
5	0.901856	0.588889	1.62893	1.62346	0
10	1.00277	0.692458	1.89402	1.81322	0
20	1.5755	0.969491	2.96863	2.75066	0
30	1.91979	1.19441	3.80851	3.59204	0
60	3.5053	1.91387	6.17184	6.32575	0
120	5.48842	3.02952	11.3649	10.5667	0.12467
240	10.5646	5.26845	18.0421	19.698	0.251284
600	18.2031	9.12382	25.6181	32.1859	0.825156
repeat 3
time/s	4OH-Val	3OH-Val	Azi	3,4DhVal	MAA
5	0.474673	0.371969	1.56561	1.19073	0
10	0.776793	0.576038	2.62609	1.98552	0
20	1.24886	0.803525	4.18443	3.18399	0
30	1.91979	1.19441	3.80851	3.59204	0
60	3.54498	2.04288	12.1023	8.85831	0
120	7.24496	4.3093	25.924	18.2977	0.201491
240	10.9598	6.4652	35.9746	27.4585	0.272
600	19.2093	10.7109	54.9442	46.7407	0.924083
average
time/s	4OH-Val	3OH-Val	Azi	3,4DhVal	MAA
5	0.858666	0.56481	1.90877	1.91521	0
10	1.06021	0.703689	2.47987	2.39934	0
20	1.61646	0.958213	3.86857	3.63181	0
30	2.11101	1.26015	4.33727	4.42361	0
60	3.57904	1.95642	8.63376	8.09917	0
120	6.38275	3.48089	16.6601	14.993	0.10872
240	10.4039	5.473	23.366	23.9354	0.248109
600	17.9064	9.14573	35.9889	39.7783	0.816251
error
time/s	4OH-Val	3OH-Val	Azi	3,4DhVal	MAA
5	0.364324	0.182	0.540448	0.906285	0
10	0.316075	0.133621	0.528142	0.870251	0
20	0.389696	0.149368	0.790825	1.17114	0
30	0.331198	0.113873	0.915848	1.44032	0
60	0.0954468	0.0748795	3.09071	1.54111	0
120	0.878714	0.718387	8.05012	3.9857	0.101688
240	0.65127	0.90738	10.9633	3.92929	0.0256268
600	1.47378	1.55437	16.44	7.2978	0.112549

## Sheet: fig 3e and f
t	Val	3DVal	44D6Val	UD8Val						normalization	t	Val	3DVal	44D6Val	UD8Val
0.007	0.0125641	0.00958275	0.0136707	0.0139573							0.007	0.0160914	0.00973726	0.0157884	0.0139573
0.014	0.0154509	0.0149525	0.0162573	0.0173733							0.014	0.0197886	0.0151936	0.0187757	0.0173733
0.021	0.0170844	0.0195753	0.0187048	0.0191495							0.021	0.0218807	0.0198909	0.0216023	0.0191495
0.028	0.0187434	0.0228409	0.0207582	0.0219443							0.028	0.0240055	0.0232092	0.0239738	0.0219443
0.035	0.0203894	0.0249728	0.0230165	0.0240522							0.035	0.0261136	0.0253755	0.0265819	0.0240522
0.042	0.0221196	0.0277857	0.0253259	0.0257774							0.042	0.0283295	0.0282337	0.0292491	0.0257774
0.05	0.0238957	0.0295456	0.0257381	0.0273123							0.05	0.0306043	0.030022	0.0297251	0.0273123
0.057	0.0253455	0.0308355	0.0272532	0.0293277							0.057	0.0324611	0.0313327	0.0314749	0.0293277
0.064	0.0261901	0.0317108	0.0285362	0.0306169							0.064	0.0335428	0.0322221	0.0329566	0.0306169
0.072	0.0272335	0.0332668	0.0300809	0.0319099							0.072	0.0348791	0.0338032	0.0347406	0.0319099
0.079	0.0285758	0.0341671	0.0311337	0.0335267							0.079	0.0365983	0.034718	0.0359565	0.0335267
0.086	0.0290505	0.0351294	0.0322488	0.0350893							0.086	0.0372062	0.0356958	0.0372444	0.0350893
0.094	0.0298429	0.0359732	0.0322089	0.036114							0.094	0.0382211	0.0365532	0.0371983	0.036114
0.102	0.0306169	0.0364158	0.0327275	0.037363							0.102	0.0392124	0.037003	0.0377972	0.037363
0.109	0.0317705	0.037121	0.0325878	0.0382516							0.109	0.0406899	0.0377195	0.0376359	0.0382516
0.117	0.0333667	0.0377061	0.0329472	0.0389597							0.117	0.0427342	0.0383141	0.0380509	0.0389597
0.125	0.0347482	0.0382516	0.0336067	0.0394257							0.125	0.0445035	0.0388684	0.0388126	0.0394257
0.132	0.0353302	0.0388585	0.0340469	0.0398313							0.132	0.0452489	0.039485	0.039321	0.0398313
0.14	0.0357119	0.0392838	0.0346079	0.0404607							0.14	0.0457378	0.0399172	0.0399689	0.0404607
0.148	0.0361341	0.0398719	0.0354908	0.0411928							0.148	0.0462785	0.0405148	0.0409886	0.0411928
0.156	0.0360335	0.040603	0.0362146	0.0417834							0.156	0.0461497	0.0412577	0.0418245	0.0417834
0.164	0.0360738	0.0411114	0.0368388	0.0420689							0.164	0.0462013	0.0417743	0.0425454	0.0420689
0.172	0.036275	0.0416612	0.0371008	0.0426811							0.172	0.046459	0.0423329	0.042848	0.0426811
0.18	0.0365165	0.0422933	0.0377869	0.0428854							0.18	0.0467683	0.0429752	0.0436403	0.0428854
0.189	0.0368589	0.0427016	0.0379485	0.0433761							0.189	0.0472068	0.0433901	0.043827	0.0433761
0.197	0.0371815	0.0434988	0.0383122	0.0437444							0.197	0.04762	0.0442002	0.044247	0.0437444
0.205	0.037585	0.0438673	0.0386359	0.0441336							0.205	0.0481367	0.0445746	0.0446209	0.0441336
0.213	0.0381101	0.0443591	0.038818	0.0443591							0.213	0.0488093	0.0450743	0.0448312	0.0443591
0.222	0.0383527	0.0450567	0.0392636	0.0447488							0.222	0.04912	0.0457832	0.0453458	0.0447488
0.23	0.0385954	0.0455498	0.0396893	0.0452621							0.23	0.0494308	0.0462842	0.0458374	0.0452621
0.239	0.039061	0.0460846	0.0399327	0.0457349							0.239	0.0500271	0.0468277	0.0461185	0.0457349
0.247	0.0396082	0.0464759	0.0402373	0.0461258							0.247	0.0507279	0.0472253	0.0464703	0.0461258
0.256	0.0400951	0.0470944	0.0407453	0.0462699							0.256	0.0513515	0.0478537	0.047057	0.0462699
0.265	0.0404607	0.0477551	0.04103	0.0468263							0.265	0.0518198	0.0485251	0.0473858	0.0468263
0.274	0.0408673	0.0483134	0.0413149	0.0470119							0.274	0.0523405	0.0490924	0.0477149	0.0470119
0.282	0.0412335	0.0487895	0.0416001	0.0475692							0.282	0.0528095	0.0495762	0.0480442	0.0475692
0.291	0.0416612	0.0491832	0.0420893	0.0477138							0.291	0.0533573	0.0499762	0.0486092	0.0477138
0.3	0.0419669	0.0496811	0.0423137	0.0480859							0.3	0.0537488	0.0504821	0.0488684	0.0480859
0.309	0.0425178	0.0500548	0.0426199	0.0483548							0.309	0.0544544	0.0508619	0.049222	0.0483548
0.318	0.042865	0.050512	0.0430285	0.0486446							0.318	0.0548991	0.0513264	0.0496939	0.0486446
0.327	0.0433352	0.0508865	0.0433965	0.0489345							0.327	0.0555013	0.051707	0.0501189	0.0489345
0.337	0.043683	0.051303	0.0437854	0.0493491							0.337	0.0559467	0.0521302	0.0505681	0.0493491
0.346	0.0440311	0.0520327	0.0440721	0.0497226							0.346	0.0563925	0.0528717	0.0508992	0.0497226
0.355	0.0443591	0.0522623	0.0443796	0.0499509							0.355	0.0568126	0.053105	0.0512543	0.0499509
0.365	0.0448309	0.0530564	0.0447077	0.0504081							0.365	0.0574169	0.0539119	0.0516332	0.0504081
0.374	0.0452621	0.0534121	0.0451594	0.0507616							0.374	0.0579691	0.0542733	0.0521549	0.0507616
0.384	0.0455704	0.0540825	0.0453854	0.0510739							0.384	0.058364	0.0549545	0.0524159	0.0510739
0.393	0.0461464	0.0542923	0.0457554	0.0515113							0.393	0.0591017	0.0551677	0.0528432	0.0515113
0.403	0.0463935	0.055006	0.0459817	0.0518241							0.403	0.0594182	0.0558929	0.0531046	0.0518241
0.413	0.0469088	0.0553423	0.0464759	0.0523667							0.413	0.0600781	0.0562346	0.0536753	0.0523667
0.422	0.0470944	0.0558473	0.046682	0.0526592							0.422	0.0603158	0.0567478	0.0539134	0.0526592
0.432	0.0477138	0.0563739	0.0469913	0.0529728							0.432	0.0611091	0.0572829	0.0542706	0.0529728
0.442	0.0478998	0.05688	0.047404	0.0534959							0.442	0.0613474	0.0577971	0.0547472	0.0534959
0.452	0.0483341	0.0576404	0.0476725	0.0537263							0.452	0.0619036	0.0585698	0.0550573	0.0537263
0.462	0.0486238	0.0579576	0.0480032	0.0541035							0.462	0.0622746	0.0588921	0.0554392	0.0541035
0.472	0.0490381	0.0585503	0.0484168	0.0543972							0.472	0.0628052	0.0594943	0.0559169	0.0543972
0.483	0.0494736	0.0589318	0.0487067	0.05488							0.483	0.063363	0.059882	0.0562517	0.05488
0.493	0.0497433	0.0597382	0.0490796	0.0552582							0.493	0.0637084	0.0607014	0.0566824	0.0552582
0.503	0.0501587	0.0600994	0.0494113	0.0555106							0.503	0.0642404	0.0610684	0.0570654	0.0555106
0.514	0.0505536	0.0605886	0.0496395	0.0560579							0.514	0.0647462	0.0615655	0.057329	0.0560579
0.524	0.0509489	0.0613129	0.0501587	0.0563107							0.524	0.0652525	0.0623015	0.0579286	0.0563107
0.535	0.0513238	0.0619315	0.0503249	0.0566902							0.535	0.0657326	0.0629301	0.0581206	0.0566902
0.545	0.0518658	0.062316	0.0508033	0.0569856							0.545	0.0664268	0.0633208	0.0586731	0.0569856
0.556	0.0521162	0.0628505	0.0510947	0.0573657							0.556	0.0667475	0.0638639	0.0590096	0.0573657
0.567	0.0524294	0.0635356	0.0513238	0.0578095							0.567	0.0671486	0.06456	0.0592742	0.0578095
0.578	0.0527846	0.0640287	0.0517407	0.058148							0.578	0.0676035	0.0650611	0.0597557	0.058148
0.589	0.0532656	0.0644795	0.0520953	0.0585715							0.589	0.0682196	0.0655191	0.0601652	0.0585715
0.6	0.0536006	0.0651027	0.0523876	0.059165							0.6	0.0686486	0.0661524	0.0605028	0.059165
0.611	0.0539358	0.0655976	0.0529518	0.0593136							0.611	0.0690779	0.0666553	0.0611544	0.0593136
0.622	0.0543972	0.066093	0.0532447	0.0598019							0.622	0.0696689	0.0671587	0.0614927	0.0598019
0.633	0.054817	0.0667617	0.0535797	0.0602482							0.633	0.0702065	0.0678381	0.0618796	0.0602482
0.644	0.0551321	0.0672585	0.053852	0.0605674							0.644	0.0706101	0.068343	0.062194	0.0605674
0.656	0.0554265	0.0678857	0.0541664	0.0608867							0.656	0.0709871	0.0689803	0.0625571	0.0608867
0.667	0.0559104	0.0684705	0.054607	0.0612915							0.667	0.0716069	0.0695745	0.063066	0.0612915
0.679	0.0560789	0.0689909	0.054901	0.0617181							0.679	0.0718227	0.0701033	0.0634055	0.0617181
0.69	0.0566058	0.0697293	0.0551531	0.0621237							0.69	0.0724975	0.0708536	0.0636967	0.0621237
0.702	0.05688	0.070186	0.0557	0.0626366							0.702	0.0728487	0.0713177	0.0643283	0.0626366
0.714	0.0573445	0.0707956	0.0560157	0.0630003							0.714	0.0734436	0.0719371	0.0646929	0.0630003
0.726	0.0577038	0.0714062	0.0562475	0.0634285							0.726	0.0739038	0.0725575	0.0649606	0.0634285
0.738	0.0582327	0.0720175	0.0568167	0.06375							0.738	0.0745811	0.0731787	0.065618	0.06375
0.75	0.0584867	0.0725204	0.0571333	0.0642862							0.75	0.0749065	0.0736897	0.0659836	0.0642862
0.762	0.0588046	0.0731552	0.0573657	0.0645654							0.762	0.0753136	0.0743347	0.066252	0.0645654
0.774	0.0593348	0.073813	0.0578518	0.0650166							0.774	0.0759927	0.0750031	0.0668134	0.0650166
0.786	0.0595895	0.07423	0.0582115	0.0657052							0.786	0.0763189	0.0754269	0.0672289	0.0657052
0.799	0.0599931	0.0748674	0.0586774	0.0660284							0.799	0.0768358	0.0760745	0.0677669	0.0660284
0.811	0.0603971	0.0754837	0.0590378	0.066589							0.811	0.0773532	0.0767008	0.0681832	0.066589
0.824	0.0607802	0.0760567	0.0595046	0.0671289							0.824	0.0778438	0.077283	0.0687223	0.0671289
0.837	0.061185	0.0767188	0.0598444	0.0674963							0.837	0.0783623	0.0779558	0.0691147	0.0674963
0.849	0.0615048	0.0772493	0.0602695	0.0680805							0.849	0.0787719	0.0784948	0.0696057	0.0680805
0.862	0.0619315	0.0779354	0.0606099	0.0684488							0.862	0.0793184	0.079192	0.0699988	0.0684488
0.875	0.0621237	0.0785782	0.0609932	0.0690126							0.875	0.0795645	0.0798452	0.0704415	0.0690126
0.888	0.0626366	0.079222	0.0613981	0.0694468							0.888	0.0802214	0.0804993	0.0709091	0.0694468
0.901	0.0631073	0.0798222	0.0618675	0.069925							0.901	0.0808243	0.0811092	0.0714512	0.069925
0.914	0.0634285	0.080401	0.0621664	0.0704907							0.914	0.0812356	0.0816974	0.0717964	0.0704907
0.928	0.0638572	0.0811367	0.0627435	0.070861							0.928	0.0817847	0.0824449	0.0724629	0.070861
0.941	0.0642862	0.0817396	0.0631929	0.0713189							0.941	0.0823341	0.0830575	0.0729819	0.0713189
0.954	0.0646728	0.0823881	0.0636213	0.0717117							0.954	0.0828293	0.0837165	0.0734767	0.0717117
0.968	0.0650166	0.0828135	0.0640287	0.0721705							0.968	0.0832696	0.0841488	0.0739472	0.0721705
0.982	0.0653608	0.0836207	0.064415	0.0726516							0.982	0.0837104	0.084969	0.0743933	0.0726516
0.995	0.0657052	0.084272	0.0646513	0.073221							0.995	0.0841515	0.0856308	0.0746662	0.073221
1.009	0.066093	0.0848117	0.0652532	0.0737033							1.009	0.0846482	0.0861792	0.0753614	0.0737033
1.023	0.0665027	0.0854873	0.0656406	0.074252							1.023	0.0851729	0.0868657	0.0758088	0.074252
1.037	0.0668697	0.086164	0.0660499	0.0748234							1.037	0.0856429	0.0875533	0.0762815	0.0748234
1.051	0.0672585	0.0868192	0.0663733	0.0751974							1.051	0.0861409	0.088219	0.076655	0.0751974
1.065	0.0676044	0.0875432	0.0668697	0.075704							1.065	0.0865839	0.0889547	0.0772283	0.075704
1.08	0.0679939	0.0881551	0.0672369	0.0762552							1.08	0.0870827	0.0895765	0.0776523	0.0762552
1.094	0.0683838	0.0888813	0.067691	0.0767851							1.094	0.0875821	0.0903144	0.0781768	0.0767851
1.109	0.0687957	0.0896088	0.0681455	0.077382							1.109	0.0881096	0.0910536	0.0787017	0.077382
1.123	0.0692948	0.0902236	0.0684921	0.0777582							1.123	0.0887489	0.0916783	0.079102	0.0777582
1.138	0.069751	0.0908849	0.0690343	0.0781569							1.138	0.0893331	0.0923503	0.0797282	0.0781569
1.153	0.0701642	0.0915929	0.0694468	0.0788223							1.153	0.0898623	0.0930697	0.0802046	0.0788223
1.168	0.0705778	0.0922334	0.0700337	0.0791331							1.168	0.0903921	0.0937205	0.0808824	0.0791331
1.183	0.0709482	0.0928519	0.0703819	0.0796888							1.183	0.0908664	0.094349	0.0812845	0.0796888
1.198	0.0712971	0.0935631	0.0708392	0.080156							1.198	0.0913133	0.0950717	0.0818127	0.080156
1.213	0.0718209	0.0943675	0.0712753	0.0806015							1.213	0.0919841	0.095889	0.0823163	0.0806015
1.228	0.072258	0.0951043	0.0716462	0.081226							1.228	0.092544	0.0966377	0.0827447	0.081226
1.244	0.0727173	0.0955885	0.072258	0.0815386							1.244	0.0931322	0.0971297	0.0834512	0.0815386
1.259	0.0730676	0.0964197	0.0726954	0.0821868							1.259	0.0935808	0.0979743	0.0839564	0.0821868
1.275	0.0735278	0.0971137	0.0729362	0.0825							1.275	0.0941702	0.0986795	0.0842345	0.0825
1.291	0.0739227	0.0979479	0.0735059	0.0830376							1.291	0.094676	0.0995272	0.0848925	0.0830376
1.307	0.0744058	0.0985746	0.0739227	0.083486							1.307	0.0952947	0.100164	0.0853738	0.083486
1.323	0.0748454	0.0993651	0.0743618	0.0840248							1.323	0.0958578	0.100967	0.0858809	0.0840248
1.339	0.0753956	0.100017	0.0748014	0.0845418							1.339	0.0965624	0.10163	0.0863886	0.0845418
1.355	0.0757921	0.100694	0.0752194	0.0849242							1.355	0.0970702	0.102318	0.0868714	0.0849242
1.371	0.0762994	0.101394	0.075726	0.0853521							1.371	0.09772	0.103029	0.0874565	0.0853521
1.388	0.0767188	0.102026	0.0762332	0.0858707							1.388	0.0982571	0.103671	0.0880422	0.0858707
1.404	0.0771829	0.10287	0.0766084	0.0864124							1.404	0.0988515	0.104529	0.0884756	0.0864124
1.421	0.0776475	0.103598	0.0770282	0.0868644							1.421	0.0994465	0.105268	0.0889604	0.0868644
1.438	0.0781791	0.104303	0.0776033	0.0873168							1.438	0.100127	0.105985	0.0896246	0.0873168
1.455	0.0788001	0.10501	0.0780683	0.087883							1.455	0.100923	0.106703	0.0901616	0.087883
1.472	0.0791553	0.105883	0.0785782	0.0883592							1.472	0.101378	0.10759	0.0907505	0.0883592
1.489	0.0798222	0.106568	0.0790665	0.0888586							1.489	0.102232	0.108286	0.0913144	0.0888586
1.506	0.0802896	0.107303	0.0795776	0.0892222							1.506	0.10283	0.109033	0.0919047	0.0892222
1.523	0.0808691	0.107943	0.0800892	0.0898137							1.523	0.103573	0.109683	0.0924956	0.0898137
1.541	0.0813153	0.108608	0.0805793	0.0903148							1.541	0.104144	0.110359	0.0930616	0.0903148
1.559	0.0819631	0.109369	0.0811367	0.0908621							1.559	0.104974	0.111132	0.0937053	0.0908621
1.576	0.0824553	0.110132	0.0815386	0.0914101							1.576	0.105604	0.111908	0.0941695	0.0914101
1.594	0.0829255	0.11092	0.0820302	0.0918673							1.594	0.106206	0.112708	0.0947372	0.0918673
1.612	0.0834412	0.111613	0.0825224	0.0924166							1.612	0.106867	0.113413	0.0953057	0.0924166
1.63	0.0839799	0.112404	0.0831272	0.0928519							1.63	0.107557	0.114216	0.0960042	0.0928519
1.649	0.0846092	0.113148	0.0835533	0.0934254							1.649	0.108363	0.114972	0.0964963	0.0934254
1.667	0.0851044	0.113893	0.0840697	0.0939077							1.667	0.108997	0.115729	0.0970927	0.0939077
1.685	0.0857128	0.11464	0.0845867	0.0943445							1.685	0.109776	0.116488	0.0976897	0.0943445
1.704	0.0862092	0.115412	0.085217	0.0948739							1.704	0.110412	0.117273	0.0984177	0.0948739
1.723	0.0867513	0.116185	0.0857128	0.0954501							1.723	0.111106	0.118058	0.0989903	0.0954501
1.742	0.0873394	0.116839	0.0863221	0.0960963							1.742	0.111859	0.118723	0.099694	0.0960963
1.761	0.0878604	0.117591	0.086887	0.0966741							1.761	0.112527	0.119487	0.100346	0.0966741
1.78	0.08845	0.118441	0.0873621	0.0972758							1.78	0.113282	0.120351	0.100895	0.0972758
1.799	0.0888813	0.119268	0.0879057	0.0978319							1.799	0.113834	0.121191	0.101523	0.0978319
1.818	0.0894269	0.120122	0.0882911	0.0983888							1.818	0.114533	0.122059	0.101968	0.0983888
1.838	0.0899731	0.120757	0.0888586	0.0989232							1.838	0.115232	0.122704	0.102623	0.0989232
1.858	0.0905883	0.121662	0.0895178	0.099528							1.858	0.11602	0.123624	0.103385	0.099528
1.877	0.091136	0.122496	0.0900186	0.10004							1.877	0.116722	0.124471	0.103963	0.10004
1.897	0.0917072	0.123208	0.0904971	0.1006							1.897	0.117453	0.125195	0.104516	0.1006
1.917	0.092119	0.123996	0.0910675	0.101301							1.917	0.117981	0.125995	0.105174	0.101301
1.938	0.0927831	0.12471	0.0916615	0.101886							1.938	0.118831	0.126721	0.10586	0.101886
1.958	0.0932418	0.125501	0.0923937	0.102518							1.958	0.119419	0.127525	0.106706	0.102518
1.979	0.0937469	0.126292	0.0927831	0.103081							1.979	0.120066	0.128328	0.107156	0.103081
1.999	0.0942065	0.127209	0.0932647	0.103856							1.999	0.120654	0.12926	0.107712	0.103856
2.02	0.0946667	0.128054	0.0937239	0.104468							2.02	0.121244	0.130119	0.108242	0.104468
2.041	0.0952656	0.128825	0.0943905	0.105104							2.041	0.122011	0.130902	0.109012	0.105104
2.062	0.0957269	0.129598	0.09492	0.105576							2.062	0.122602	0.131688	0.109624	0.105576
2.083	0.0963504	0.130447	0.0954962	0.106261							2.083	0.1234	0.13255	0.110289	0.106261
2.105	0.0968591	0.131348	0.0959577	0.106947							2.105	0.124052	0.133466	0.110822	0.106947
2.126	0.0974147	0.132075	0.0966047	0.107634							2.126	0.124763	0.134205	0.111569	0.107634
2.148	0.0978783	0.132753	0.0971831	0.108299							2.148	0.125357	0.134893	0.112237	0.108299
2.17	0.0985049	0.133683	0.0976696	0.108988							2.17	0.12616	0.135838	0.112799	0.108988
2.192	0.0989464	0.13449	0.0982959	0.10956							2.192	0.126725	0.136658	0.113523	0.10956
2.214	0.0994582	0.135374	0.0987605	0.110275							2.214	0.12738	0.137557	0.114059	0.110275
2.236	0.10011	0.136133	0.0993883	0.110896							2.236	0.128215	0.138328	0.114784	0.110896
2.258	0.100647	0.136868	0.10004	0.111494							2.258	0.128903	0.139075	0.115537	0.111494
2.281	0.101277	0.137808	0.10053	0.111925							2.281	0.12971	0.14003	0.116103	0.111925
2.304	0.101769	0.138546	0.101137	0.112644							2.304	0.13034	0.14078	0.116804	0.112644
2.327	0.102401	0.139361	0.101769	0.113364							2.327	0.131149	0.141608	0.117534	0.113364
2.35	0.102964	0.140153	0.102307	0.114038							2.35	0.13187	0.142413	0.118155	0.114038
2.373	0.10348	0.140997	0.102964	0.114495							2.373	0.132531	0.14327	0.118914	0.114495
2.396	0.103927	0.141792	0.103504	0.115122							2.396	0.133104	0.144078	0.119537	0.115122
2.42	0.104609	0.142665	0.104044	0.115774							2.42	0.133977	0.144965	0.120161	0.115774
2.443	0.105269	0.143515	0.104703	0.116451							2.443	0.134823	0.145829	0.120922	0.116451
2.467	0.105859	0.144366	0.105316	0.11696							2.467	0.135578	0.146694	0.12163	0.11696
2.491	0.106379	0.145089	0.105954	0.117639							2.491	0.136244	0.147428	0.122367	0.117639
2.516	0.106947	0.145995	0.106474	0.118295							2.516	0.136972	0.148349	0.122968	0.118295
2.54	0.107421	0.146799	0.106995	0.118952							2.54	0.137579	0.149166	0.123569	0.118952
2.565	0.108109	0.147682	0.107611	0.119609							2.565	0.13846	0.150063	0.124281	0.119609
2.589	0.108679	0.148541	0.108157	0.120219							2.589	0.13919	0.150936	0.124911	0.120219
2.614	0.109131	0.149402	0.108703	0.120757							2.614	0.139769	0.151811	0.125542	0.120757
2.639	0.109774	0.150212	0.109274	0.121442							2.639	0.140592	0.152634	0.126201	0.121442
2.664	0.110394	0.150893	0.10987	0.122079							2.664	0.141386	0.153326	0.12689	0.122079
2.69	0.110944	0.151785	0.110538	0.122791							2.69	0.142091	0.154232	0.127661	0.122791
2.715	0.111518	0.152705	0.110992	0.123356							2.715	0.142826	0.155167	0.128185	0.123356
2.741	0.112069	0.153442	0.11159	0.12407							2.741	0.143532	0.155916	0.128876	0.12407
2.767	0.112716	0.154418	0.112212	0.124735							2.767	0.14436	0.156908	0.129594	0.124735
2.793	0.113268	0.155132	0.112788	0.125377							2.793	0.145067	0.157633	0.13026	0.125377
2.819	0.113773	0.156033	0.113412	0.126094							2.819	0.145714	0.158549	0.13098	0.126094
2.846	0.114447	0.156776	0.114014	0.126664							2.846	0.146577	0.159304	0.131676	0.126664
2.873	0.11505	0.15768	0.114736	0.127358							2.873	0.14735	0.160222	0.132509	0.127358
2.899	0.115605	0.158479	0.115412	0.128153							2.899	0.14806	0.161034	0.13329	0.128153
2.926	0.116089	0.15936	0.116064	0.128875							2.926	0.14868	0.161929	0.134043	0.128875
2.954	0.116742	0.160189	0.116597	0.129548							2.954	0.149517	0.162772	0.134659	0.129548
2.981	0.117348	0.161019	0.117324	0.130222							2.981	0.150293	0.163615	0.135498	0.130222
3.009	0.117858	0.161878	0.117906	0.130872							3.009	0.150946	0.164488	0.13617	0.130872
3.036	0.118489	0.162685	0.118587	0.131548							3.036	0.151754	0.165308	0.136957	0.131548
3.064	0.119025	0.163494	0.119268	0.1323							3.064	0.15244	0.16613	0.137743	0.1323
3.093	0.119707	0.164547	0.119853	0.133054							3.093	0.153314	0.1672	0.138419	0.133054
3.121	0.120219	0.165359	0.120464	0.13386							3.121	0.15397	0.168025	0.139125	0.13386
3.15	0.120684	0.166172	0.12105	0.134641							3.15	0.154565	0.168851	0.139801	0.134641
3.178	0.121417	0.167014	0.121687	0.135222							3.178	0.155504	0.169707	0.140537	0.135222
3.207	0.121956	0.167858	0.122349	0.135956							3.207	0.156194	0.170564	0.141302	0.135956
3.236	0.12257	0.168731	0.122987	0.136741							3.236	0.156981	0.171452	0.142039	0.136741
3.266	0.123184	0.169496	0.123725	0.137554							3.266	0.157767	0.172229	0.142891	0.137554
3.295	0.123873	0.170482	0.124242	0.138138							3.295	0.15865	0.173231	0.143488	0.138138
3.325	0.124365	0.171332	0.125031	0.139004							3.325	0.15928	0.174094	0.144399	0.139004
3.355	0.124982	0.172157	0.125575	0.139744							3.355	0.16007	0.174933	0.145027	0.139744
3.385	0.125599	0.173066	0.126218	0.140383							3.385	0.16086	0.175856	0.14577	0.140383
3.416	0.126267	0.173922	0.126887	0.141126							3.416	0.161716	0.176726	0.146543	0.141126
3.446	0.126887	0.174724	0.127631	0.141895							3.446	0.16251	0.177541	0.147402	0.141895
3.477	0.127532	0.175555	0.128203	0.142743							3.477	0.163336	0.178386	0.148063	0.142743
3.508	0.128203	0.176471	0.128825	0.143334							3.508	0.164195	0.179316	0.148781	0.143334
3.539	0.12875	0.177361	0.129323	0.144056							3.539	0.164896	0.180221	0.149356	0.144056
3.571	0.129323	0.178142	0.130047	0.144805							3.571	0.16563	0.181014	0.150192	0.144805
3.603	0.130022	0.179007	0.130722	0.145555							3.603	0.166525	0.181893	0.150972	0.145555
3.634	0.130672	0.179763	0.131398	0.146228							3.634	0.167357	0.182661	0.151752	0.146228
3.667	0.131297	0.18066	0.1321	0.146954							3.667	0.168158	0.183573	0.152563	0.146954
3.699	0.131974	0.181502	0.132627	0.147734							3.699	0.169025	0.184428	0.153172	0.147734
3.732	0.132476	0.182459	0.133306	0.148437							3.732	0.169668	0.185401	0.153956	0.148437
3.764	0.133155	0.183277	0.13391	0.149037							3.764	0.170537	0.186232	0.154654	0.149037
3.797	0.13386	0.184097	0.134616	0.149794							3.797	0.17144	0.187065	0.155469	0.149794
3.831	0.134515	0.184889	0.135248	0.150526							3.831	0.172279	0.18787	0.156199	0.150526
3.864	0.135096	0.185825	0.13593	0.151339							3.864	0.173023	0.188821	0.156986	0.151339
3.898	0.135728	0.18665	0.136538	0.151969							3.898	0.173833	0.189659	0.157689	0.151969
3.932	0.136285	0.187561	0.137198	0.152731							3.932	0.174546	0.190585	0.158451	0.152731
3.966	0.13697	0.188446	0.13796	0.153442							3.966	0.175423	0.191484	0.159331	0.153442
4	0.137604	0.189218	0.138597	0.154101							4	0.176235	0.192269	0.160067	0.154101
4.035	0.138266	0.189991	0.139259	0.154947							4.035	0.177083	0.193054	0.160831	0.154947
4.07	0.1388	0.190881	0.139974	0.155635							4.07	0.177767	0.193959	0.161657	0.155635
4.105	0.13931	0.19183	0.140588	0.156271							4.105	0.17842	0.194923	0.162366	0.156271
4.14	0.139949	0.192695	0.141356	0.157015							4.14	0.179239	0.195802	0.163253	0.157015
4.176	0.140588	0.193619	0.1421	0.157813							4.176	0.180057	0.196741	0.164112	0.157813
4.212	0.141254	0.1944	0.142768	0.158559							4.212	0.18091	0.197534	0.164884	0.158559
4.248	0.141869	0.195241	0.143412	0.159279							4.248	0.181698	0.198389	0.165627	0.159279
4.284	0.142511	0.196083	0.144159	0.160055							4.284	0.18252	0.199245	0.16649	0.160055
4.321	0.143154	0.197044	0.144805	0.160805							4.321	0.183344	0.200221	0.167236	0.160805
4.358	0.143824	0.19786	0.145529	0.161529							4.358	0.184202	0.20105	0.168072	0.161529
4.395	0.144469	0.198679	0.146254	0.162389							4.395	0.185028	0.201882	0.16891	0.162389
4.433	0.145218	0.199498	0.146928	0.163116							4.433	0.185987	0.202715	0.169688	0.163116
4.47	0.145839	0.200378	0.147552	0.163817							4.47	0.186782	0.203609	0.170409	0.163817
4.508	0.146487	0.20126	0.148307	0.164547							4.508	0.187612	0.204505	0.171281	0.164547
4.546	0.147162	0.201967	0.148984	0.165305							4.546	0.188477	0.205223	0.172063	0.165305
4.585	0.14776	0.202734	0.149794	0.166091							4.585	0.189243	0.206003	0.172998	0.166091
4.623	0.148385	0.20368	0.150369	0.166797							4.623	0.190043	0.206964	0.173662	0.166797
4.662	0.148958	0.204509	0.150945	0.167586							4.662	0.190777	0.207806	0.174327	0.167586
4.702	0.149611	0.20531	0.151653	0.168267							4.702	0.191613	0.20862	0.175145	0.168267
4.741	0.150212	0.206083	0.15231	0.169086							4.741	0.192383	0.209406	0.175904	0.169086
4.781	0.150841	0.206857	0.153073	0.169906							4.781	0.193189	0.210192	0.176785	0.169906
4.821	0.151391	0.207722	0.153679	0.170674							4.821	0.193893	0.211071	0.177485	0.170674
4.861	0.151969	0.208529	0.154286	0.171387							4.861	0.194633	0.211891	0.178186	0.171387
4.902	0.152652	0.209458	0.155106	0.172129							4.902	0.195508	0.212835	0.179133	0.172129
4.943	0.153284	0.210118	0.155768	0.173038							4.943	0.196317	0.213506	0.179898	0.173038
4.984	0.153996	0.21093	0.156457	0.173783							4.984	0.197229	0.214331	0.180693	0.173783
5.026	0.154577	0.211773	0.157201	0.174558							5.026	0.197973	0.215188	0.181552	0.174558
5.067	0.155264	0.212497	0.157866	0.175333							5.067	0.198853	0.215923	0.182321	0.175333
5.109	0.15598	0.213313	0.158665	0.176026							5.109	0.19977	0.216752	0.183243	0.176026
5.152	0.156537	0.21404	0.159333	0.176832							5.152	0.200484	0.217491	0.184015	0.176832
5.194	0.157227	0.214828	0.160055	0.17764							5.194	0.201367	0.218292	0.184849	0.17764
5.237	0.157839	0.215588	0.160724	0.178309							5.237	0.202151	0.219064	0.185621	0.178309
5.281	0.158479	0.216288	0.161502	0.179091							5.281	0.202971	0.219775	0.18652	0.179091
5.324	0.159173	0.21705	0.162255	0.179875							5.324	0.20386	0.22055	0.187389	0.179875
5.368	0.15976	0.217814	0.162928	0.180688							5.368	0.204612	0.221326	0.188167	0.180688
5.412	0.160349	0.218701	0.16371	0.181418							5.412	0.205366	0.222227	0.18907	0.181418
5.457	0.160966	0.219498	0.164493	0.182178							5.457	0.206156	0.223037	0.189974	0.182178
5.501	0.16161	0.220204	0.165305	0.183023							5.501	0.206981	0.223754	0.190912	0.183023
5.546	0.162228	0.221127	0.166009	0.183701							5.546	0.207772	0.224692	0.191725	0.183701
5.592	0.162874	0.221836	0.166743	0.184549							5.592	0.2086	0.225413	0.192573	0.184549
5.637	0.163467	0.222763	0.167368	0.185258							5.637	0.209359	0.226355	0.193294	0.185258
5.683	0.164087	0.223537	0.16824	0.186053							5.683	0.210153	0.227141	0.194302	0.186053
5.73	0.164763	0.224374	0.168922	0.186877							5.73	0.211019	0.227992	0.195089	0.186877
5.776	0.165359	0.225274	0.169605	0.187618							5.776	0.211782	0.228906	0.195878	0.187618
5.823	0.166009	0.22599	0.17029	0.188417							5.823	0.212615	0.229634	0.196669	0.188417
5.871	0.166607	0.226863	0.171085	0.189132							5.871	0.213381	0.230521	0.197587	0.189132
5.918	0.167286	0.22755	0.171772	0.189877							5.918	0.21425	0.231219	0.198381	0.189877
5.966	0.167749	0.228301	0.172515	0.190565							5.966	0.214843	0.231982	0.199239	0.190565
6.015	0.168376	0.229054	0.173231	0.191255							6.015	0.215646	0.232747	0.200066	0.191255
6.063	0.168895	0.229744	0.173977	0.192032							6.063	0.216311	0.233448	0.200927	0.192032
6.112	0.169633	0.230404	0.174751	0.192781							6.112	0.217256	0.234119	0.201821	0.192781
6.161	0.170153	0.231066	0.175361	0.193474							6.161	0.217922	0.234792	0.202526	0.193474
6.211	0.170811	0.231791	0.176054	0.194226							6.211	0.218765	0.235528	0.203326	0.194226
6.261	0.171415	0.232423	0.176832	0.194951							6.261	0.219539	0.236171	0.204224	0.194951
6.311	0.172047	0.233182	0.177612	0.195763							6.311	0.220348	0.236942	0.205125	0.195763
6.362	0.172542	0.234007	0.178169	0.196519							6.362	0.220982	0.23778	0.205769	0.196519
6.413	0.173259	0.234737	0.178923	0.197219							6.413	0.2219	0.238522	0.206639	0.197219
6.464	0.173811	0.235532	0.179679	0.198036							6.464	0.222607	0.23933	0.207512	0.198036
6.516	0.174447	0.236201	0.180435	0.198737							6.516	0.223422	0.240009	0.208386	0.198737
6.568	0.174917	0.236967	0.181053	0.199528							6.568	0.224024	0.240788	0.209099	0.199528
6.621	0.175638	0.237703	0.18184	0.200349							6.621	0.224947	0.241536	0.210008	0.200349
6.674	0.17611	0.238407	0.182544	0.201025							6.674	0.225552	0.242251	0.210821	0.201025
6.727	0.17661	0.239177	0.183136	0.201849							6.727	0.226192	0.243033	0.211505	0.201849
6.78	0.17725	0.23982	0.18387	0.202409							6.78	0.227012	0.243687	0.212353	0.202409
6.834	0.177891	0.240463	0.184549	0.203236							6.834	0.227833	0.24434	0.213137	0.203236
6.889	0.178365	0.241269	0.185201	0.204005							6.889	0.22844	0.245159	0.21389	0.204005
6.943	0.178979	0.24198	0.185854	0.204835							6.943	0.229226	0.245882	0.214644	0.204835
6.998	0.179679	0.242562	0.186536	0.205548							6.998	0.230123	0.246473	0.215432	0.205548
7.054	0.180323	0.243242	0.187219	0.206351							7.054	0.230947	0.247164	0.21622	0.206351
7.11	0.180884	0.243988	0.187846	0.207066							7.11	0.231666	0.247922	0.216945	0.207066
7.166	0.181587	0.24454	0.18856	0.207812							7.166	0.232566	0.248483	0.217769	0.207812
7.222	0.182234	0.24506	0.189246	0.208679							7.222	0.233395	0.249011	0.218561	0.208679
7.279	0.182769	0.245875	0.189877	0.209458							7.279	0.23408	0.249839	0.21929	0.209458
7.337	0.183362	0.24656	0.190536	0.210118							7.337	0.23484	0.250535	0.220051	0.210118
7.395	0.18387	0.247083	0.191255	0.2109							7.395	0.23549	0.251067	0.220882	0.2109
7.453	0.184295	0.247934	0.19183	0.211652							7.453	0.236035	0.251932	0.221546	0.211652
7.511	0.184776	0.248623	0.192464	0.212346							7.511	0.236651	0.252632	0.222278	0.212346
7.57	0.185315	0.249312	0.193128	0.213162							7.57	0.237341	0.253332	0.223045	0.213162
7.63	0.185939	0.249937	0.193908	0.213949							7.63	0.23814	0.253967	0.223946	0.213949
7.69	0.186422	0.250629	0.194574	0.214707							7.69	0.238759	0.25467	0.224715	0.214707
7.75	0.186991	0.25119	0.195241	0.215436							7.75	0.239487	0.25524	0.225485	0.215436
7.81	0.187618	0.251751	0.195909	0.216166							7.81	0.240291	0.25581	0.226257	0.216166
7.872	0.188103	0.25238	0.196607	0.216867							7.872	0.240912	0.256449	0.227063	0.216867
7.933	0.188703	0.252943	0.197335	0.2176							7.933	0.24168	0.257021	0.227904	0.2176
7.995	0.189304	0.25354	0.198065	0.218364							7.995	0.24245	0.257628	0.228747	0.218364
8.057	0.189819	0.254071	0.198708	0.219038							8.057	0.243109	0.258168	0.229489	0.219038
8.12	0.190393	0.254703	0.19941	0.219744							8.12	0.243845	0.25881	0.2303	0.219744
8.183	0.190881	0.255235	0.200085	0.220389							8.183	0.24447	0.25935	0.23108	0.220389
8.247	0.191312	0.255869	0.200701	0.221066							8.247	0.245022	0.259995	0.231791	0.221066
8.311	0.191916	0.256403	0.201407	0.221744							8.311	0.245795	0.260537	0.232606	0.221744
8.376	0.192435	0.256938	0.202026	0.222516							8.376	0.24646	0.261081	0.233321	0.222516
8.441	0.192925	0.257474	0.202616	0.223227							8.441	0.247087	0.261625	0.234003	0.223227
8.506	0.193474	0.258077	0.203266	0.223939							8.506	0.247791	0.262238	0.234753	0.223939
8.572	0.194053	0.258647	0.203916	0.224591							8.572	0.248532	0.262817	0.235504	0.224591
8.638	0.194516	0.259218	0.204479	0.225337							8.638	0.249125	0.263398	0.236154	0.225337
8.705	0.195096	0.259689	0.205221	0.22599							8.705	0.249868	0.263876	0.237011	0.22599
8.772	0.195531	0.260228	0.205904	0.22677							8.772	0.250425	0.264424	0.2378	0.22677
8.84	0.195996	0.260768	0.206559	0.227363							8.84	0.251021	0.264973	0.238556	0.227363
8.908	0.196461	0.261173	0.207245	0.228145							8.908	0.251616	0.265384	0.239349	0.228145
8.977	0.196956	0.261748	0.207842	0.228865							8.977	0.25225	0.265968	0.240038	0.228865
9.046	0.197423	0.262221	0.20838	0.229556							9.046	0.252848	0.266449	0.240659	0.229556
9.116	0.198006	0.262662	0.209008	0.230247							9.116	0.253595	0.266897	0.241385	0.230247
9.186	0.198474	0.263204	0.209458	0.230877							9.186	0.254194	0.267448	0.241904	0.230877
9.257	0.198913	0.26368	0.210118	0.231507							9.257	0.254757	0.267931	0.242667	0.231507
9.328	0.19941	0.264122	0.210719	0.23217							9.328	0.255393	0.268381	0.243361	0.23217
9.399	0.19985	0.264632	0.211231	0.232771							9.399	0.255957	0.268899	0.243952	0.232771
9.471	0.200437	0.264973	0.211863	0.233563							9.471	0.256708	0.269245	0.244682	0.233563
9.544	0.200819	0.265518	0.212467	0.234292							9.544	0.257198	0.269799	0.24538	0.234292
9.617	0.201348	0.265996	0.213041	0.234991							9.617	0.257875	0.270285	0.246042	0.234991
9.691	0.20179	0.266372	0.213676	0.235787							9.691	0.258441	0.270667	0.246776	0.235787
9.765	0.202262	0.266816	0.214252	0.236456							9.765	0.259046	0.271118	0.247441	0.236456
9.839	0.202793	0.26709	0.214859	0.237127							9.839	0.259726	0.271396	0.248142	0.237127
9.914	0.203266	0.267501	0.215436	0.237831							9.914	0.260332	0.271814	0.248808	0.237831
9.99	0.203591	0.267879	0.216044	0.238407							9.99	0.260748	0.272198	0.249511	0.238407
10.066	0.204035	0.26829	0.216532	0.239049							10.066	0.261316	0.272616	0.250074	0.239049
10.143	0.204272	0.268737	0.21705	0.239595							10.143	0.26162	0.27307	0.250673	0.239595
10.22	0.204687	0.269115	0.2176	0.240238							10.22	0.262152	0.273454	0.251308	0.240238
10.298	0.205013	0.269528	0.21815	0.240914							10.298	0.262569	0.273874	0.251943	0.240914
10.376	0.20534	0.269907	0.218762	0.241527							10.376	0.262988	0.274259	0.25265	0.241527
10.455	0.205726	0.270321	0.219314	0.242206							10.455	0.263482	0.27468	0.253287	0.242206
10.535	0.206083	0.270735	0.219805	0.242821							10.535	0.263939	0.2751	0.253854	0.242821
10.614	0.2065	0.271046	0.220389	0.243534							10.614	0.264474	0.275416	0.254529	0.243534
10.695	0.206887	0.271461	0.22082	0.244183							10.695	0.264969	0.275838	0.255027	0.244183
10.776	0.207364	0.271772	0.221405	0.244833							10.776	0.26558	0.276154	0.255702	0.244833
10.858	0.207752	0.272153	0.221867	0.245451							10.858	0.266077	0.276541	0.256236	0.245451
10.94	0.208141	0.272395	0.222361	0.246005							10.94	0.266575	0.276787	0.256806	0.246005
11.023	0.2085	0.272673	0.222887	0.246626							11.023	0.267035	0.277069	0.257414	0.246626
11.106	0.208859	0.27295	0.223351	0.247083							11.106	0.267495	0.277351	0.25795	0.247083
11.19	0.209248	0.273193	0.223939	0.247705							11.19	0.267993	0.277598	0.258629	0.247705
11.274	0.209578	0.273402	0.224467	0.248196							11.274	0.268416	0.27781	0.259238	0.248196
11.359	0.209878	0.273749	0.225026	0.248754							11.359	0.2688	0.278163	0.259884	0.248754
11.445	0.210268	0.274028	0.225461	0.249312							11.445	0.269299	0.278446	0.260386	0.249312
11.531	0.210569	0.274271	0.225959	0.249937							11.531	0.269685	0.278693	0.260962	0.249937
11.618	0.21096	0.274515	0.226395	0.250563							11.618	0.270186	0.278941	0.261465	0.250563
11.706	0.211291	0.274759	0.226832	0.251124							11.706	0.27061	0.279189	0.26197	0.251124
11.794	0.211622	0.275073	0.2273	0.251751							11.794	0.271033	0.279508	0.26251	0.251751
11.882	0.211954	0.275247	0.227801	0.252313							11.882	0.271459	0.279685	0.263089	0.252313
11.972	0.212346	0.275456	0.228333	0.252876							11.972	0.271961	0.279897	0.263703	0.252876
12.062	0.212618	0.275701	0.228771	0.253407							12.062	0.272309	0.280146	0.264209	0.253407
12.152	0.21298	0.27591	0.229305	0.253971							12.152	0.272773	0.280359	0.264826	0.253971
12.243	0.213283	0.27612	0.229587	0.25447							12.243	0.273161	0.280572	0.265152	0.25447
12.335	0.213616	0.276295	0.230027	0.255069							12.335	0.273587	0.28075	0.26566	0.255069
12.428	0.213828	0.276575	0.230373	0.255635							12.428	0.273859	0.281034	0.266059	0.255635
12.521	0.214161	0.276715	0.230782	0.256336							12.521	0.274285	0.281177	0.266532	0.256336
12.614	0.214464	0.276855	0.231192	0.256871							12.614	0.274673	0.281319	0.267005	0.256871
12.709	0.214798	0.27703	0.23157	0.25744							12.709	0.275101	0.281497	0.267442	0.25744
12.804	0.215132	0.27724	0.231949	0.257976							12.804	0.275529	0.28171	0.267879	0.257976
12.9	0.215405	0.277345	0.232328	0.258446							12.9	0.275879	0.281817	0.268317	0.258446
12.996	0.21571	0.277521	0.232739	0.258916							12.996	0.276269	0.281996	0.268792	0.258916
13.093	0.215953	0.277626	0.233214	0.25942							13.093	0.27658	0.282102	0.26934	0.25942
13.191	0.216075	0.277836	0.233658	0.259959							13.191	0.276737	0.282316	0.269853	0.259959
13.289	0.216318	0.277907	0.234133	0.260532							13.289	0.277048	0.282388	0.270402	0.260532
13.388	0.216471	0.278047	0.234546	0.26097							13.388	0.277244	0.28253	0.270879	0.26097
13.488	0.216715	0.278188	0.234896	0.261511							13.488	0.277556	0.282673	0.271283	0.261511
13.588	0.216898	0.278328	0.235309	0.261951							13.588	0.277791	0.282816	0.27176	0.261951
13.689	0.217172	0.278363	0.235628	0.262492							13.689	0.278142	0.282851	0.272128	0.262492
13.791	0.217386	0.278433	0.235978	0.262967							13.791	0.278416	0.282922	0.272533	0.262967
13.894	0.2176	0.278574	0.236329	0.263476							13.894	0.27869	0.283066	0.272938	0.263476
13.997	0.217722	0.278609	0.236712	0.263986							13.997	0.278846	0.283101	0.27338	0.263986
14.101	0.217966	0.278644	0.236935	0.264428							14.101	0.279159	0.283137	0.273638	0.264428
14.205	0.21815	0.278644	0.237383	0.264973							14.205	0.279394	0.283137	0.274155	0.264973
14.311	0.218456	0.27875	0.237607	0.265382							14.311	0.279786	0.283244	0.274414	0.265382
14.417	0.218762	0.27875	0.237959	0.265859							14.417	0.280178	0.283244	0.27482	0.265859
14.524	0.218854	0.27882	0.238183	0.266235							14.524	0.280296	0.283316	0.275079	0.266235
14.631	0.218977	0.278855	0.238568	0.26668							14.631	0.280453	0.283351	0.275524	0.26668
14.74	0.218977	0.27882	0.238888	0.267125							14.74	0.280453	0.283316	0.275893	0.267125
14.849	0.219099	0.278715	0.239177	0.267501							14.849	0.28061	0.283209	0.276227	0.267501
14.959	0.219161	0.27868	0.239434	0.267947							14.959	0.280689	0.283173	0.276524	0.267947
15.069	0.219314	0.27868	0.239627	0.26829							15.069	0.280885	0.283173	0.276747	0.26829
15.181	0.219437	0.27868	0.239981	0.268668							15.181	0.281042	0.283173	0.277156	0.268668
15.293	0.219559	0.278644	0.240238	0.269081							15.293	0.281199	0.283137	0.277452	0.269081
15.406	0.219621	0.278574	0.240496	0.269528							15.406	0.281278	0.283066	0.27775	0.269528
15.52	0.219682	0.278469	0.240786	0.27001							15.52	0.281356	0.282959	0.278085	0.27001
15.634	0.219836	0.278433	0.241043	0.27039							15.634	0.281554	0.282922	0.278382	0.27039
15.749	0.219959	0.278293	0.241237	0.270804							15.749	0.281711	0.28278	0.278606	0.270804
15.866	0.220112	0.278152	0.241431	0.271046							15.866	0.281907	0.282637	0.27883	0.271046
15.982	0.220112	0.278117	0.24156	0.271357							15.982	0.281907	0.282601	0.278979	0.271357
16.1	0.220174	0.277977	0.241786	0.271668							16.1	0.281986	0.282459	0.27924	0.271668
16.219	0.220235	0.277942	0.241947	0.271945							16.219	0.282065	0.282423	0.279426	0.271945
16.338	0.220297	0.277836	0.242238	0.272395							16.338	0.282144	0.282316	0.279762	0.272395
16.458	0.220297	0.277766	0.242529	0.272777							16.458	0.282144	0.282245	0.280098	0.272777
16.579	0.220297	0.277521	0.242756	0.273159							16.579	0.282144	0.281996	0.280361	0.273159
16.701	0.220297	0.277345	0.242885	0.27361							16.701	0.282144	0.281817	0.28051	0.27361
16.824	0.220389	0.277205	0.243047	0.273958							16.824	0.282262	0.281675	0.280697	0.273958
16.947	0.220543	0.277065	0.24308	0.274271							16.947	0.282459	0.281532	0.280735	0.274271
17.072	0.220512	0.276925	0.243144	0.274654							17.072	0.282419	0.28139	0.280809	0.274654
17.197	0.220543	0.27682	0.243209	0.274968							17.197	0.282459	0.281283	0.280884	0.274968
17.323	0.220512	0.276645	0.243339	0.275212							17.323	0.282419	0.281106	0.281034	0.275212
17.45	0.220481	0.276435	0.243436	0.275456							17.45	0.28238	0.280892	0.281146	0.275456
17.578	0.220512	0.276295	0.243663	0.275666							17.578	0.282419	0.28075	0.281408	0.275666
17.707	0.220389	0.276015	0.243825	0.275945							17.707	0.282262	0.280465	0.281595	0.275945
17.836	0.220297	0.275736	0.243988	0.276225							17.836	0.282144	0.280182	0.281783	0.276225
17.967	0.220143	0.275526	0.24402	0.27654							17.967	0.281947	0.279968	0.28182	0.27654
18.099	0.22002	0.275352	0.244118	0.27675							18.099	0.281789	0.279792	0.281934	0.27675
18.231	0.219836	0.275073	0.24415	0.2771							18.231	0.281554	0.279508	0.28197	0.2771
18.364	0.219744	0.274759	0.24428	0.277451							18.364	0.281436	0.279189	0.282121	0.277451
18.498	0.219713	0.274515	0.244345	0.277801							18.498	0.281396	0.278941	0.282196	0.277801
18.634	0.219621	0.274202	0.24441	0.277977							18.634	0.281278	0.278623	0.282271	0.277977
18.77	0.219559	0.273923	0.244508	0.278293							18.77	0.281199	0.27834	0.282384	0.278293
18.907	0.219559	0.27361	0.244573	0.278469							18.907	0.281199	0.278022	0.282459	0.278469
19.045	0.21959	0.273437	0.24454	0.278644							19.045	0.281238	0.277846	0.282421	0.278644
19.184	0.219467	0.273193	0.244475	0.278926							19.184	0.281081	0.277598	0.282346	0.278926
19.324	0.219345	0.272916	0.244443	0.279102							19.324	0.280925	0.277316	0.282309	0.279102
19.464	0.219222	0.272673	0.244508	0.279278							19.464	0.280767	0.277069	0.282384	0.279278
19.606	0.219038	0.272395	0.244573	0.279524							19.606	0.280531	0.276787	0.282459	0.279524
19.749	0.218915	0.272014	0.244605	0.279771							19.749	0.280374	0.2764	0.282496	0.279771
19.893	0.21867	0.271634	0.24454	0.279983							19.893	0.28006	0.276014	0.282421	0.279983
20.038	0.218272	0.271253	0.244475	0.28023							20.038	0.27955	0.275627	0.282346	0.28023
20.184	0.218181	0.270977	0.244345	0.280335							20.184	0.279434	0.275346	0.282196	0.280335
20.33	0.218272	0.270735	0.24428	0.280441							20.33	0.27955	0.2751	0.282121	0.280441
20.478	0.218181	0.270459	0.24428	0.280618							20.478	0.279434	0.27482	0.282121	0.280618
20.627	0.217966	0.27001	0.244313	0.280865							20.627	0.279159	0.274364	0.282159	0.280865
20.777	0.217783	0.269563	0.244313	0.281077							20.777	0.278924	0.273909	0.282159	0.281077
20.928	0.217539	0.269184	0.244248	0.28129							20.928	0.278612	0.273524	0.282084	0.28129
21.08	0.217325	0.268737	0.244118	0.281467							21.08	0.278338	0.27307	0.281934	0.281467
21.233	0.217081	0.268325	0.244053	0.281679							21.233	0.278025	0.272651	0.281858	0.281679
21.387	0.216867	0.267913	0.243988	0.281785							21.387	0.277751	0.272233	0.281783	0.281785
21.542	0.216654	0.267467	0.243825	0.281785							21.542	0.277478	0.27178	0.281595	0.281785
21.699	0.21644	0.26709	0.243858	0.281927							21.699	0.277204	0.271396	0.281633	0.281927
21.856	0.216257	0.266714	0.243728	0.282033							21.856	0.27697	0.271014	0.281483	0.282033
22.014	0.216044	0.266338	0.243534	0.28214							22.014	0.276697	0.270632	0.281259	0.28214
22.174	0.21574	0.265791	0.243404	0.28221			normalized				22.174	0.276308	0.270077	0.281109	0.28221
22.335	0.215588	0.265348	0.243209	0.282423							22.335	0.276113	0.269626	0.280884	0.282423
22.496	0.215345	0.264939	0.24308	0.282459			1	1	1	1	22.496	0.275802	0.269211	0.280735	0.282459
22.659	0.21501	0.264598	0.242853	0.28253			0.780797	0.984132	0.865871	1	22.659	0.275373	0.268864	0.280473	0.28253
22.823	0.214768	0.264156	0.242659	0.282565							22.823	0.275063	0.268415	0.280249	0.282565
22.988	0.214494	0.26368	0.242659	0.282601							22.988	0.274712	0.267931	0.280249	0.282601
23.155	0.214282	0.263204	0.242497	0.282636							23.155	0.27444	0.267448	0.280061	0.282636
23.322	0.213979	0.262662	0.242335	0.282743							23.322	0.274052	0.266897	0.279874	0.282743
23.491	0.213707	0.26212	0.242077	0.282814							23.491	0.273704	0.266346	0.279576	0.282814
23.66	0.213404	0.261815	0.241818	0.282885							23.66	0.273316	0.266036	0.279277	0.282885
23.831	0.213071	0.261308	0.241657	0.282991							23.831	0.272889	0.265521	0.279091	0.282991
24.003	0.212739	0.260633	0.241527	0.283133							24.003	0.272464	0.264835	0.278941	0.283133
24.177	0.212376	0.260161	0.241366	0.283204							24.177	0.271999	0.264356	0.278755	0.283204
24.351	0.212105	0.259689	0.241108	0.283169							24.351	0.271652	0.263876	0.278457	0.283169
24.527	0.211894	0.259218	0.240786	0.283133							24.527	0.271382	0.263398	0.278085	0.283133
24.704	0.211592	0.258614	0.240657	0.283133							24.704	0.270995	0.262784	0.277936	0.283133
24.882	0.211231	0.258077	0.240431	0.283204							24.882	0.270533	0.262238	0.277675	0.283204
25.062	0.210839	0.257675	0.240109	0.283204							25.062	0.270031	0.26183	0.277303	0.283204
25.242	0.210449	0.257038	0.23982	0.283311							25.242	0.269531	0.261182	0.27697	0.283311
25.424	0.210058	0.256437	0.239627	0.283346							25.424	0.26903	0.260572	0.276747	0.283346
25.607	0.209698	0.255869	0.239402	0.283275							25.607	0.268569	0.259995	0.276487	0.283275
25.792	0.209308	0.255302	0.239049	0.283275							25.792	0.26807	0.259418	0.276079	0.283275
25.977	0.208919	0.254669	0.238632	0.283275							25.977	0.267572	0.258775	0.275598	0.283275
26.164	0.208529	0.254171	0.238375	0.28324							26.164	0.267072	0.258269	0.275301	0.28324
26.353	0.208111	0.253672	0.238151	0.283204							26.353	0.266537	0.257762	0.275042	0.283204
26.542	0.207693	0.252976	0.237831	0.283133							26.542	0.266001	0.257055	0.274673	0.283133
26.733	0.207245	0.252413	0.237447	0.283098							26.733	0.265428	0.256483	0.274229	0.283098
26.925	0.206917	0.251883	0.236999	0.283027							26.925	0.265008	0.255944	0.273712	0.283027
27.119	0.206529	0.251124	0.236712	0.283027							27.119	0.264511	0.255173	0.27338	0.283027
27.314	0.205994	0.250365	0.236488	0.28292							27.314	0.263825	0.254402	0.273122	0.28292
27.51	0.205488	0.249707	0.236042	0.282778							27.51	0.263177	0.253733	0.272606	0.282778
27.708	0.204983	0.249181	0.2355	0.282672							27.708	0.262531	0.253199	0.271981	0.282672
27.907	0.204627	0.248688	0.235182	0.282601							27.907	0.262075	0.252698	0.271613	0.282601
28.107	0.204242	0.248131	0.234896	0.282565							28.107	0.261582	0.252132	0.271283	0.282565
28.309	0.203768	0.247476	0.234451	0.282494							28.309	0.260975	0.251466	0.270769	0.282494
28.512	0.203236	0.246724	0.233911	0.282352							28.512	0.260293	0.250702	0.270145	0.282352
28.717	0.202763	0.245875	0.233499	0.28221							28.717	0.259687	0.249839	0.26967	0.28221
28.923	0.202232	0.245158	0.233182	0.282175							28.923	0.259007	0.249111	0.269303	0.282175
29.13	0.201761	0.244735	0.232834	0.28214							29.13	0.258404	0.248681	0.268902	0.28214
29.339	0.201201	0.244183	0.232391	0.282104							29.339	0.257687	0.24812	0.26839	0.282104
29.549	0.200555	0.243534	0.231854	0.281927							29.549	0.25686	0.247461	0.26777	0.281927
29.761	0.200055	0.242756	0.231413	0.281821							29.761	0.256219	0.24667	0.26726	0.281821
29.974	0.199586	0.24198	0.230971	0.281608							29.974	0.255618	0.245882	0.26675	0.281608
30.189	0.199118	0.241172	0.230656	0.281467							30.189	0.255019	0.245061	0.266386	0.281467
30.405	0.198562	0.240528	0.230247	0.281254							30.405	0.254307	0.244406	0.265914	0.281254
30.623	0.198036	0.239916	0.229744	0.281148							30.623	0.253633	0.243784	0.265333	0.281148
30.842	0.197393	0.239241	0.229242	0.280971							30.842	0.25281	0.243098	0.264753	0.280971
31.063	0.19684	0.238535	0.228865	0.280759							31.063	0.252102	0.242381	0.264318	0.280759
31.285	0.196287	0.237799	0.228489	0.280583							31.285	0.251393	0.241633	0.263883	0.280583
31.509	0.195676	0.237127	0.228051	0.280371							31.509	0.250611	0.24095	0.263378	0.280371
31.734	0.195212	0.236488	0.227425	0.28023							31.734	0.250016	0.240301	0.262655	0.28023
31.961	0.194487	0.235628	0.22677	0.280088							31.961	0.249088	0.239427	0.261898	0.280088
32.189	0.19385	0.234864	0.226177	0.279912							32.189	0.248272	0.238651	0.261213	0.279912
32.42	0.193416	0.234197	0.225679	0.279701							32.42	0.247716	0.237973	0.260638	0.279701
32.651	0.192897	0.233499	0.22515	0.27956							32.651	0.247052	0.237264	0.260027	0.27956
32.884	0.192204	0.232739	0.224467	0.279454							32.884	0.246164	0.236492	0.259238	0.279454
33.119	0.191657	0.231981	0.22397	0.279278							33.119	0.245463	0.235721	0.258664	0.279278
33.356	0.191168	0.231255	0.223568	0.278996							33.356	0.244837	0.234984	0.2582	0.278996
33.594	0.190479	0.230499	0.222948	0.278609							33.594	0.243955	0.234215	0.257484	0.278609
33.834	0.189705	0.229807	0.222269	0.278398							33.834	0.242963	0.233512	0.2567	0.278398
34.075	0.189132	0.229022	0.221775	0.278223							34.075	0.24223	0.232715	0.256129	0.278223
34.318	0.18876	0.228207	0.221158	0.278047							34.318	0.241753	0.231887	0.255417	0.278047
34.563	0.188217	0.227425	0.220666	0.277836							34.563	0.241058	0.231092	0.254849	0.277836
34.81	0.187533	0.226676	0.22002	0.277451							34.81	0.240182	0.230331	0.254103	0.277451
35.058	0.186735	0.225897	0.219529	0.277275							35.058	0.23916	0.229539	0.253536	0.277275
35.308	0.186053	0.225026	0.219099	0.27703							35.308	0.238286	0.228654	0.253039	0.27703
35.559	0.185456	0.224218	0.218517	0.276645							35.559	0.237522	0.227833	0.252367	0.276645
35.813	0.184748	0.223382	0.217752	0.27647							35.813	0.236615	0.226984	0.251483	0.27647
36.068	0.184153	0.222608	0.216989	0.27612							36.068	0.235853	0.226197	0.250602	0.27612
36.325	0.183531	0.221898	0.21641	0.27591							36.325	0.235056	0.225476	0.249933	0.27591
36.584	0.182882	0.221035	0.215801	0.275736							36.584	0.234225	0.224599	0.24923	0.275736
36.844	0.182318	0.220204	0.215223	0.275491							36.844	0.233503	0.223754	0.248562	0.275491
37.107	0.181643	0.219406	0.214586	0.275107							37.107	0.232638	0.222944	0.247827	0.275107
37.371	0.181025	0.218578	0.213919	0.274689							37.371	0.231847	0.222102	0.247056	0.274689
37.637	0.180267	0.21763	0.213313	0.274445							37.637	0.230876	0.221139	0.246357	0.274445
37.905	0.179623	0.216867	0.212678	0.274132							37.905	0.230051	0.220364	0.245623	0.274132
38.174	0.178951	0.216014	0.212044	0.273784							38.174	0.22919	0.219497	0.244891	0.273784
38.446	0.178142	0.215132	0.211321	0.273576							38.446	0.228154	0.218601	0.244056	0.273576
38.719	0.177305	0.214313	0.210569	0.273193							38.719	0.227082	0.217769	0.243188	0.273193
38.994	0.176526	0.213525	0.209878	0.272846							38.994	0.226085	0.216968	0.24239	0.272846
39.272	0.175804	0.212769	0.209218	0.272499							39.272	0.22516	0.2162	0.241627	0.272499
39.551	0.175305	0.211833	0.20847	0.272153							39.551	0.224521	0.215249	0.240763	0.272153
39.832	0.174779	0.21099	0.207752	0.271737							39.832	0.223847	0.214392	0.239934	0.271737
40.115	0.174004	0.210178	0.207125	0.271668							40.115	0.222854	0.213567	0.23921	0.271668
40.4	0.173369	0.209308	0.20647	0.271322							40.4	0.222041	0.212683	0.238454	0.271322
40.687	0.172735	0.20841	0.205756	0.270735							40.687	0.221229	0.21177	0.237629	0.270735
40.976	0.172047	0.207543	0.205013	0.270286							40.976	0.220348	0.210889	0.236771	0.270286
41.267	0.171085	0.206708	0.20439	0.27001							41.267	0.219116	0.210041	0.236051	0.27001
41.56	0.170509	0.205904	0.20362	0.269597							41.56	0.218378	0.209224	0.235162	0.269597
41.855	0.169906	0.205043	0.202881	0.269287							41.855	0.217606	0.208349	0.234309	0.269287
42.152	0.169059	0.204064	0.202203	0.269046							42.152	0.216521	0.207354	0.233526	0.269046
42.451	0.168431	0.203147	0.201378	0.268668							42.451	0.215717	0.206422	0.232573	0.268668
42.752	0.167504	0.202262	0.200613	0.268222							42.752	0.21453	0.205523	0.231689	0.268222
43.055	0.16677	0.201496	0.19985	0.26781							43.055	0.21359	0.204745	0.230808	0.26781
43.361	0.166064	0.200643	0.199147	0.26757							43.361	0.212685	0.203878	0.229996	0.26757
43.668	0.165169	0.199762	0.198474	0.267227							43.668	0.211539	0.202983	0.229219	0.267227
43.978	0.164466	0.198913	0.197656	0.266782							43.978	0.210639	0.20212	0.228274	0.266782
44.29	0.163817	0.197977	0.196811	0.266372							44.29	0.209808	0.201169	0.227298	0.266372
44.604	0.163062	0.197073	0.196025	0.265962							44.604	0.208841	0.200251	0.226391	0.265962
44.92	0.162416	0.196054	0.195299	0.265518							44.92	0.208013	0.199215	0.225552	0.265518
45.238	0.16161	0.195125	0.194487	0.265075							45.238	0.206981	0.198271	0.224614	0.265075
45.559	0.160778	0.194487	0.193677	0.264564							45.559	0.205915	0.197623	0.223679	0.264564
45.881	0.160055	0.193677	0.193012	0.263986							45.881	0.204989	0.1968	0.222911	0.263986
46.206	0.159413	0.192666	0.192147	0.26368							46.206	0.204167	0.195772	0.221912	0.26368
46.534	0.158719	0.191888	0.191341	0.263272							46.534	0.203278	0.194982	0.220981	0.263272
46.863	0.157893	0.190881	0.190651	0.262967							46.863	0.20222	0.193959	0.220184	0.262967
47.195	0.157041	0.190077	0.189991	0.26256							47.195	0.201129	0.193142	0.219422	0.26256
47.529	0.156298	0.189189	0.189018	0.262255							47.529	0.200178	0.192239	0.218298	0.262255
47.865	0.155609	0.188189	0.188189	0.261781							47.865	0.199295	0.191223	0.217341	0.261781
48.204	0.154947	0.187162	0.18739	0.261308							48.204	0.198447	0.19018	0.216418	0.261308
48.545	0.154181	0.186223	0.18665	0.260835							48.545	0.197466	0.189226	0.215563	0.260835
48.888	0.153389	0.185343	0.185939	0.260262							48.888	0.196452	0.188331	0.214742	0.260262
49.234	0.152626	0.184521	0.185088	0.259824							49.234	0.195475	0.187496	0.213759	0.259824
49.582	0.151732	0.183588	0.184323	0.25942							49.582	0.19433	0.186548	0.212876	0.25942
49.933	0.150893	0.182713	0.183503	0.25905							49.933	0.193255	0.185659	0.211929	0.25905
50.286	0.150134	0.181755	0.182882	0.258479							50.286	0.192283	0.184686	0.211212	0.258479
50.642	0.14948	0.180884	0.182065	0.258043							50.642	0.191446	0.183801	0.210268	0.258043
51	0.148724	0.180127	0.181306	0.257574							51	0.190477	0.183031	0.209392	0.257574
51.36	0.147864	0.179231	0.180379	0.257206							51.36	0.189376	0.182121	0.208321	0.257206
51.723	0.147084	0.178365	0.179651	0.256737							51.723	0.188377	0.181241	0.20748	0.256737
52.088	0.146306	0.1775	0.178812	0.256236							52.088	0.18738	0.180362	0.206511	0.256236
52.456	0.145555	0.176499	0.177974	0.255736							52.456	0.186419	0.179345	0.205543	0.255736
52.827	0.144805	0.175527	0.177138	0.255269							52.827	0.185458	0.178357	0.204578	0.255269
53.2	0.144056	0.174668	0.176388	0.254769							53.2	0.184499	0.177484	0.203712	0.254769
53.576	0.143283	0.173701	0.175499	0.25427							53.576	0.183509	0.176502	0.202685	0.25427
53.954	0.142408	0.172818	0.174696	0.253672							53.954	0.182388	0.175604	0.201758	0.253672
54.335	0.141767	0.171909	0.173949	0.253241							54.335	0.181567	0.174681	0.200895	0.253241
54.719	0.140921	0.170948	0.173066	0.252678							54.719	0.180484	0.173704	0.199875	0.252678
55.105	0.140102	0.170016	0.172212	0.252148							55.105	0.179435	0.172757	0.198889	0.252148
55.494	0.139438	0.169141	0.17136	0.251553							55.494	0.178584	0.171868	0.197905	0.251553
55.885	0.138648	0.168076	0.170317	0.251025							55.885	0.177573	0.170786	0.1967	0.251025
56.28	0.137732	0.167259	0.169496	0.25053							56.28	0.176399	0.169956	0.195752	0.25053
56.677	0.136665	0.166227	0.168758	0.250036							56.677	0.175033	0.168907	0.1949	0.250036
57.076	0.136006	0.165386	0.167885	0.249608							57.076	0.174189	0.168053	0.193892	0.249608
57.479	0.135323	0.164439	0.167123	0.248918							57.479	0.173314	0.16709	0.193011	0.248918
57.884	0.134566	0.163386	0.166281	0.248295							57.884	0.172345	0.16602	0.192039	0.248295
58.293	0.133759	0.162524	0.165278	0.247705							58.293	0.171311	0.165144	0.190881	0.247705
58.704	0.133155	0.16161	0.164466	0.247214							58.704	0.170537	0.164216	0.189943	0.247214
59.117	0.132275	0.160671	0.163575	0.246658							59.117	0.16941	0.163262	0.188914	0.246658
59.534	0.131548	0.159894	0.162712	0.246136							59.534	0.168479	0.162472	0.187917	0.246136
59.954	0.130622	0.158959	0.161986	0.245516							59.954	0.167293	0.161522	0.187079	0.245516
60.376	0.129722	0.157919	0.161153	0.244898							60.376	0.166141	0.160465	0.186117	0.244898
60.802	0.128825	0.156908	0.160349	0.24441							60.802	0.164992	0.159438	0.185188	0.24441
61.23	0.128253	0.155953	0.15944	0.24389							61.23	0.164259	0.158468	0.184138	0.24389
61.661	0.127482	0.155132	0.158692	0.243404							61.661	0.163272	0.157633	0.183274	0.243404
62.096	0.126812	0.154313	0.157733	0.242853							62.096	0.162414	0.156801	0.182167	0.242853
62.533	0.126045	0.153416	0.156829	0.242303							62.533	0.161431	0.15589	0.181123	0.242303
62.973	0.125328	0.152442	0.155927	0.24185							62.973	0.160513	0.1549	0.180081	0.24185
63.417	0.124513	0.15168	0.155106	0.241205							63.417	0.159469	0.154126	0.179133	0.241205
63.863	0.123602	0.150814	0.154233	0.240528							63.863	0.158302	0.153246	0.178125	0.240528
64.313	0.122766	0.149742	0.153442	0.240109							64.313	0.157232	0.152156	0.177211	0.240109
64.766	0.122054	0.14888	0.152573	0.239466							64.766	0.15632	0.15128	0.176208	0.239466
65.222	0.121417	0.147916	0.151864	0.238952							65.222	0.155504	0.150301	0.175389	0.238952
65.681	0.120659	0.146928	0.150893	0.238503							65.681	0.154533	0.149297	0.174267	0.238503
66.143	0.12	0.14615	0.149872	0.237863							66.143	0.153689	0.148506	0.173088	0.237863
66.608	0.119195	0.145296	0.148984	0.237287							66.608	0.152658	0.147639	0.172063	0.237287
67.077	0.118295	0.144443	0.148385	0.236616							67.077	0.151506	0.146772	0.171371	0.236616
67.549	0.117518	0.143437	0.147552	0.236042							67.549	0.15051	0.14575	0.170409	0.236042
68.024	0.116766	0.14246	0.146825	0.2355							68.024	0.149547	0.144757	0.169569	0.2355
68.502	0.115823	0.141356	0.145865	0.234896							68.502	0.14834	0.143635	0.16846	0.234896
68.984	0.115146	0.14046	0.145037	0.234229							68.984	0.147472	0.142725	0.167504	0.234229
69.469	0.114495	0.13977	0.144082	0.233467							69.469	0.146639	0.142024	0.166401	0.233467
69.958	0.113677	0.138928	0.143257	0.232897							69.958	0.145591	0.141168	0.165448	0.232897
70.45	0.113124	0.137935	0.14246	0.232297							70.45	0.144883	0.140159	0.164528	0.232297
70.945	0.11238	0.137122	0.14169	0.231633							70.945	0.14393	0.139333	0.163639	0.231633
71.444	0.111613	0.136082	0.140921	0.230971							71.444	0.142948	0.138276	0.162751	0.230971
71.946	0.110633	0.135222	0.140179	0.230436							71.946	0.141692	0.137402	0.161894	0.230436
72.451	0.109894	0.13449	0.139285	0.229681							72.451	0.140746	0.136658	0.160861	0.229681
72.961	0.10925	0.133557	0.138495	0.22921							72.961	0.139921	0.13571	0.159949	0.22921
73.473	0.108537	0.132753	0.137706	0.228489							73.473	0.139008	0.134893	0.159038	0.228489
73.989	0.107943	0.131949	0.136843	0.227863							73.989	0.138247	0.134076	0.158041	0.227863
74.509	0.107208	0.131172	0.136108	0.227238							74.509	0.137306	0.133287	0.157192	0.227238
75.033	0.106427	0.130172	0.135222	0.226614							75.033	0.136306	0.132271	0.156169	0.226614
75.56	0.105788	0.129373	0.134515	0.226053							75.56	0.135487	0.131459	0.155352	0.226053
76.09	0.104915	0.128551	0.133633	0.225461							76.09	0.134369	0.130624	0.154334	0.225461
76.625	0.10435	0.127731	0.132828	0.224839							76.625	0.133646	0.12979	0.153404	0.224839
77.163	0.103598	0.126738	0.131974	0.224156							77.163	0.132682	0.128781	0.152418	0.224156
77.705	0.102823	0.125847	0.131172	0.223629							77.705	0.13169	0.127876	0.151491	0.223629
78.25	0.102213	0.125007	0.130397	0.222887							78.25	0.130909	0.127023	0.150596	0.222887
78.799	0.101628	0.124217	0.129573	0.222114							78.799	0.130159	0.12622	0.149645	0.222114
79.353	0.100694	0.123307	0.128676	0.221497							79.353	0.128963	0.125295	0.148609	0.221497
79.91	0.100064	0.122422	0.128004	0.220943							79.91	0.128156	0.124396	0.147833	0.220943
80.47	0.0994582	0.121711	0.12706	0.220358							80.47	0.12738	0.123673	0.146742	0.220358
81.035	0.0984585	0.12083	0.126243	0.219529							81.035	0.1261	0.122778	0.145799	0.219529
81.604	0.0979711	0.119951	0.125328	0.218885							81.604	0.125476	0.121885	0.144742	0.218885
82.176	0.0971368	0.119171	0.124686	0.218364							82.176	0.124407	0.121092	0.144001	0.218364
82.753	0.0966509	0.118028	0.123946	0.21763							82.753	0.123785	0.119931	0.143146	0.21763
83.333	0.0959808	0.117251	0.123208	0.21702							83.333	0.122927	0.119142	0.142294	0.21702
83.918	0.0951965	0.116548	0.1223	0.21641							83.918	0.121922	0.118427	0.141245	0.21641
84.507	0.0946437	0.115798	0.121613	0.21577							84.507	0.121214	0.117665	0.140452	0.21577
85.099	0.0939996	0.115171	0.120757	0.21498							85.099	0.120389	0.117028	0.139463	0.21498
85.696	0.093173	0.114423	0.120122	0.214343							85.696	0.119331	0.116268	0.13873	0.214343
86.297	0.0924853	0.113509	0.119634	0.213646							86.297	0.11845	0.115339	0.138166	0.213646
86.902	0.091913	0.112764	0.118952	0.21298							86.902	0.117717	0.114582	0.137378	0.21298
87.512	0.0914101	0.111973	0.118271	0.212346							87.512	0.117073	0.113778	0.136592	0.212346
88.125	0.0908393	0.111279	0.117469	0.211713							88.125	0.116342	0.113073	0.135666	0.211713
88.743	0.0901325	0.110514	0.116694	0.21099							88.743	0.115437	0.112296	0.134771	0.21099
89.365	0.0894269	0.109703	0.115895	0.210358							89.365	0.114533	0.111472	0.133848	0.210358
89.991	0.0888359	0.108846	0.115315	0.209578							89.991	0.113776	0.110601	0.133178	0.209578
90.622	0.0882458	0.107967	0.114712	0.208889							90.622	0.11302	0.109708	0.132482	0.208889
91.257	0.0876111	0.107137	0.113845	0.208081							91.257	0.112207	0.108864	0.13148	0.208081
91.897	0.0870679	0.106427	0.113148	0.207484							91.897	0.111512	0.108143	0.130675	0.207484
92.541	0.0863447	0.105623	0.112452	0.206887							92.541	0.110585	0.107326	0.129872	0.206887
93.189	0.0857579	0.104821	0.111709	0.206083							93.189	0.109834	0.106511	0.129013	0.206083
93.842	0.0851494	0.103997	0.110872	0.20531							93.842	0.109055	0.105674	0.128047	0.20531
94.499	0.0844518	0.103386	0.110323	0.204687							94.499	0.108161	0.105053	0.127413	0.204687
95.161	0.0838451	0.102729	0.109679	0.204183							95.161	0.107384	0.104385	0.126669	0.204183
95.828	0.0832169	0.101792	0.108632	0.203413							95.828	0.106579	0.103433	0.12546	0.203413
96.499	0.0826343	0.101114	0.108133	0.202763							96.499	0.105833	0.102744	0.124884	0.202763
97.175	0.0818737	0.100344	0.107634	0.201996							97.175	0.104859	0.101962	0.124307	0.201996
97.855	0.0813823	0.0995978	0.106995	0.20129							97.855	0.10423	0.101204	0.123569	0.20129
98.541	0.0808468	0.0987837	0.106332	0.200613							98.541	0.103544	0.100376	0.122804	0.200613
99.231	0.0804678	0.0983424	0.105765	0.19985							99.231	0.103059	0.099928	0.122149	0.19985
99.925	0.0796665	0.097716	0.105128	0.19903							99.925	0.102032	0.0992915	0.121413	0.19903
100.625	0.0791998	0.096998	0.104539	0.198386							100.625	0.101435	0.098562	0.120733	0.198386
101.329	0.0784008	0.0962118	0.103927	0.197539							101.329	0.100411	0.0977631	0.120026	0.197539
102.039	0.0777804	0.0955193	0.103245	0.196694							102.039	0.0996167	0.0970594	0.119238	0.196694
102.753	0.0773599	0.0948509	0.102729	0.196025							102.753	0.0990782	0.0963802	0.118642	0.196025
103.472	0.0769619	0.0941835	0.102026	0.195473							103.472	0.0985684	0.0957021	0.117831	0.195473
104.196	0.0762773	0.093655	0.101488	0.194574							104.196	0.0976917	0.0951651	0.117209	0.194574
104.925	0.0757701	0.0929207	0.10081	0.193937							104.925	0.0970421	0.0944189	0.116426	0.193937
105.66	0.0750874	0.0922105	0.100227	0.193128							105.66	0.0961677	0.0936973	0.115753	0.193128
106.399	0.0751094	0.0915929	0.0995047	0.192493							106.399	0.0961959	0.0930697	0.114919	0.192493
107.143	0.0746255	0.090999	0.0988069	0.191772							107.143	0.0955761	0.0924662	0.114113	0.191772
107.893	0.0739227	0.0902692	0.0981799	0.191111							107.893	0.094676	0.0917247	0.113389	0.191111
108.648	0.0733744	0.0895861	0.0974842	0.190335							108.648	0.0939738	0.0910306	0.112585	0.190335
109.408	0.0728924	0.0887905	0.0969285	0.189676							109.408	0.0933565	0.0902221	0.111943	0.189676
110.173	0.0723017	0.0882911	0.0965584	0.189075							110.173	0.0925999	0.0897147	0.111516	0.189075
110.944	0.0718428	0.0876564	0.0958654	0.188274							110.944	0.0920122	0.0890697	0.110716	0.188274
111.72	0.0712316	0.0869548	0.0951734	0.187419							111.72	0.0912294	0.0883568	0.109916	0.187419
112.501	0.0707303	0.0861415	0.0946437	0.186564							112.501	0.0905874	0.0875304	0.109305	0.186564
113.288	0.0704254	0.0856451	0.0942525	0.185967							113.288	0.0901969	0.087026	0.108853	0.185967
114.08	0.0700772	0.0851044	0.0935861	0.185315							114.08	0.0897509	0.0864766	0.108083	0.185315
114.878	0.0696641	0.0845642	0.0930353	0.184578							114.878	0.0892218	0.0859277	0.107447	0.184578
115.681	0.069208	0.0840023	0.0925769	0.183644							115.681	0.0886377	0.0853567	0.106918	0.183644
116.49	0.0686873	0.0832842	0.0919817	0.18308							116.49	0.0879708	0.084627	0.10623	0.18308
117.304	0.0681239	0.0826791	0.0914558	0.182459							117.304	0.0872492	0.0840122	0.105623	0.182459
118.124	0.067691	0.0821197	0.0909306	0.181784							118.124	0.0866948	0.0834438	0.105016	0.181784
118.95	0.0671505	0.0814939	0.0904971	0.181081							118.95	0.0860026	0.0828079	0.104516	0.181081
119.781	0.0666754	0.0807576	0.0899047	0.180323							119.781	0.0853941	0.0820597	0.103832	0.180323
120.619	0.0662224	0.0801338	0.0894269	0.179567							120.619	0.0848139	0.0814258	0.10328	0.179567
121.462	0.0658775	0.079711	0.0890631	0.1787							121.462	0.0843722	0.0809962	0.10286	0.1787
122.31	0.0653823	0.0790443	0.0884046	0.178114							122.31	0.083738	0.0803188	0.102099	0.178114
123.165	0.0650597	0.0782899	0.087883	0.177445							123.165	0.0833248	0.0795522	0.101497	0.177445
124.026	0.0648232	0.0778025	0.0874753	0.176665							124.026	0.0830219	0.079057	0.101026	0.176665
124.893	0.0643721	0.0773599	0.0869322	0.175804							124.893	0.0824441	0.0786072	0.100399	0.175804
125.765	0.0638143	0.0769398	0.086435	0.175056							125.765	0.0817297	0.0781803	0.0998244	0.175056
126.644	0.0634499	0.0762994	0.0859158	0.174253							126.644	0.081263	0.0775296	0.0992247	0.174253
127.529	0.0631287	0.0757921	0.0856902	0.173535							127.529	0.0808517	0.0770141	0.0989642	0.173535
128.42	0.0627649	0.0751974	0.0852395	0.17279							128.42	0.0803857	0.0764099	0.0984437	0.17279
129.317	0.0622946	0.0746255	0.0846767	0.172074							129.317	0.0797834	0.0758287	0.0977937	0.172074
130.22	0.0618888	0.0741202	0.0842495	0.171415							130.22	0.0792637	0.0753153	0.0973003	0.171415
131.13	0.0614621	0.0735717	0.0838002	0.170509							131.13	0.0787172	0.0747579	0.0967814	0.170509
132.045	0.061121	0.07298	0.0836431	0.169797							132.045	0.0782803	0.0741567	0.0966	0.169797
132.968	0.0607376	0.0726298	0.08306	0.16925							132.968	0.0777893	0.0738009	0.0959266	0.16925
133.896	0.060461	0.0720612	0.082612	0.168267							133.896	0.077435	0.0732231	0.0954092	0.168267
134.831	0.0601845	0.0714934	0.0822986	0.167695							134.831	0.0770809	0.0726461	0.0950472	0.167695
135.773	0.0599719	0.0709918	0.0819408	0.166987							135.773	0.0768086	0.0721364	0.094634	0.166987
136.721	0.0595046	0.0706649	0.0815162	0.166389							136.721	0.0762101	0.0718043	0.0941436	0.166389
137.676	0.0590378	0.0701425	0.0809583	0.165413							137.676	0.0756123	0.0712735	0.0934993	0.165413
138.637	0.0588894	0.0696206	0.0805124	0.164655							138.637	0.0754222	0.0707431	0.0929843	0.164655
139.605	0.058741	0.0691645	0.0801115	0.163952							139.605	0.0752322	0.0702797	0.0925213	0.163952
140.579	0.058275	0.068774	0.0796443	0.16344							140.579	0.0746353	0.0698829	0.0919817	0.16344
141.561	0.057873	0.0682971	0.0793331	0.162658							141.561	0.0741205	0.0693983	0.0916223	0.162658
142.549	0.0576615	0.0677775	0.0790665	0.161878							142.549	0.0738496	0.0688703	0.0913144	0.161878
143.544	0.057429	0.0672585	0.0788223	0.161153							143.544	0.0735518	0.068343	0.0910324	0.161153
144.546	0.0571122	0.0669129	0.0784451	0.16043							144.546	0.0731461	0.0679918	0.0905968	0.16043
145.555	0.0568378	0.0665027	0.0781348	0.159787							145.555	0.0727946	0.067575	0.0902384	0.159787
146.571	0.0564793	0.0661361	0.0777582	0.158986							146.571	0.0723355	0.0672025	0.0898035	0.158986
147.594	0.056395	0.0657052	0.0772272	0.158186							147.594	0.0722275	0.0667646	0.0891902	0.158186
148.624	0.0558683	0.0652102	0.0769398	0.157493							148.624	0.071553	0.0662616	0.0888583	0.157493
149.661	0.0558052	0.0646943	0.0765422	0.156616							149.661	0.0714721	0.0657374	0.0883991	0.156616
150.705	0.0555316	0.0642219	0.0763214	0.155821							150.705	0.0711217	0.0652574	0.0881441	0.155821
151.757	0.0552582	0.0638357	0.0758583	0.155132							151.757	0.0707716	0.064865	0.0876093	0.155132
152.815	0.054985	0.0634285	0.0755718	0.154445							152.815	0.0704217	0.0644512	0.0872784	0.154445
153.882	0.054775	0.0627863	0.0752855	0.153679							153.882	0.0701527	0.0637986	0.0869477	0.153679
154.955	0.0543972	0.0625938	0.0749774	0.152757							154.955	0.0696689	0.063603	0.0865919	0.152757
156.036	0.0541874	0.0623801	0.0748894	0.152258							156.036	0.0694002	0.0633859	0.0864903	0.152258
157.125	0.0540616	0.0616754	0.0745596	0.151601							157.125	0.069239	0.0626698	0.0861094	0.151601
158.221	0.0539987	0.0612276	0.0742959	0.150841							158.221	0.0691585	0.0622148	0.0858048	0.150841
159.325	0.053475	0.0610997	0.0740105	0.150212							159.325	0.0684878	0.0620848	0.0854752	0.150212
160.436	0.0533703	0.0606099	0.0737033	0.14935							160.436	0.0683537	0.0615872	0.0851204	0.14935
161.555	0.0532029	0.0601419	0.0734182	0.148645							161.555	0.0681393	0.0611116	0.0847912	0.148645
162.682	0.0528891	0.0599506	0.0729581	0.14776							162.682	0.0677374	0.0609172	0.0842598	0.14776
163.816	0.052701	0.0595046	0.0726079	0.147188							163.816	0.0674965	0.060464	0.0838554	0.147188
164.959	0.0525129	0.0590802	0.0722361	0.146435							164.959	0.0672556	0.0600328	0.083426	0.146435
166.109	0.0521997	0.0588046	0.0720612	0.145658							166.109	0.0668544	0.0597527	0.083224	0.145658
167.267	0.0520536	0.0586138	0.0717336	0.145089							167.267	0.0666673	0.0595589	0.0828456	0.145089
168.434	0.0518867	0.0581057	0.0715371	0.144572							168.434	0.0664536	0.0590426	0.0826187	0.144572
169.608	0.0514488	0.0577672	0.0714062	0.143824							169.608	0.0658927	0.0586986	0.0824675	0.143824
170.791	0.0512196	0.0573445	0.0711444	0.143051							170.791	0.0655992	0.0582691	0.0821651	0.143051
171.982	0.0512196	0.05707	0.07097	0.142254							171.982	0.0655992	0.0579902	0.0819637	0.142254
173.181	0.0511572	0.0568167	0.0706867	0.141587							173.181	0.0655192	0.0577328	0.0816365	0.141587
174.388	0.0508241	0.0562685	0.0703601	0.140818							174.388	0.0650926	0.0571758	0.0812594	0.140818
175.604	0.0506576	0.0559526	0.0702295	0.140102							175.604	0.0648794	0.0568548	0.0811085	0.140102
176.828	0.0504912	0.0557	0.069925	0.139106							176.828	0.0646663	0.0565981	0.0807569	0.139106
178.061	0.0503041	0.0554475	0.0696641	0.138597							178.061	0.0644266	0.0563415	0.0804555	0.138597
179.302	0.0502418	0.0551321	0.069512	0.138037							179.302	0.0643469	0.056021	0.0802799	0.138037
180.552	0.0498471	0.054754	0.0693165	0.137274							180.552	0.0638413	0.0556368	0.0800541	0.137274
181.81	0.0497641	0.0545021	0.069056	0.136665							181.81	0.063735	0.0553809	0.0797532	0.136665
183.077	0.049598	0.0542084	0.0689041	0.136082							183.077	0.0635223	0.0550824	0.0795778	0.136082
184.353	0.0493698	0.0540197	0.0687957	0.135374							184.353	0.06323	0.0548907	0.0794526	0.135374
185.638	0.049204	0.0537891	0.0685788	0.134641							185.638	0.0630177	0.0546564	0.0792021	0.134641
186.932	0.0491003	0.0534121	0.0682321	0.133986							186.932	0.0628849	0.0542733	0.0788017	0.133986
188.234	0.0489552	0.0530355	0.0683188	0.13313							188.234	0.0626991	0.0538906	0.0789018	0.13313
189.546	0.0488309	0.0528264	0.0679074	0.132376							189.546	0.0625399	0.0536782	0.0784267	0.132376
190.867	0.0487274	0.052701	0.0676693	0.131849							190.867	0.0624073	0.0535507	0.0781517	0.131849
192.197	0.0484168	0.0523458	0.0675612	0.131172							192.197	0.0620095	0.0531898	0.0780269	0.131172
193.536	0.0481272	0.0522623	0.0673666	0.130472							193.536	0.0616386	0.053105	0.0778021	0.130472
194.884	0.0481479	0.0519075	0.0671073	0.129797							194.884	0.0616651	0.0527444	0.0775027	0.129797
196.242	0.0477138	0.0516156	0.0671721	0.129199							196.242	0.0611091	0.0524478	0.0775775	0.129199
197.609	0.0477138	0.0514905	0.0670856	0.1287							197.609	0.0611091	0.0523207	0.0774776	0.1287
198.986	0.0476931	0.0509489	0.0669345	0.128054							198.986	0.0610826	0.0517704	0.0773031	0.128054
200.372	0.0475072	0.0507825	0.0668265	0.127358							200.372	0.0608445	0.0516013	0.0771784	0.127358
201.768	0.0474659	0.0506784	0.0666538	0.126688							201.768	0.0607916	0.0514955	0.0769789	0.126688
203.174	0.0472801	0.0503665	0.0663302	0.126045							203.174	0.0605537	0.0511786	0.0766052	0.126045
204.589	0.0471357	0.0501795	0.0661792	0.125328							204.589	0.0603687	0.0509886	0.0764308	0.125328
206.014	0.0469706	0.050034	0.0658991	0.124563							206.014	0.0601573	0.0508407	0.0761073	0.124563
207.449	0.0466202	0.0497226	0.065856	0.123996							207.449	0.0597085	0.0505243	0.0760575	0.123996
208.894	0.0465995	0.0493491	0.0654899	0.123454							208.894	0.059682	0.0501448	0.0756347	0.123454
210.349	0.0463935	0.049121	0.0652962	0.122692							210.349	0.0594182	0.049913	0.075411	0.122692
211.814	0.0462493	0.0488102	0.0653393	0.122079							211.814	0.0592335	0.0495972	0.0754608	0.122079
213.289	0.0463935	0.0483962	0.0651242	0.121564							213.289	0.0594182	0.0491765	0.0752124	0.121564
214.774	0.0463111	0.0480445	0.0651242	0.120879							214.774	0.0593126	0.0488192	0.0752124	0.120879
216.27	0.0462493	0.0480445	0.0648447	0.120293							216.27	0.0592335	0.0488192	0.0748896	0.120293
217.776	0.0460846	0.0477345	0.0646728	0.119731							217.776	0.0590225	0.0485042	0.0746911	0.119731
219.293	0.0459406	0.0474866	0.0647157	0.118903							219.293	0.0588381	0.0482523	0.0747406	0.118903
220.82	0.0456732	0.0474453	0.0646083	0.118514							220.82	0.0584957	0.0482103	0.0746166	0.118514
222.357	0.0455087	0.0471357	0.0642862	0.117809							222.357	0.058285	0.0478957	0.0742446	0.117809
223.905	0.0452826	0.0471151	0.0641789	0.117324							223.905	0.0579954	0.0478748	0.0741206	0.117324
225.464	0.0452621	0.0467644	0.0639429	0.116597							225.464	0.0579691	0.0475184	0.0738481	0.116597
227.034	0.0453854	0.0466614	0.0637071	0.116064							227.034	0.0581271	0.0474138	0.0735758	0.116064
228.615	0.0453032	0.0464347	0.0636856	0.115339							228.615	0.0580218	0.0471834	0.0735509	0.115339
230.206	0.0452415	0.0462288	0.0636213	0.114664							230.206	0.0579428	0.0469742	0.0734767	0.114664
231.809	0.0449951	0.0461052	0.0635356	0.114158							231.809	0.0576272	0.0468486	0.0733777	0.114158
233.423	0.0450156	0.0458789	0.0636213	0.113485							233.423	0.0576534	0.0466186	0.0734767	0.113485
235.048	0.0447282	0.0456526	0.0635142	0.11286							235.048	0.0572853	0.0463887	0.073353	0.11286
236.684	0.0447282	0.0456526	0.0634285	0.112188							236.684	0.0572853	0.0463887	0.073254	0.112188
238.332	0.0446257	0.0454676	0.0632572	0.111661							238.332	0.0571541	0.0462007	0.0730562	0.111661
239.991	0.0443591	0.0452005	0.0630859	0.111039							239.991	0.0568126	0.0459293	0.0728583	0.111039
241.661	0.0442361	0.0449335	0.0628719	0.110347							241.661	0.0566551	0.045658	0.0726112	0.110347
243.343	0.0440721	0.0446257	0.0629361	0.109679							243.343	0.0564451	0.0453452	0.0726853	0.109679
245.037	0.0442566	0.0444821	0.0629575	0.109131							245.037	0.0566814	0.0451993	0.07271	0.109131
246.742	0.0440311	0.0441541	0.0629147	0.108679							246.742	0.0563925	0.044866	0.0726606	0.108679
248.459	0.0439902	0.0441336	0.0628933	0.108228							248.459	0.0563402	0.0448452	0.0726359	0.108228
250.189	0.0439492	0.0439492	0.0627221	0.107729							250.189	0.0562876	0.0446578	0.0724382	0.107729
251.93	0.0438059	0.0437854	0.0626366	0.107113							251.93	0.0561041	0.0444914	0.0723394	0.107113
253.683	0.0435602	0.0436011	0.0623801	0.10645							253.683	0.0557894	0.0443041	0.0720432	0.10645
255.448	0.043417	0.0434579	0.062316	0.105694							255.448	0.055606	0.0441586	0.0719692	0.105694
257.226	0.0433352	0.0432125	0.0622305	0.105316							257.226	0.0555013	0.0439092	0.0718704	0.105316
259.016	0.0433352	0.0430285	0.0621451	0.104586							259.016	0.0555013	0.0437223	0.0717718	0.104586
260.818	0.0431716	0.0428241	0.0621237	0.104162							260.818	0.0552917	0.0435146	0.0717471	0.104162
262.633	0.0431511	0.0427628	0.0621023	0.103645							262.633	0.0552655	0.0434523	0.0717224	0.103645
264.461	0.0429876	0.0427628	0.0618034	0.103081							264.461	0.0550561	0.0434523	0.0713772	0.103081
266.301	0.0429876	0.042579	0.0618248	0.102471							266.301	0.0550561	0.0432655	0.0714019	0.102471
268.153	0.042865	0.0423749	0.0616967	0.101886							268.153	0.0548991	0.0430581	0.0712539	0.101886
270.019	0.042865	0.0421709	0.0616754	0.101511							270.019	0.0548991	0.0428508	0.0712293	0.101511
271.898	0.0427016	0.0418242	0.0615901	0.100927							271.898	0.0546898	0.0424986	0.0711308	0.100927
273.789	0.0425178	0.0417631	0.0614408	0.100483							273.789	0.0544544	0.0424365	0.0709584	0.100483
275.694	0.0425178	0.0417019	0.0613555	0.0999472							275.694	0.0544544	0.0423743	0.0708599	0.0999472
277.612	0.0424157	0.0415186	0.061185	0.0994116							277.612	0.0543236	0.042188	0.070663	0.0994116
279.543	0.0422321	0.0412132	0.0610571	0.098714							279.543	0.0540885	0.0418777	0.0705153	0.098714
281.488	0.0423545	0.0411114	0.0611423	0.0983656							281.488	0.0542452	0.0417743	0.0706137	0.0983656
283.446	0.0424157	0.0407249	0.061121	0.0978783							283.446	0.0543236	0.0413815	0.0705891	0.0978783
285.418	0.0424565	0.0407249	0.0610784	0.0973452							285.418	0.0543759	0.0413815	0.0705399	0.0973452
287.403	0.0423341	0.0405826	0.0610571	0.0968128							287.403	0.0542191	0.0412369	0.0705153	0.0968128
289.402	0.0422117	0.0405014	0.0608867	0.0961887							289.402	0.0540624	0.0411544	0.0703185	0.0961887
291.415	0.0419465	0.0404201	0.0607802	0.0954501							291.415	0.0537227	0.0410718	0.0701955	0.0954501
293.442	0.0420281	0.040217	0.0606951	0.0948739							293.442	0.0538272	0.0408654	0.0700972	0.0948739
295.483	0.0420485	0.0398922	0.0606312	0.0945976							295.483	0.0538533	0.0405354	0.0700234	0.0945976
297.538	0.0420689	0.0396487	0.0604822	0.0939307							297.538	0.0538795	0.040288	0.0698513	0.0939307
299.608	0.0419465	0.0396082	0.0602908	0.0934483							299.608	0.0537227	0.0402468	0.0696302	0.0934483
301.691	0.0418446	0.0396284	0.0601419	0.0930583							301.691	0.0535922	0.0402674	0.0694583	0.0930583
303.789	0.0418242	0.0394865	0.0601845	0.0925998							303.789	0.0535661	0.0401232	0.0695075	0.0925998
305.902	0.0416612	0.0393041	0.0601419	0.0921418							305.902	0.0533573	0.0399378	0.0694583	0.0921418
308.03	0.041539	0.0391623	0.0602057	0.0917758							308.03	0.0532008	0.0397937	0.069532	0.0917758
310.172	0.0415186	0.0390407	0.0599719	0.0910903							310.172	0.0531747	0.0396702	0.069262	0.0910903
312.329	0.0414167	0.0387775	0.0599081	0.0906112							312.329	0.0530442	0.0394027	0.0691883	0.0906112
314.5	0.0412335	0.0385145	0.0598019	0.0900414							314.5	0.0528095	0.0391355	0.0690656	0.0900414
316.687	0.0412539	0.0385549	0.0598869	0.0897226							316.687	0.0528357	0.0391765	0.0691638	0.0897226
318.89	0.0412132	0.0384942	0.0598869	0.0891313							318.89	0.0527835	0.0391149	0.0691638	0.0891313
321.107	0.0412132	0.0383122	0.0597169	0.0887678							321.107	0.0527835	0.0389299	0.0689674	0.0887678
323.34	0.04103	0.0382314	0.0596957	0.088087							323.34	0.0525489	0.0388478	0.068943	0.088087
325.588	0.0407859	0.0380091	0.0595683	0.0876564							325.588	0.0522363	0.0386219	0.0687958	0.0876564
327.852	0.040603	0.0377667	0.0594409	0.0871584							327.852	0.052002	0.0383756	0.0686487	0.0871584
330.131	0.0405217	0.0377869	0.0593348	0.0866835							330.131	0.0518979	0.0383962	0.0685262	0.0866835
332.426	0.0407453	0.0374841	0.0592499	0.0861866							332.426	0.0521843	0.0380885	0.0684281	0.0861866
334.738	0.0407046	0.0375244	0.0589954	0.0859835							334.738	0.0521321	0.0381294	0.0681342	0.0859835
337.065	0.0405623	0.0373832	0.0589742	0.0854873							337.065	0.0519499	0.037986	0.0681097	0.0854873
339.408	0.0403794	0.0370807	0.058847	0.0850593							339.408	0.0517157	0.0376786	0.0679628	0.0850593
341.768	0.0402779	0.037121	0.0587622	0.0845193							341.768	0.0515857	0.0377195	0.0678649	0.0845193
344.144	0.0402779	0.0367582	0.0587198	0.0840473							344.144	0.0515857	0.0373509	0.0678159	0.0840473
346.536	0.0402373	0.0365568	0.0586774	0.0837104							346.536	0.0515337	0.0371462	0.0677669	0.0837104
348.945	0.0401154	0.0364762	0.0585503	0.0831496							348.945	0.0513775	0.0370643	0.0676201	0.0831496
351.371	0.0400545	0.0364158	0.0583385	0.0826343							351.371	0.0512995	0.037003	0.0673755	0.0826343
353.813	0.0399733	0.0363957	0.0583173	0.0822539							353.813	0.0511955	0.0369825	0.067351	0.0822539
356.273	0.0398922	0.0361542	0.058148	0.0818961							356.273	0.0510917	0.0367371	0.0671555	0.0818961
358.749	0.0397501	0.035933	0.058148	0.0813599							358.749	0.0509097	0.0365124	0.0671555	0.0813599
361.243	0.039811	0.0356918	0.0581692	0.0808468							361.243	0.0509877	0.0362673	0.06718	0.0808468
363.754	0.0396082	0.0357721	0.0579787	0.0803565							363.754	0.0507279	0.0363489	0.06696	0.0803565
366.282	0.0393852	0.0356516	0.0577884	0.0801115							366.282	0.0504423	0.0362264	0.0667402	0.0801115
368.828	0.039223	0.0353904	0.0578518	0.0796665							368.828	0.0502346	0.035961	0.0668134	0.0796665
371.392	0.0392838	0.0352498	0.0579787	0.079222							371.392	0.0503125	0.0358182	0.06696	0.079222
373.973	0.0391015	0.0350692	0.0579999	0.0786669							373.973	0.050079	0.0356346	0.0669845	0.0786669
376.572	0.03898	0.035009	0.0578307	0.0783342							376.572	0.0499234	0.0355735	0.0667891	0.0783342
379.189	0.0391623	0.0349689	0.0576827	0.078024							379.189	0.0501569	0.0355327	0.0666181	0.078024
381.825	0.039061	0.0347683	0.0577038	0.0776254							381.825	0.0500271	0.0353289	0.0666425	0.0776254
384.478	0.038899	0.0347282	0.0576192	0.0770282							384.478	0.0498196	0.0352881	0.0665448	0.0770282
387.15	0.0386966	0.0344075	0.0575136	0.0766305							387.15	0.0495604	0.0349623	0.0664228	0.0766305
389.841	0.0387978	0.0342071	0.0572812	0.0763876							389.841	0.04969	0.0347586	0.0661544	0.0763876
392.55	0.0386561	0.0341671	0.0570911	0.0760788							392.55	0.0495085	0.034718	0.0659349	0.0760788
395.278	0.0385145	0.034107	0.05707	0.0756158							395.278	0.0493272	0.0346569	0.0659105	0.0756158
398.025	0.0384538	0.034147	0.0569434	0.0750654							398.025	0.0492495	0.0346976	0.0657643	0.0750654
400.791	0.0383122	0.0339068	0.0569856	0.0746915							400.791	0.0490681	0.0344535	0.0658131	0.0746915
403.576	0.0382718	0.0337467	0.0568589	0.074252							403.576	0.0490164	0.0342908	0.0656667	0.074252
406.38	0.0381707	0.0335667	0.0569011	0.0740544							406.38	0.0488869	0.0341079	0.0657155	0.0740544
409.204	0.0380091	0.0335667	0.05688	0.0736594							409.204	0.0486799	0.0341079	0.0656911	0.0736594
412.048	0.0379283	0.0335667	0.0567535	0.0731552							412.048	0.0485764	0.0341079	0.065545	0.0731552
414.911	0.0379283	0.0334067	0.0565636	0.072783							414.911	0.0485764	0.0339453	0.0653257	0.072783
417.794	0.0377869	0.0332668	0.0564793	0.0723454							417.794	0.0483953	0.0338032	0.0652283	0.0723454
420.697	0.0378273	0.0332868	0.0564793	0.0721924							420.697	0.0484471	0.0338235	0.0652283	0.0721924
423.62	0.0377465	0.033107	0.0565215	0.0717554							423.62	0.0483436	0.0336408	0.0652771	0.0717554
426.563	0.0376052	0.033087	0.0564161	0.0713625							426.563	0.0481626	0.0336205	0.0651553	0.0713625
429.527	0.0373227	0.0328873	0.0561	0.0710572							429.527	0.0478008	0.0334176	0.0647903	0.0710572
432.511	0.0373025	0.0328274	0.056121	0.0707521							432.511	0.0477749	0.0333567	0.0648145	0.0707521
435.516	0.0371815	0.0328074	0.0561	0.0703383							435.516	0.04762	0.0333364	0.0647903	0.0703383
438.542	0.0372621	0.0325878	0.0559736	0.0699467							438.542	0.0477232	0.0331132	0.0646443	0.0699467
441.588	0.0371815	0.0324681	0.0558052	0.0696206							441.588	0.04762	0.0329916	0.0644498	0.0696206
444.656	0.0368791	0.0322886	0.0555947	0.0692514							444.656	0.0472327	0.0328092	0.0642067	0.0692514
447.745	0.0367985	0.0320494	0.0556368	0.0689258							447.745	0.0471294	0.0325662	0.0642553	0.0689258
450.856	0.0366978	0.0319498	0.0557	0.0684921							450.856	0.0470005	0.0324649	0.0643283	0.0684921
453.988	0.0367381	0.0318103	0.0554896	0.0680589							453.988	0.0470521	0.0323232	0.0640853	0.0680589
457.142	0.0364762	0.0316311	0.0552372	0.0677775							457.142	0.0467167	0.0321411	0.0637938	0.0677775
460.318	0.0364158	0.0314122	0.0552162	0.0676261							460.318	0.0466393	0.0319187	0.0637696	0.0676261
463.515	0.0363957	0.0312331	0.0553003	0.0671937							463.515	0.0466136	0.0317367	0.0638667	0.0671937
466.735	0.0363756	0.0311138	0.0551531	0.0666538							466.735	0.0465878	0.0316155	0.0636967	0.0666538
469.977	0.0361945	0.0312132	0.054964	0.0664812							469.977	0.0463559	0.0317165	0.0634783	0.0664812
473.242	0.0360134	0.031074	0.0550691	0.0663086							473.242	0.0461239	0.031575	0.0635997	0.0663086
476.529	0.0358727	0.030756	0.0550691	0.0659422							476.529	0.0459437	0.0312519	0.0635997	0.0659422
479.839	0.0357923	0.0307758	0.054985	0.065576							479.839	0.0458408	0.031272	0.0635025	0.065576
483.172	0.0358727	0.0306566	0.054733	0.0653608							483.172	0.0459437	0.0311509	0.0632115	0.0653608
486.528	0.0357923	0.0303191	0.054691	0.0650597							486.528	0.0458408	0.030808	0.063163	0.0650597
489.908	0.035531	0.0303588	0.054691	0.0648017							489.908	0.0455061	0.0308483	0.063163	0.0648017
493.311	0.0354908	0.0303588	0.0544811	0.0643936							493.311	0.0454546	0.0308483	0.0629206	0.0643936
496.737	0.0354105	0.0301801	0.0544601	0.0641575							496.737	0.0453518	0.0306667	0.0628963	0.0641575
500.187	0.0353904	0.0299222	0.0543132	0.0638572							500.187	0.045326	0.0304047	0.0627267	0.0638572
503.661	0.0351896	0.0300016	0.0543762	0.0634071							503.661	0.0450688	0.0304853	0.0627994	0.0634071
507.159	0.0352097	0.0300809	0.0543972	0.0632786							507.159	0.0450946	0.0305659	0.0628237	0.0632786
510.682	0.0351896	0.0298429	0.0541245	0.0632357							510.682	0.0450688	0.0303241	0.0625087	0.0632357
514.229	0.0351294	0.0295654	0.0539777	0.0629361							514.229	0.0449917	0.0300421	0.0623392	0.0629361
517.8	0.0349689	0.0295654	0.0538939	0.0624869							517.8	0.0447862	0.0300421	0.0622424	0.0624869
521.396	0.0349287	0.0295852	0.0537682	0.0622519							521.396	0.0447347	0.0300622	0.0620973	0.0622519
525.017	0.0348886	0.0293871	0.0537682	0.0620596							525.017	0.0446833	0.0298609	0.0620973	0.0620596
528.663	0.0347683	0.0293475	0.0536425	0.0616541							528.663	0.0445293	0.0298207	0.0619521	0.0616541
532.335	0.0346079	0.0292485	0.0534959	0.0612915							532.335	0.0443238	0.0297201	0.0617828	0.0612915
536.032	0.0345077	0.0290307	0.0535168	0.0610571							536.032	0.0441955	0.0294988	0.0618069	0.0610571
539.754	0.0345277	0.0289911	0.053475	0.0606525							539.754	0.0442211	0.0294585	0.0617586	0.0606525
543.503	0.0346079	0.0288724	0.0532447	0.0605461							543.503	0.0443238	0.0293379	0.0614927	0.0605461
547.277	0.0345077	0.0286944	0.0530564	0.0602057							547.277	0.0441955	0.0291571	0.0612752	0.0602057
551.077	0.0343073	0.0285165	0.0528055	0.0597382							551.077	0.0439388	0.0289763	0.0609854	0.0597382
554.904	0.0343073	0.0283781	0.0528891	0.0595258							554.904	0.0439388	0.0288357	0.061082	0.0595258
558.758	0.0342672	0.0282398	0.0528055	0.0593136							558.758	0.0438875	0.0286951	0.0609854	0.0593136
562.638	0.034147	0.0283188	0.0527637	0.0591438							562.638	0.0437335	0.0287754	0.0609372	0.0591438
566.545	0.034087	0.0282201	0.0527219	0.0588258							566.545	0.0436567	0.0286751	0.0608889	0.0588258
570.479	0.034087	0.0279831	0.0525338	0.0585079							570.479	0.0436567	0.0284343	0.0606716	0.0585079
574.44	0.0338868	0.0279041	0.0523458	0.0584867							574.44	0.0434003	0.028354	0.0604545	0.0584867
578.429	0.0338868	0.0276673	0.0522414	0.0581692							578.429	0.0434003	0.0281134	0.0603339	0.0581692
582.445	0.0338267	0.0275292	0.0521371	0.0579576							582.445	0.0433233	0.0279731	0.0602135	0.0579576
586.489	0.0337067	0.027332	0.0520744	0.0577884							586.489	0.0431696	0.0277727	0.0601411	0.0577884
590.562	0.0335467	0.0272532	0.0520744	0.0574924							590.562	0.0429647	0.0276926	0.0601411	0.0574924
594.662	0.0333667	0.0270955	0.0518449	0.0571545							594.662	0.0427342	0.0275324	0.059876	0.0571545
598.791	0.0334067	0.0268591	0.0517824	0.0569645							598.791	0.0427854	0.0272922	0.0598038	0.0569645
602.949	0.0332468	0.0268591	0.0516572	0.0566691							602.949	0.0425806	0.0272922	0.0596592	0.0566691
607.135	0.033047	0.0267016	0.051553	0.0563528							607.135	0.0423247	0.0271321	0.0595389	0.0563528
611.35	0.033067	0.0263671	0.0513655	0.0559947							611.35	0.0423503	0.0267922	0.0593224	0.0559947
615.595	0.033047	0.0263671	0.0512196	0.0559526							615.595	0.0423247	0.0267922	0.0591539	0.0559526
619.869	0.0329871	0.0262688	0.0511572	0.0556158							619.869	0.042248	0.0266923	0.0590818	0.0556158
624.173	0.0328473	0.0261311	0.0511155	0.0553003							624.173	0.042069	0.0265524	0.0590336	0.0553003
628.506	0.0328274	0.0261311	0.0508449	0.0552162							628.506	0.0420435	0.0265524	0.0587211	0.0552162
632.87	0.0327475	0.0259739	0.05072	0.054943							632.87	0.0419411	0.0263927	0.0585769	0.054943
637.263	0.0327275	0.0259149	0.0507825	0.054754							637.263	0.0419155	0.0263327	0.0586491	0.054754
641.688	0.0326876	0.0259149	0.0504912	0.054628							641.688	0.0418644	0.0263327	0.0583126	0.054628
646.143	0.0324681	0.0257578	0.0504912	0.0543762							646.143	0.0415833	0.0261731	0.0583126	0.0543762
650.628	0.0323884	0.0256203	0.050512	0.0541245							650.628	0.0414812	0.0260334	0.0583366	0.0541245
655.145	0.0322687	0.0254436	0.0502418	0.0538939							655.145	0.0413279	0.0258538	0.0580246	0.0538939
659.693	0.0321491	0.0254044	0.0499717	0.0536844							659.693	0.0411747	0.025814	0.0577127	0.0536844
664.273	0.0319896	0.0253651	0.0500133	0.0534331							664.273	0.0409705	0.0257741	0.0577607	0.0534331
668.885	0.0318103	0.0252278	0.0498679	0.0532866							668.885	0.0407408	0.0256346	0.0575928	0.0532866
673.528	0.0317904	0.0251885	0.049598	0.0530146							673.528	0.0407153	0.0255946	0.0572811	0.0530146
678.204	0.0317108	0.0251493	0.049598	0.0527219							678.204	0.0406134	0.0255548	0.0572811	0.0527219
682.912	0.0315913	0.0250708	0.0495565	0.052492							682.912	0.0404604	0.025475	0.0572331	0.052492
687.652	0.0315316	0.0250708	0.0494736	0.0523249							687.652	0.0403839	0.025475	0.0571374	0.0523249
692.426	0.0313724	0.0248552	0.0493491	0.0520536							692.426	0.04018	0.025256	0.0569936	0.0520536
697.232	0.0313724	0.024914	0.0491832	0.0518449							697.232	0.04018	0.0253157	0.056802	0.0518449
702.072	0.0313326	0.0245808	0.0490796	0.0516572							702.072	0.040129	0.0249771	0.0566824	0.0516572
706.946	0.0313127	0.0246004	0.0490381	0.051303							706.946	0.0401035	0.024997	0.0566344	0.051303
711.853	0.0312132	0.0246592	0.0486446	0.051053							711.853	0.0399761	0.0250568	0.05618	0.051053
716.794	0.0312331	0.0243262	0.0485617	0.0508657							716.794	0.0400016	0.0247184	0.0560842	0.0508657
721.77	0.0311138	0.0243458	0.0484375	0.0506992							721.77	0.0398488	0.0247383	0.0559408	0.0506992
726.78	0.0310541	0.0243067	0.0481893	0.0504289							726.78	0.0397723	0.0246986	0.0556541	0.0504289
731.825	0.0309547	0.0241892	0.0482306	0.0502418							731.825	0.039645	0.0245792	0.0557018	0.0502418
736.904	0.0307957	0.0240914	0.0480032	0.0501379							736.904	0.0394414	0.0244798	0.0554392	0.0501379
742.019	0.0307957	0.0241109	0.0478585	0.0499094							742.019	0.0394414	0.0244997	0.0552721	0.0499094
747.17	0.0307361	0.0240131	0.0477965	0.0497848							747.17	0.0393651	0.0244003	0.0552005	0.0497848
752.356	0.0305573	0.0239935	0.0477758	0.0493284							752.356	0.0391361	0.0243804	0.0551766	0.0493284
757.578	0.0304779	0.0239544	0.0477551	0.0491418							757.578	0.0390344	0.0243406	0.0551527	0.0491418
762.836	0.0303985	0.0238175	0.0476312	0.0490796							762.836	0.0389327	0.0242015	0.0550096	0.0490796
768.13	0.0302198	0.0237393	0.0476931	0.0486446							768.13	0.0387038	0.0241221	0.0550811	0.0486446
773.462	0.0301404	0.0237002	0.0475486	0.0485203							773.462	0.0386021	0.0240823	0.0549142	0.0485203
778.83	0.0301404	0.0237198	0.0475072	0.0482927							778.83	0.0386021	0.0241022	0.0548664	0.0482927
784.236	0.0300412	0.0236807	0.0474659	0.0481479							784.236	0.0384751	0.0240625	0.0548187	0.0481479
789.679	0.0298429	0.023622	0.0472801	0.0479205							789.679	0.0382211	0.0240029	0.0546041	0.0479205
795.159	0.0297636	0.0235243	0.0473214	0.0477551							795.159	0.0381195	0.0239036	0.0546518	0.0477551
800.678	0.0297834	0.0235634	0.0470944	0.0476518							800.678	0.0381449	0.0239433	0.0543896	0.0476518
806.235	0.0295852	0.0235243	0.0469913	0.0474453							806.235	0.0378911	0.0239036	0.0542706	0.0474453
811.831	0.0295654	0.023368	0.0467851	0.0474247							811.831	0.0378657	0.0237448	0.0540324	0.0474247
817.465	0.0294465	0.023368	0.0465789	0.0471976							817.465	0.0377134	0.0237448	0.0537943	0.0471976
823.138	0.0294267	0.0232313	0.0466202	0.0470119							823.138	0.0376881	0.0236059	0.053842	0.0470119
828.851	0.0293277	0.0231532	0.0464141	0.0469706							828.851	0.0375613	0.0235265	0.053604	0.0469706
834.603	0.0292881	0.0231141	0.0462493	0.046682							834.603	0.0375105	0.0234868	0.0534136	0.046682
840.395	0.0292089	0.0228994	0.0460846	0.0465583							840.395	0.0374091	0.0232686	0.0532234	0.0465583
846.227	0.0291495	0.0229189	0.0459817	0.0463523							846.227	0.037333	0.0232884	0.0531046	0.0463523
852.1	0.0288922	0.0228214	0.0458789	0.0462288							852.1	0.0370035	0.0231894	0.0529858	0.0462288
858.014	0.0288526	0.0227823	0.0457349	0.0459612							858.014	0.0369528	0.0231496	0.0528195	0.0459612
863.968	0.0287537	0.0225483	0.0455909	0.0459406							863.968	0.0368261	0.0229119	0.0526532	0.0459406
869.964	0.0286153	0.0226848	0.0454881	0.0457143							869.964	0.0366489	0.0230506	0.0525345	0.0457143
876.001	0.0286944	0.0225873	0.045447	0.0455909							876.001	0.0367502	0.0229515	0.052487	0.0455909
882.08	0.0283979	0.0224313	0.0450978	0.045447							882.08	0.0363704	0.022793	0.0520838	0.045447
888.201	0.0284967	0.0223923	0.0450978	0.0453443							888.201	0.036497	0.0227533	0.0520838	0.0453443
894.365	0.0284176	0.0221975	0.044913	0.0452621							894.365	0.0363957	0.0225554	0.0518703	0.0452621
900.571	0.0282793	0.022217	0.0448719	0.0449951							900.571	0.0362185	0.0225752	0.0518229	0.0449951
906.821	0.0282793	0.0220222	0.0448309	0.0448309							906.821	0.0362185	0.0223773	0.0517755	0.0448309
913.113	0.0282003	0.0220222	0.0446051	0.0447077							913.113	0.0361173	0.0223773	0.0515147	0.0447077
919.45	0.0282596	0.0219054	0.0446667	0.0445026							919.45	0.0361933	0.0222586	0.0515859	0.0445026
925.83	0.0280028	0.0217302	0.0442975	0.0444411							925.83	0.0358644	0.0220806	0.0511595	0.0444411
932.254	0.0279436	0.0219248	0.0443796	0.0442361							932.254	0.0357886	0.0222783	0.0512543	0.0442361
938.723	0.0278646	0.0218859	0.0441336	0.0440516							938.723	0.0356874	0.0222388	0.0509702	0.0440516
945.237	0.0278251	0.0216912	0.0440516	0.0439082							945.237	0.0356368	0.0220409	0.0508755	0.0439082
951.796	0.0277857	0.0216718	0.0438059	0.043683							951.796	0.0355864	0.0220212	0.0505917	0.043683
958.401	0.0278054	0.0214383	0.0438468	0.0434988							958.401	0.0356116	0.021784	0.050639	0.0434988
965.051	0.0275884	0.0218859	0.0437444	0.0433556							965.051	0.0353337	0.0222388	0.0505207	0.0433556
971.747	0.027687	0.0216329	0.0438468	0.0430898							971.747	0.0354599	0.0219817	0.050639	0.0430898
978.49	0.0276081	0.0216912	0.0436421	0.0429876							978.49	0.0353589	0.0220409	0.0504026	0.0429876
985.279	0.0276673	0.0213411	0.0434784	0.0428854							985.279	0.0354347	0.0216852	0.0502135	0.0428854
992.116	0.0275884	0.0212439	0.043417	0.042722							992.116	0.0353337	0.0215864	0.0501426	0.042722
1000	0.0275489	0.021069	0.0433965	0.0424361							1000	0.0352831	0.0214087	0.0501189	0.0424361
