# Supplementary material for: Azetidine amino acid biosynthesis by non-haem iron-dependent enzymes
Source: Nat Chem. 2025 Oct 21;18(3):492–501. doi: 10.1038/s41557-025-01958-x (PMC12614342; doi:10.1038/s41557-025-01958-x)
Supplement: Supplementary file 6 — Electron density map and PDB file. [file 41557_2025_1958_MOESM6_ESM.pdb]

REMARK   3
REMARK   3 REFINEMENT.
REMARK   3   PROGRAM     : PHENIX (???)
REMARK   3   AUTHORS     : Adams,Afonine,Bunkoczi,Burnley,Chen,Dar,Davis,
REMARK   3               : Draizen,Echols,Gildea,Gros,Grosse-Kunstleve,Headd,
REMARK   3               : Hintze,Hung,Ioerger,Liebschner,McCoy,McKee,Moriarty,
REMARK   3               : Oeffner,Poon,Read,Richardson,Richardson,Sacchettini,
REMARK   3               : Sauter,Sobolev,Storoni,Terwilliger,Williams,Zwart
REMARK   3
REMARK   3  X-RAY DATA.
REMARK   3  
REMARK   3  REFINEMENT TARGET : ML
REMARK   3  
REMARK   3  DATA USED IN REFINEMENT.
REMARK   3   RESOLUTION RANGE HIGH (ANGSTROMS) : 2.06    
REMARK   3   RESOLUTION RANGE LOW  (ANGSTROMS) : 34.16   
REMARK   3   MIN(FOBS/SIGMA_FOBS)              : 1.34  
REMARK   3   COMPLETENESS FOR RANGE        (%) : 49.10 
REMARK   3   NUMBER OF REFLECTIONS             : 51276     
REMARK   3   NUMBER OF REFLECTIONS (NON-ANOMALOUS) : 51276     
REMARK   3  
REMARK   3  FIT TO DATA USED IN REFINEMENT.
REMARK   3   R VALUE     (WORKING + TEST SET) : 0.1974
REMARK   3   R VALUE            (WORKING SET) : 0.1959
REMARK   3   FREE R VALUE                     : 0.2346
REMARK   3   FREE R VALUE TEST SET SIZE   (%) : 3.89  
REMARK   3   FREE R VALUE TEST SET COUNT      : 1993      
REMARK   3  
REMARK   3  FIT TO DATA USED IN REFINEMENT (IN BINS).
REMARK   3   BIN  RESOLUTION RANGE  COMPL.    NWORK NFREE   RWORK  RFREE  CCWORK CCFREE
REMARK   3     1   34.16 -    4.96    1.00     7268   295  0.1718 0.1961   0.940  0.909
REMARK   3     2    4.96 -    3.94    1.00     7187   286  0.1572 0.2060   0.932  0.885
REMARK   3     3    3.94 -    3.44    0.98     7042   290  0.1883 0.2379   0.902  0.851
REMARK   3     4    3.44 -    3.13    0.99     7109   288  0.2100 0.2420   0.878  0.808
REMARK   3     5    3.13 -    2.91    1.00     7156   290  0.2261 0.2855   0.855  0.761
REMARK   3     6    2.91 -    2.73    0.95     6852   275  0.2425 0.2667   0.822  0.767
REMARK   3     7    2.73 -    2.60    0.65     4637   188  0.2604 0.2797   0.767  0.755
REMARK   3     8    2.60 -    2.49    0.23     1653    65  0.2586 0.3225   0.783  0.651
REMARK   3     9    2.48 -    2.40    0.02      128     7  0.2705 0.2415   0.818  0.692
REMARK   3    10    2.38 -    2.31    0.01       65     2  0.3217 0.1179   0.560  1.000
REMARK   3    11    2.31 -    2.23    0.01       56     2  0.4029 0.3324   0.455  1.000
REMARK   3    12    2.23 -    2.17    0.01       70     3  0.4557 0.5351   0.394  0.048
REMARK   3    13    2.17 -    2.11    0.01       51     2  0.4877 0.5827   0.244  1.000
REMARK   3    14    2.11 -    2.06    0.00        9     0  0.5488 1000000000.0000   0.702  0.000
REMARK   3  
REMARK   3  BULK SOLVENT MODELLING.
REMARK   3   METHOD USED        : FLAT BULK SOLVENT MODEL
REMARK   3   SOLVENT RADIUS     : 1.10    
REMARK   3   SHRINKAGE RADIUS   : 0.90    
REMARK   3   GRID STEP          : 0.60    
REMARK   3  
REMARK   3  ERROR ESTIMATES.
REMARK   3   COORDINATE ERROR (MAXIMUM-LIKELIHOOD BASED)     : 0.20    
REMARK   3   PHASE ERROR (DEGREES, MAXIMUM-LIKELIHOOD BASED) : 27.83   
REMARK   3  
REMARK   3  STRUCTURE FACTORS CALCULATION ALGORITHM : FFT
REMARK   3  
REMARK   3  B VALUES.
REMARK   3   FROM WILSON PLOT           (A**2) : 27.27   
REMARK   3   Individual atomic B
REMARK   3                  min    max   mean <Bi,j>   iso aniso
REMARK   3     Overall:    9.37 156.67  30.41   6.49 12591 12591
REMARK   3     Protein:    9.37 116.15  30.30   6.49 12416 12416
REMARK   3     Water:     10.81  58.65  34.48    N/A   140   140
REMARK   3     Other:     10.51 156.67  53.09    N/A    35    35
REMARK   3     Chain  A:  11.10  98.36  26.10    N/A  2069  2069
REMARK   3     Chain  B:  10.43  91.84  29.62    N/A  2083  2083
REMARK   3     Chain  C:   9.37 105.32  26.52    N/A  2062  2062
REMARK   3     Chain  D:  14.73 103.04  36.94    N/A  2069  2069
REMARK   3     Chain  E:   9.82 101.37  28.44    N/A  2091  2091
REMARK   3     Chain  F:  13.52 116.15  34.24    N/A  2054  2054
REMARK   3     Chain  G:  10.51  60.29  25.51    N/A    12    12
REMARK   3     Chain  S:  10.81  58.65  34.48    N/A   140   140
REMARK   3     Chain  H:  59.77 156.67 108.63    N/A    11    11
REMARK   3     Histogram:
REMARK   3         Values      Number of atoms
REMARK   3       9.37 - 24.10      5588
REMARK   3      24.10 - 38.83      4002
REMARK   3      38.83 - 53.56      1782
REMARK   3      53.56 - 68.29       884
REMARK   3      68.29 - 83.02       258
REMARK   3      83.02 - 97.75        61
REMARK   3      97.75 - 112.48        9
REMARK   3     112.48 - 127.21        3
REMARK   3     127.21 - 141.94        2
REMARK   3     141.94 - 156.67        2
REMARK   3  
REMARK   3  GEOMETRY RESTRAINTS LIBRARY: GEOSTD + MONOMER LIBRARY + CDL V1.2
REMARK   3  DEVIATIONS FROM IDEAL VALUES - RMSD, RMSZ FOR BONDS AND ANGLES.
REMARK   3    BOND      :  0.003   0.048  12671  Z= 0.195
REMARK   3    ANGLE     :  0.556   8.610  17214  Z= 0.289
REMARK   3    CHIRALITY :  0.039   0.201   1926
REMARK   3    PLANARITY :  0.005   0.077   2282
REMARK   3    DIHEDRAL  : 14.514  89.858   4430
REMARK   3    MIN NONBONDED DISTANCE : 1.840
REMARK   3  
REMARK   3  MOLPROBITY STATISTICS.
REMARK   3    ALL-ATOM CLASHSCORE : 3.79
REMARK   3    RAMACHANDRAN PLOT:
REMARK   3      OUTLIERS :  0.00 %
REMARK   3      ALLOWED  :  1.01 %
REMARK   3      FAVORED  : 98.99 %
REMARK   3    ROTAMER:
REMARK   3      OUTLIERS :  0.50 %
REMARK   3      ALLOWED  :  8.10 %
REMARK   3      FAVORED  : 91.40 %
REMARK   3    CBETA DEVIATIONS :  0.00 %
REMARK   3    PEPTIDE PLANE:
REMARK   3      CIS-PROLINE     : 0.00 %
REMARK   3      CIS-GENERAL     : 0.00 %
REMARK   3      TWISTED PROLINE : 0.00 %
REMARK   3      TWISTED GENERAL : 0.00 %
REMARK   3  
REMARK   3  RAMA-Z (RAMACHANDRAN PLOT Z-SCORE):
REMARK   3  INTERPRETATION: BAD |RAMA-Z| > 3; SUSPICIOUS 2 < |RAMA-Z| < 3; GOOD |RAMA-Z| < 2.
REMARK   3  SCORES FOR WHOLE/HELIX/SHEET/LOOP ARE SCALED INDEPENDENTLY;
REMARK   3  THEREFORE, THE VALUES ARE NOT RELATED IN A SIMPLE MANNER.
REMARK   3    WHOLE: -2.04 (0.18), RESIDUES: 1585
REMARK   3    HELIX: -1.44 (0.12), RESIDUES: 1220
REMARK   3    SHEET:  NONE (NONE), RESIDUES: 0
REMARK   3    LOOP : -0.17 (0.32), RESIDUES: 365
REMARK   3  
REMARK   3  MAX DEVIATION FROM PLANES:
REMARK   3     TYPE  MAXDEV  MEANDEV LINEINFILE
REMARK   3   ARG   0.003   0.001   ARG D 237 
REMARK   3   TYR   0.016   0.003   TYR A 125 
REMARK   3   PHE   0.013   0.001   PHE A  94 
REMARK   3   TRP   0.012   0.001   TRP B  58 
REMARK   3   HIS   0.018   0.001   HIS B 274 
REMARK   3  
REMARK   3  TLS DETAILS.
REMARK   3   NUMBER OF TLS GROUPS: 1     
REMARK   3   ORIGIN: CENTER OF MASS
REMARK   3   TLS GROUP : 1     
REMARK   3    SELECTION: all
REMARK   3    ORIGIN FOR THE GROUP (A):  37.9045  17.0415 -23.0929
REMARK   3    T TENSOR                                            
REMARK   3      T11:   0.0841 T22:   0.1336                       
REMARK   3      T33:   0.1365 T12:  -0.0126                       
REMARK   3      T13:   0.0288 T23:  -0.0047                       
REMARK   3    L TENSOR                                            
REMARK   3      L11:   0.3083 L22:   0.3574                       
REMARK   3      L33:   0.7054 L12:   0.0060                       
REMARK   3      L13:   0.2130 L23:  -0.0241                       
REMARK   3    S TENSOR                                            
REMARK   3      S11:   0.0028 S12:  -0.0556 S13:   0.0548         
REMARK   3      S21:   0.0069 S22:  -0.0049 S23:   0.0046         
REMARK   3      S31:  -0.0117 S32:   0.0213 S33:   0.0053         
REMARK   3
LINK        ZN    ZN H  10                 NE2 HIS E 258 
LINK        ZN    ZN H  11                 NE2 HIS A 274 
LINK        ZN    ZN H   5                 NE2 HIS D 258 
LINK        ZN    ZN H   6                 NE2 HIS C 274 
LINK        ZN    ZN H   4                 NE2 HIS F 258 
LINK        ZN    ZN H   8                 NE2 HIS E 274 
LINK        ZN    ZN H   3                 NE2 HIS B 258 
LINK        ZN    ZN H   1                 NE2 HIS A 258 
LINK        ZN    ZN H   9                 NE2 HIS C 258 
LINK        ZN    ZN H   2                 NE2 HIS F 274 
LINK        ZN    ZN H  12                 NE2 HIS B 274 
CRYST1   78.586  143.628   81.447  90.00 109.78  90.00 P 1 21 1
SCALE1      0.012725  0.000000  0.004575        0.00000
SCALE2      0.000000  0.006962  0.000000        0.00000
SCALE3      0.000000  0.000000  0.013048        0.00000
ATOM      1  N   ALA A   7      62.603  -5.783   8.953  1.00 26.85           N
ANISOU    1  N   ALA A   7     3553   3987   2661    525   -890    279       N
ATOM      2  CA  ALA A   7      62.955  -5.501   7.566  1.00 28.61           C
ANISOU    2  CA  ALA A   7     3706   4220   2944    557   -857    253       C
ATOM      3  C   ALA A   7      62.345  -6.554   6.645  1.00 41.51           C
ANISOU    3  C   ALA A   7     5395   5787   4591    586   -843    270       C
ATOM      4  O   ALA A   7      62.449  -7.758   6.894  1.00 45.94           O
ANISOU    4  O   ALA A   7     6024   6304   5127    631   -889    299       O
ATOM      5  CB  ALA A   7      64.467  -5.445   7.395  1.00 33.05           C
ANISOU    5  CB  ALA A   7     4193   4835   3529    625   -900    236       C
ATOM      6  N   LEU A   8      61.707  -6.084   5.578  1.00 41.11           N
ANISOU    6  N   LEU A   8     5316   5726   4577    560   -782    253       N
ATOM      7  CA  LEU A   8      60.878  -6.922   4.722  1.00 44.04           C
ANISOU    7  CA  LEU A   8     5743   6032   4958    568   -760    267       C
ATOM      8  C   LEU A   8      61.628  -7.321   3.456  1.00 50.64           C
ANISOU    8  C   LEU A   8     6538   6865   5836    644   -762    250       C
ATOM      9  O   LEU A   8      61.973  -6.462   2.638  1.00 45.63           O
ANISOU    9  O   LEU A   8     5822   6272   5243    643   -725    220       O
ATOM     10  CB  LEU A   8      59.580  -6.201   4.358  1.00 32.65           C
ANISOU   10  CB  LEU A   8     4303   4578   3526    490   -691    261       C
ATOM     11  CG  LEU A   8      58.489  -6.071   5.418  1.00 43.24           C
ANISOU   11  CG  LEU A   8     5702   5905   4821    417   -679    282       C
ATOM     12  CD1 LEU A   8      57.262  -5.394   4.838  1.00 56.40           C
ANISOU   12  CD1 LEU A   8     7361   7562   6506    353   -610    272       C
ATOM     13  CD2 LEU A   8      58.107  -7.430   5.980  1.00 26.84           C
ANISOU   13  CD2 LEU A   8     3726   3771   2702    427   -720    326       C
ATOM     14  N   SER A   9      61.838  -8.626   3.281  1.00 55.26           N
ANISOU   14  N   SER A   9     7184   7401   6411    707   -804    270       N
ATOM     15  CA  SER A   9      62.402  -9.161   2.050  1.00 55.30           C
ANISOU   15  CA  SER A   9     7166   7394   6451    783   -805    255       C
ATOM     16  C   SER A   9      61.350  -9.165   0.940  1.00 60.37           C
ANISOU   16  C   SER A   9     7829   7993   7116    751   -749    250       C
ATOM     17  O   SER A   9      60.157  -8.956   1.173  1.00 68.36           O
ANISOU   17  O   SER A   9     8882   8976   8115    676   -717    264       O
ATOM     18  CB  SER A   9      62.944 -10.575   2.277  1.00 61.64           C
ANISOU   18  CB  SER A   9     8037   8152   7232    864   -873    277       C
ATOM     19  OG  SER A   9      63.158 -11.259   1.053  1.00 66.29           O
ANISOU   19  OG  SER A   9     8631   8710   7847    932   -869    264       O
ATOM     20  N   ALA A  10      61.811  -9.407  -0.291  1.00 66.57           N
ANISOU   20  N   ALA A  10     8581   8777   7935    811   -737    229       N
ATOM     21  CA  ALA A  10      60.898  -9.431  -1.432  1.00 64.86           C
ANISOU   21  CA  ALA A  10     8382   8521   7742    787   -688    223       C
ATOM     22  C   ALA A  10      59.854 -10.529  -1.279  1.00 59.19           C
ANISOU   22  C   ALA A  10     7777   7716   6996    769   -705    256       C
ATOM     23  O   ALA A  10      58.661 -10.309  -1.522  1.00 56.52           O
ANISOU   23  O   ALA A  10     7468   7349   6660    700   -664    264       O
ATOM     24  CB  ALA A  10      61.681  -9.613  -2.732  1.00 54.39           C
ANISOU   24  CB  ALA A  10     7006   7210   6449    864   -678    195       C
ATOM     25  N   ALA A  11      60.284 -11.725  -0.870  1.00 61.62           N
ANISOU   25  N   ALA A  11     8153   7981   7278    828   -767    276       N
ATOM     26  CA  ALA A  11      59.341 -12.812  -0.638  1.00 59.67           C
ANISOU   26  CA  ALA A  11     8021   7649   7003    807   -790    312       C
ATOM     27  C   ALA A  11      58.385 -12.507   0.510  1.00 55.28           C
ANISOU   27  C   ALA A  11     7504   7089   6412    713   -782    342       C
ATOM     28  O   ALA A  11      57.311 -13.114   0.588  1.00 50.88           O
ANISOU   28  O   ALA A  11     7027   6471   5835    665   -780    370       O
ATOM     29  CB  ALA A  11      60.099 -14.114  -0.368  1.00 51.45           C
ANISOU   29  CB  ALA A  11     7046   6564   5940    894   -865    327       C
ATOM     30  N   GLU A  12      58.745 -11.576   1.393  1.00 60.74           N
ANISOU   30  N   GLU A  12     8139   7845   7094    683   -776    335       N
ATOM     31  CA  GLU A  12      57.876 -11.170   2.490  1.00 51.05           C
ANISOU   31  CA  GLU A  12     6940   6625   5832    597   -763    358       C
ATOM     32  C   GLU A  12      56.865 -10.112   2.074  1.00 39.86           C
ANISOU   32  C   GLU A  12     5481   5229   4434    519   -690    342       C
ATOM     33  O   GLU A  12      55.725 -10.130   2.556  1.00 30.99           O
ANISOU   33  O   GLU A  12     4405   4085   3286    447   -669    366       O
ATOM     34  CB  GLU A  12      58.720 -10.656   3.659  1.00 50.43           C
ANISOU   34  CB  GLU A  12     6826   6604   5730    603   -794    356       C
ATOM     35  CG  GLU A  12      59.655 -11.714   4.234  1.00 53.52           C
ANISOU   35  CG  GLU A  12     7265   6975   6096    677   -871    376       C
ATOM     36  CD  GLU A  12      60.552 -11.171   5.324  1.00 57.76           C
ANISOU   36  CD  GLU A  12     7760   7574   6612    685   -904    371       C
ATOM     37  OE1 GLU A  12      61.207 -10.136   5.091  1.00 57.56           O
ANISOU   37  OE1 GLU A  12     7638   7617   6616    691   -882    337       O
ATOM     38  OE2 GLU A  12      60.595 -11.775   6.416  1.00 57.71           O
ANISOU   38  OE2 GLU A  12     7819   7549   6559    683   -954    403       O
ATOM     39  N   GLN A  13      57.258  -9.194   1.187  1.00 44.69           N
ANISOU   39  N   GLN A  13     6005   5885   5090    532   -651    304       N
ATOM     40  CA  GLN A  13      56.305  -8.225   0.656  1.00 45.22           C
ANISOU   40  CA  GLN A  13     6036   5966   5181    466   -584    289       C
ATOM     41  C   GLN A  13      55.152  -8.926  -0.051  1.00 51.04           C
ANISOU   41  C   GLN A  13     6836   6639   5920    440   -565    307       C
ATOM     42  O   GLN A  13      53.988  -8.539   0.104  1.00 46.05           O
ANISOU   42  O   GLN A  13     6216   6001   5280    367   -527    316       O
ATOM     43  CB  GLN A  13      56.998  -7.261  -0.310  1.00 50.76           C
ANISOU   43  CB  GLN A  13     6641   6717   5929    491   -552    248       C
ATOM     44  CG  GLN A  13      58.276  -6.624   0.214  1.00 58.10           C
ANISOU   44  CG  GLN A  13     7501   7712   6862    522   -575    230       C
ATOM     45  CD  GLN A  13      58.861  -5.600  -0.749  1.00 54.77           C
ANISOU   45  CD  GLN A  13     6984   7341   6486    533   -538    193       C
ATOM     46  OE1 GLN A  13      58.408  -5.467  -1.889  1.00 56.37           O
ANISOU   46  OE1 GLN A  13     7174   7526   6717    529   -499    182       O
ATOM     47  NE2 GLN A  13      59.866  -4.863  -0.288  1.00 44.97           N
ANISOU   47  NE2 GLN A  13     5676   6161   5249    543   -553    176       N
ATOM     48  N   GLN A  14      55.457  -9.972  -0.825  1.00 52.99           N
ANISOU   48  N   GLN A  14     7121   6836   6176    499   -593    311       N
ATOM     49  CA  GLN A  14      54.413 -10.640  -1.597  1.00 47.10           C
ANISOU   49  CA  GLN A  14     6435   6027   5434    476   -578    326       C
ATOM     50  C   GLN A  14      53.423 -11.376  -0.703  1.00 41.34           C
ANISOU   50  C   GLN A  14     5795   5251   4661    418   -597    370       C
ATOM     51  O   GLN A  14      52.245 -11.505  -1.067  1.00 42.95           O
ANISOU   51  O   GLN A  14     6030   5422   4865    361   -568    383       O
ATOM     52  CB  GLN A  14      55.039 -11.602  -2.604  1.00 48.48           C
ANISOU   52  CB  GLN A  14     6636   6158   5626    558   -608    317       C
ATOM     53  CG  GLN A  14      55.616 -10.921  -3.839  1.00 58.95           C
ANISOU   53  CG  GLN A  14     7880   7522   6997    599   -573    276       C
ATOM     54  CD  GLN A  14      56.804 -11.672  -4.395  1.00 58.35           C
ANISOU   54  CD  GLN A  14     7803   7437   6930    702   -612    261       C
ATOM     55  OE1 GLN A  14      57.095 -12.787  -3.963  1.00 56.92           O
ANISOU   55  OE1 GLN A  14     7694   7209   6723    746   -668    282       O
ATOM     56  NE2 GLN A  14      57.506 -11.063  -5.348  1.00 57.11           N
ANISOU   56  NE2 GLN A  14     7567   7326   6807    744   -584    226       N
ATOM     57  N   ASP A  15      53.869 -11.858   0.462  1.00 41.43           N
ANISOU   57  N   ASP A  15     5847   5261   4634    429   -645    394       N
ATOM     58  CA  ASP A  15      52.952 -12.546   1.363  1.00 40.42           C
ANISOU   58  CA  ASP A  15     5805   5092   4460    370   -663    439       C
ATOM     59  C   ASP A  15      52.015 -11.568   2.052  1.00 36.88           C
ANISOU   59  C   ASP A  15     5326   4689   3995    281   -612    443       C
ATOM     60  O   ASP A  15      50.831 -11.879   2.249  1.00 36.36           O
ANISOU   60  O   ASP A  15     5310   4597   3909    213   -595    472       O
ATOM     61  CB  ASP A  15      53.730 -13.357   2.402  1.00 47.40           C
ANISOU   61  CB  ASP A  15     6746   5961   5304    410   -731    466       C
ATOM     62  CG  ASP A  15      52.923 -14.522   2.958  1.00 55.00           C
ANISOU   62  CG  ASP A  15     7821   6854   6223    370   -765    517       C
ATOM     63  OD1 ASP A  15      52.048 -15.027   2.228  1.00 58.03           O
ANISOU   63  OD1 ASP A  15     8247   7186   6616    340   -751    529       O
ATOM     64  OD2 ASP A  15      53.149 -14.918   4.129  1.00 48.98           O
ANISOU   64  OD2 ASP A  15     7105   6089   5415    364   -806    548       O
ATOM     65  N   LEU A  16      52.519 -10.383   2.402  1.00 38.21           N
ANISOU   65  N   LEU A  16     5416   4929   4175    280   -589    413       N
ATOM     66  CA  LEU A  16      51.656  -9.368   2.994  1.00 29.74           C
ANISOU   66  CA  LEU A  16     4311   3900   3088    204   -539    409       C
ATOM     67  C   LEU A  16      50.557  -8.941   2.028  1.00 26.85           C
ANISOU   67  C   LEU A  16     3923   3526   2753    159   -481    398       C
ATOM     68  O   LEU A  16      49.412  -8.716   2.439  1.00 29.45           O
ANISOU   68  O   LEU A  16     4267   3862   3062     89   -448    414       O
ATOM     69  CB  LEU A  16      52.479  -8.157   3.422  1.00 30.22           C
ANISOU   69  CB  LEU A  16     4292   4031   3159    217   -529    374       C
ATOM     70  CG  LEU A  16      51.707  -7.022   4.095  1.00 32.79           C
ANISOU   70  CG  LEU A  16     4584   4405   3469    147   -481    364       C
ATOM     71  CD1 LEU A  16      50.932  -7.565   5.284  1.00 23.18           C
ANISOU   71  CD1 LEU A  16     3437   3177   2192     95   -492    404       C
ATOM     72  CD2 LEU A  16      52.616  -5.879   4.538  1.00 36.18           C
ANISOU   72  CD2 LEU A  16     4943   4898   3906    162   -480    329       C
ATOM     73  N   ASP A  17      50.878  -8.826   0.737  1.00 32.08           N
ANISOU   73  N   ASP A  17     4548   4177   3463    200   -468    372       N
ATOM     74  CA  ASP A  17      49.857  -8.437  -0.235  1.00 28.22           C
ANISOU   74  CA  ASP A  17     4039   3680   3003    160   -417    362       C
ATOM     75  C   ASP A  17      48.769  -9.500  -0.338  1.00 30.04           C
ANISOU   75  C   ASP A  17     4350   3850   3214    120   -426    400       C
ATOM     76  O   ASP A  17      47.575  -9.188  -0.412  1.00 31.63           O
ANISOU   76  O   ASP A  17     4549   4056   3414     55   -385    408       O
ATOM     77  CB  ASP A  17      50.482  -8.191  -1.613  1.00 49.68           C
ANISOU   77  CB  ASP A  17     6708   6396   5772    215   -406    328       C
ATOM     78  CG  ASP A  17      51.366  -6.956  -1.648  1.00 57.35           C
ANISOU   78  CG  ASP A  17     7590   7431   6767    238   -387    290       C
ATOM     79  OD1 ASP A  17      51.452  -6.244  -0.615  1.00 50.06           O
ANISOU   79  OD1 ASP A  17     6644   6552   5824    209   -382    287       O
ATOM     80  OD2 ASP A  17      51.975  -6.687  -2.706  1.00 49.98           O
ANISOU   80  OD2 ASP A  17     6612   6507   5873    281   -377    263       O
ATOM     81  N   ALA A  18      49.166 -10.772  -0.333  1.00 34.91           N
ANISOU   81  N   ALA A  18     5039   4411   3815    158   -480    425       N
ATOM     82  CA  ALA A  18      48.190 -11.852  -0.462  1.00 18.41           C
ANISOU   82  CA  ALA A  18     3033   2257   1706    118   -494    463       C
ATOM     83  C   ALA A  18      47.272 -11.918   0.753  1.00 22.58           C
ANISOU   83  C   ALA A  18     3597   2797   2186     39   -487    501       C
ATOM     84  O   ALA A  18      46.049 -12.048   0.618  1.00 22.26           O
ANISOU   84  O   ALA A  18     3576   2744   2139    -29   -460    521       O
ATOM     85  CB  ALA A  18      48.899 -13.191  -0.662  1.00 19.00           C
ANISOU   85  CB  ALA A  18     3184   2265   1771    181   -560    480       C
ATOM     86  N   ARG A  19      47.847 -11.807   1.953  1.00 28.29           N
ANISOU   86  N   ARG A  19     4325   3550   2873     45   -510    510       N
ATOM     87  CA  ARG A  19      47.044 -11.906   3.171  1.00 29.69           C
ANISOU   87  CA  ARG A  19     4540   3742   2998    -27   -504    547       C
ATOM     88  C   ARG A  19      46.074 -10.739   3.305  1.00 28.57           C
ANISOU   88  C   ARG A  19     4334   3660   2860    -92   -436    531       C
ATOM     89  O   ARG A  19      44.962 -10.910   3.819  1.00 25.62           O
ANISOU   89  O   ARG A  19     3989   3291   2454   -164   -415    562       O
ATOM     90  CB  ARG A  19      47.950 -11.979   4.405  1.00 32.07           C
ANISOU   90  CB  ARG A  19     4859   4067   3260     -1   -545    557       C
ATOM     91  CG  ARG A  19      48.941 -13.149   4.407  1.00 30.29           C
ANISOU   91  CG  ARG A  19     4699   3785   3026     68   -619    575       C
ATOM     92  CD  ARG A  19      49.791 -13.146   5.663  1.00 34.91           C
ANISOU   92  CD  ARG A  19     5297   4397   3570     91   -659    585       C
ATOM     93  NE  ARG A  19      49.010 -13.505   6.839  1.00 36.63           N
ANISOU   93  NE  ARG A  19     5576   4615   3727     20   -663    631       N
ATOM     94  CZ  ARG A  19      49.443 -13.393   8.086  1.00 51.78           C
ANISOU   94  CZ  ARG A  19     7509   6566   5599     16   -688    644       C
ATOM     95  NH1 ARG A  19      50.640 -12.896   8.360  1.00 39.74           N
ANISOU   95  NH1 ARG A  19     5938   5077   4083     78   -712    615       N
ATOM     96  NH2 ARG A  19      48.656 -13.789   9.084  1.00 53.17           N
ANISOU   96  NH2 ARG A  19     7745   6740   5717    -52   -689    690       N
ATOM     97  N   VAL A  20      46.466  -9.549   2.845  1.00 20.45           N
ANISOU   97  N   VAL A  20     3221   2679   1870    -66   -400    483       N
ATOM     98  CA  VAL A  20      45.556  -8.406   2.886  1.00 19.83           C
ANISOU   98  CA  VAL A  20     3084   2653   1800   -119   -337    464       C
ATOM     99  C   VAL A  20      44.332  -8.681   2.019  1.00 21.00           C
ANISOU   99  C   VAL A  20     3240   2772   1965   -165   -307    476       C
ATOM    100  O   VAL A  20      43.191  -8.428   2.423  1.00 19.73           O
ANISOU  100  O   VAL A  20     3075   2636   1784   -231   -270    491       O
ATOM    101  CB  VAL A  20      46.288  -7.118   2.453  1.00 17.32           C
ANISOU  101  CB  VAL A  20     2678   2380   1522    -81   -312    411       C
ATOM    102  CG1 VAL A  20      45.306  -6.028   2.090  1.00 20.42           C
ANISOU  102  CG1 VAL A  20     3014   2809   1936   -125   -249    388       C
ATOM    103  CG2 VAL A  20      47.216  -6.637   3.571  1.00 17.57           C
ANISOU  103  CG2 VAL A  20     2695   2454   1526    -60   -333    400       C
ATOM    104  N   GLY A  21      44.555  -9.234   0.827  1.00 19.83           N
ANISOU  104  N   GLY A  21     3106   2575   1855   -129   -323    471       N
ATOM    105  CA  GLY A  21      43.439  -9.612  -0.026  1.00 17.32           C
ANISOU  105  CA  GLY A  21     2804   2224   1552   -170   -303    485       C
ATOM    106  C   GLY A  21      42.560 -10.671   0.608  1.00 19.73           C
ANISOU  106  C   GLY A  21     3186   2497   1813   -232   -322    538       C
ATOM    107  O   GLY A  21      41.336 -10.676   0.427  1.00 23.79           O
ANISOU  107  O   GLY A  21     3700   3015   2325   -296   -291    555       O
ATOM    108  N   LYS A  22      43.167 -11.582   1.367  1.00 24.76           N
ANISOU  108  N   LYS A  22     3891   3103   2413   -214   -375    568       N
ATOM    109  CA  LYS A  22      42.392 -12.655   1.981  1.00 23.77           C
ANISOU  109  CA  LYS A  22     3848   2940   2242   -275   -399    624       C
ATOM    110  C   LYS A  22      41.589 -12.166   3.177  1.00 20.45           C
ANISOU  110  C   LYS A  22     3413   2580   1776   -347   -363    644       C
ATOM    111  O   LYS A  22      40.517 -12.717   3.477  1.00 25.57           O
ANISOU  111  O   LYS A  22     4100   3219   2395   -420   -356    685       O
ATOM    112  CB  LYS A  22      43.315 -13.807   2.386  1.00 24.65           C
ANISOU  112  CB  LYS A  22     4043   2994   2328   -230   -471    650       C
ATOM    113  CG  LYS A  22      43.937 -14.529   1.197  1.00 32.55           C
ANISOU  113  CG  LYS A  22     5075   3926   3367   -164   -509    637       C
ATOM    114  CD  LYS A  22      44.869 -15.647   1.637  1.00 63.45           C
ANISOU  114  CD  LYS A  22     9071   7782   7253   -111   -583    661       C
ATOM    115  CE  LYS A  22      45.415 -16.400   0.430  1.00 49.97           C
ANISOU  115  CE  LYS A  22     7398   6006   5581    -43   -619    645       C
ATOM    116  NZ  LYS A  22      46.362 -17.482   0.824  1.00 65.98           N
ANISOU  116  NZ  LYS A  22     9507   7977   7585     19   -694    665       N
ATOM    117  N   GLU A  23      42.087 -11.141   3.868  1.00 23.20           N
ANISOU  117  N   GLU A  23     3706   2992   2117   -327   -341    615       N
ATOM    118  CA  GLU A  23      41.311 -10.562   4.956  1.00 23.32           C
ANISOU  118  CA  GLU A  23     3701   3070   2088   -390   -302    626       C
ATOM    119  C   GLU A  23      40.048  -9.891   4.426  1.00 30.70           C
ANISOU  119  C   GLU A  23     4581   4040   3044   -442   -239    614       C
ATOM    120  O   GLU A  23      38.961 -10.062   4.987  1.00 27.28           O
ANISOU  120  O   GLU A  23     4161   3631   2575   -514   -214    646       O
ATOM    121  CB  GLU A  23      42.150  -9.556   5.752  1.00 23.71           C
ANISOU  121  CB  GLU A  23     3704   3177   2127   -354   -295    592       C
ATOM    122  CG  GLU A  23      43.123 -10.190   6.759  1.00 39.83           C
ANISOU  122  CG  GLU A  23     5804   5205   4125   -325   -352    615       C
ATOM    123  CD  GLU A  23      42.423 -10.948   7.884  1.00 53.24           C
ANISOU  123  CD  GLU A  23     7572   6903   5754   -391   -363    671       C
ATOM    124  OE1 GLU A  23      41.173 -10.948   7.933  1.00 54.82           O
ANISOU  124  OE1 GLU A  23     7769   7121   5939   -462   -322    691       O
ATOM    125  OE2 GLU A  23      43.125 -11.551   8.726  1.00 56.37           O
ANISOU  125  OE2 GLU A  23     8025   7284   6111   -373   -412    696       O
ATOM    126  N   ILE A  24      40.166  -9.141   3.329  1.00 23.21           N
ANISOU  126  N   ILE A  24     3570   3095   2153   -408   -214    570       N
ATOM    127  CA  ILE A  24      38.999  -8.491   2.728  1.00 20.37           C
ANISOU  127  CA  ILE A  24     3157   2764   1817   -450   -159    557       C
ATOM    128  C   ILE A  24      38.020  -9.538   2.216  1.00 23.75           C
ANISOU  128  C   ILE A  24     3633   3148   2243   -503   -168    599       C
ATOM    129  O   ILE A  24      36.797  -9.380   2.311  1.00 29.47           O
ANISOU  129  O   ILE A  24     4337   3904   2956   -568   -130    614       O
ATOM    130  CB  ILE A  24      39.437  -7.541   1.598  1.00 20.44           C
ANISOU  130  CB  ILE A  24     3099   2780   1889   -398   -138    504       C
ATOM    131  CG1 ILE A  24      40.426  -6.547   2.192  1.00 18.07           C
ANISOU  131  CG1 ILE A  24     2756   2522   1588   -353   -134    467       C
ATOM    132  CG2 ILE A  24      38.241  -6.814   0.973  1.00 19.49           C
ANISOU  132  CG2 ILE A  24     2922   2690   1794   -437    -83    489       C
ATOM    133  CD1 ILE A  24      41.027  -5.612   1.135  1.00 16.30           C
ANISOU  133  CD1 ILE A  24     2468   2303   1422   -301   -119    417       C
ATOM    134  N   ASP A  25      38.547 -10.626   1.656  1.00 27.53           N
ANISOU  134  N   ASP A  25     4175   3552   2731   -476   -221    618       N
ATOM    135  CA  ASP A  25      37.709 -11.775   1.330  1.00 27.30           C
ANISOU  135  CA  ASP A  25     4210   3471   2691   -531   -242    664       C
ATOM    136  C   ASP A  25      37.001 -12.299   2.570  1.00 28.54           C
ANISOU  136  C   ASP A  25     4411   3649   2785   -606   -242    716       C
ATOM    137  O   ASP A  25      35.784 -12.514   2.565  1.00 31.20           O
ANISOU  137  O   ASP A  25     4748   3999   3109   -681   -218    744       O
ATOM    138  CB  ASP A  25      38.554 -12.888   0.700  1.00 23.96           C
ANISOU  138  CB  ASP A  25     3861   2963   2282   -480   -306    674       C
ATOM    139  CG  ASP A  25      39.036 -12.546  -0.691  1.00 33.27           C
ANISOU  139  CG  ASP A  25     5002   4118   3520   -418   -304    629       C
ATOM    140  OD1 ASP A  25      38.756 -11.427  -1.181  1.00 33.16           O
ANISOU  140  OD1 ASP A  25     4908   4153   3540   -414   -254    592       O
ATOM    141  OD2 ASP A  25      39.700 -13.404  -1.305  1.00 33.87           O
ANISOU  141  OD2 ASP A  25     5133   4126   3609   -370   -352    631       O
ATOM    142  N   ALA A  26      37.758 -12.498   3.652  1.00 19.67           N
ANISOU  142  N   ALA A  26     3323   2530   1620   -587   -270    729       N
ATOM    143  CA  ALA A  26      37.201 -13.095   4.859  1.00 21.71           C
ANISOU  143  CA  ALA A  26     3633   2802   1812   -655   -277    782       C
ATOM    144  C   ALA A  26      36.119 -12.220   5.478  1.00 26.28           C
ANISOU  144  C   ALA A  26     4150   3470   2367   -718   -209    780       C
ATOM    145  O   ALA A  26      35.201 -12.734   6.130  1.00 30.64           O
ANISOU  145  O   ALA A  26     4732   4038   2873   -797   -199    828       O
ATOM    146  CB  ALA A  26      38.317 -13.365   5.871  1.00 20.75           C
ANISOU  146  CB  ALA A  26     3558   2674   1652   -613   -320    791       C
ATOM    147  N   ALA A  27      36.194 -10.908   5.278  1.00 30.33           N
ANISOU  147  N   ALA A  27     4575   4039   2909   -685   -162    726       N
ATOM    148  CA  ALA A  27      35.193  -9.993   5.810  1.00 28.41           C
ANISOU  148  CA  ALA A  27     4268   3881   2647   -733    -97    716       C
ATOM    149  C   ALA A  27      33.939  -9.922   4.947  1.00 34.77           C
ANISOU  149  C   ALA A  27     5035   4696   3481   -782    -60    721       C
ATOM    150  O   ALA A  27      33.092  -9.054   5.199  1.00 36.27           O
ANISOU  150  O   ALA A  27     5160   4958   3665   -811     -2    704       O
ATOM    151  CB  ALA A  27      35.784  -8.585   5.971  1.00 23.95           C
ANISOU  151  CB  ALA A  27     3630   3369   2100   -677    -65    655       C
ATOM    152  N   ARG A  28      33.801 -10.803   3.948  1.00 32.90           N
ANISOU  152  N   ARG A  28     4837   4390   3275   -790    -92    740       N
ATOM    153  CA  ARG A  28      32.611 -10.846   3.086  1.00 34.41           C
ANISOU  153  CA  ARG A  28     4997   4585   3493   -840    -65    748       C
ATOM    154  C   ARG A  28      32.376  -9.500   2.396  1.00 31.40           C
ANISOU  154  C   ARG A  28     4519   4251   3159   -806    -14    691       C
ATOM    155  O   ARG A  28      31.275  -8.943   2.422  1.00 28.75           O
ANISOU  155  O   ARG A  28     4127   3975   2822   -850     35    688       O
ATOM    156  CB  ARG A  28      31.362 -11.277   3.869  1.00 29.44           C
ANISOU  156  CB  ARG A  28     4377   3997   2811   -938    -41    799       C
ATOM    157  CG  ARG A  28      31.423 -12.680   4.472  1.00 45.27           C
ANISOU  157  CG  ARG A  28     6483   5949   4767   -986    -93    864       C
ATOM    158  CD  ARG A  28      30.026 -13.255   4.673  1.00 40.67           C
ANISOU  158  CD  ARG A  28     5907   5391   4153  -1091    -73    918       C
ATOM    159  NE  ARG A  28      29.667 -14.178   3.603  1.00 51.85           N
ANISOU  159  NE  ARG A  28     7362   6733   5607  -1114   -111    935       N
ATOM    160  CZ  ARG A  28      29.806 -15.494   3.674  1.00 59.71           C
ANISOU  160  CZ  ARG A  28     8441   7650   6596  -1130   -169    969       C
ATOM    161  NH1 ARG A  28      30.313 -16.078   4.750  1.00 40.60           N
ANISOU  161  NH1 ARG A  28     6079   5215   4133  -1129   -198    993       N
ATOM    162  NH2 ARG A  28      29.415 -16.244   2.646  1.00 56.09           N
ANISOU  162  NH2 ARG A  28     8010   7127   6173  -1148   -200    976       N
ATOM    163  N   LEU A  29      33.438  -8.966   1.791  1.00 33.85           N
ANISOU  163  N   LEU A  29     4812   4538   3512   -726    -27    645       N
ATOM    164  CA  LEU A  29      33.373  -7.696   1.082  1.00 33.13           C
ANISOU  164  CA  LEU A  29     4637   4482   3468   -689     14    591       C
ATOM    165  C   LEU A  29      33.474  -7.832  -0.430  1.00 28.68           C
ANISOU  165  C   LEU A  29     4068   3865   2963   -660     -1    573       C
ATOM    166  O   LEU A  29      33.321  -6.826  -1.132  1.00 28.46           O
ANISOU  166  O   LEU A  29     3975   3863   2976   -634     31    532       O
ATOM    167  CB  LEU A  29      34.481  -6.749   1.578  1.00 31.69           C
ANISOU  167  CB  LEU A  29     4427   4326   3288   -625     18    547       C
ATOM    168  CG  LEU A  29      34.220  -6.070   2.922  1.00 24.81           C
ANISOU  168  CG  LEU A  29     3531   3527   2368   -646     52    543       C
ATOM    169  CD1 LEU A  29      35.388  -5.186   3.347  1.00 19.77           C
ANISOU  169  CD1 LEU A  29     2871   2907   1733   -583     47    501       C
ATOM    170  CD2 LEU A  29      32.929  -5.255   2.856  1.00 20.21           C
ANISOU  170  CD2 LEU A  29     2882   3008   1790   -685    112    530       C
ATOM    171  N   ARG A  30      33.730  -9.029  -0.951  1.00 26.56           N
ANISOU  171  N   ARG A  30     3869   3524   2699   -661    -51    602       N
ATOM    172  CA  ARG A  30      33.778  -9.196  -2.396  1.00 20.68           C
ANISOU  172  CA  ARG A  30     3123   2730   2004   -635    -65    585       C
ATOM    173  C   ARG A  30      32.373  -9.135  -2.992  1.00 23.06           C
ANISOU  173  C   ARG A  30     3393   3049   2320   -696    -36    597       C
ATOM    174  O   ARG A  30      31.363  -9.210  -2.287  1.00 30.75           O
ANISOU  174  O   ARG A  30     4356   4066   3262   -765    -12    626       O
ATOM    175  CB  ARG A  30      34.454 -10.515  -2.773  1.00 18.57           C
ANISOU  175  CB  ARG A  30     2944   2376   1734   -614   -128    609       C
ATOM    176  CG  ARG A  30      35.905 -10.603  -2.341  1.00 22.74           C
ANISOU  176  CG  ARG A  30     3500   2885   2254   -543   -161    595       C
ATOM    177  CD  ARG A  30      36.716  -9.420  -2.848  1.00 16.61           C
ANISOU  177  CD  ARG A  30     2654   2139   1519   -473   -137    538       C
ATOM    178  NE  ARG A  30      38.098  -9.484  -2.388  1.00 23.61           N
ANISOU  178  NE  ARG A  30     3559   3014   2397   -409   -169    526       N
ATOM    179  CZ  ARG A  30      38.976  -8.498  -2.508  1.00 29.24           C
ANISOU  179  CZ  ARG A  30     4216   3759   3134   -353   -154    482       C
ATOM    180  NH1 ARG A  30      38.649  -7.347  -3.072  1.00 29.07           N
ANISOU  180  NH1 ARG A  30     4121   3777   3146   -350   -109    447       N
ATOM    181  NH2 ARG A  30      40.211  -8.669  -2.046  1.00 18.80           N
ANISOU  181  NH2 ARG A  30     2914   2429   1802   -299   -188    475       N
ATOM    182  N   ARG A  31      32.325  -8.998  -4.321  1.00 27.11           N
ANISOU  182  N   ARG A  31     3888   3532   2881   -671    -38    573       N
ATOM    183  CA  ARG A  31      31.054  -8.796  -5.012  1.00 27.91           C
ANISOU  183  CA  ARG A  31     3950   3653   3003   -721    -12    578       C
ATOM    184  C   ARG A  31      30.088  -9.948  -4.764  1.00 25.53           C
ANISOU  184  C   ARG A  31     3699   3331   2669   -804    -32    634       C
ATOM    185  O   ARG A  31      28.891  -9.728  -4.545  1.00 32.56           O
ANISOU  185  O   ARG A  31     4548   4273   3551   -868      1    650       O
ATOM    186  CB  ARG A  31      31.305  -8.615  -6.509  1.00 26.04           C
ANISOU  186  CB  ARG A  31     3701   3375   2817   -677    -21    546       C
ATOM    187  CG  ARG A  31      30.066  -8.766  -7.376  1.00 37.84           C
ANISOU  187  CG  ARG A  31     5176   4868   4331   -729    -13    558       C
ATOM    188  CD  ARG A  31      29.017  -7.707  -7.061  1.00 29.33           C
ANISOU  188  CD  ARG A  31     4013   3873   3256   -762     43    548       C
ATOM    189  NE  ARG A  31      27.823  -7.860  -7.887  1.00 40.99           N
ANISOU  189  NE  ARG A  31     5468   5354   4752   -812     49    560       N
ATOM    190  CZ  ARG A  31      26.742  -8.543  -7.533  1.00 43.45           C
ANISOU  190  CZ  ARG A  31     5791   5680   5039   -893     48    604       C
ATOM    191  NH1 ARG A  31      26.659  -9.150  -6.360  1.00 31.94           N
ANISOU  191  NH1 ARG A  31     4368   4234   3532   -937     43    642       N
ATOM    192  NH2 ARG A  31      25.717  -8.619  -8.377  1.00 29.08           N
ANISOU  192  NH2 ARG A  31     3945   3864   3241   -934     50    612       N
ATOM    193  N   ALA A  32      30.587 -11.183  -4.783  1.00 32.08           N
ANISOU  193  N   ALA A  32     4619   4088   3484   -806    -87    664       N
ATOM    194  CA  ALA A  32      29.718 -12.341  -4.623  1.00 31.76           C
ANISOU  194  CA  ALA A  32     4635   4017   3414   -889   -113    720       C
ATOM    195  C   ALA A  32      29.265 -12.560  -3.186  1.00 32.48           C
ANISOU  195  C   ALA A  32     4737   4154   3449   -952    -99    761       C
ATOM    196  O   ALA A  32      28.284 -13.279  -2.968  1.00 34.26           O
ANISOU  196  O   ALA A  32     4987   4380   3649  -1037   -106    809       O
ATOM    197  CB  ALA A  32      30.423 -13.601  -5.128  1.00 31.55           C
ANISOU  197  CB  ALA A  32     4710   3889   3388   -867   -181    737       C
ATOM    198  N   ASP A  33      29.940 -11.958  -2.207  1.00 40.45           N
ANISOU  198  N   ASP A  33     5728   5205   4435   -915    -81    746       N
ATOM    199  CA  ASP A  33      29.743 -12.310  -0.804  1.00 35.32           C
ANISOU  199  CA  ASP A  33     5106   4588   3725   -965    -78    786       C
ATOM    200  C   ASP A  33      28.905 -11.306  -0.024  1.00 24.79           C
ANISOU  200  C   ASP A  33     3691   3359   2371  -1000    -11    779       C
ATOM    201  O   ASP A  33      28.075 -11.715   0.793  1.00 36.99           O
ANISOU  201  O   ASP A  33     5245   4941   3869  -1078      2    823       O
ATOM    202  CB  ASP A  33      31.100 -12.482  -0.114  1.00 35.43           C
ANISOU  202  CB  ASP A  33     5169   4574   3718   -903   -111    780       C
ATOM    203  CG  ASP A  33      31.892 -13.648  -0.673  1.00 48.91           C
ANISOU  203  CG  ASP A  33     6970   6180   5435   -872   -180    795       C
ATOM    204  OD1 ASP A  33      31.340 -14.768  -0.734  1.00 50.59           O
ANISOU  204  OD1 ASP A  33     7250   6344   5628   -933   -214    844       O
ATOM    205  OD2 ASP A  33      33.063 -13.445  -1.060  1.00 52.68           O
ANISOU  205  OD2 ASP A  33     7451   6626   5937   -787   -202    759       O
ATOM    206  N   ASN A  34      29.092 -10.007  -0.241  1.00 24.19           N
ANISOU  206  N   ASN A  34     3535   3332   2325   -946     30    724       N
ATOM    207  CA  ASN A  34      28.420  -9.015   0.588  1.00 28.51           C
ANISOU  207  CA  ASN A  34     4010   3976   2848   -967     90    710       C
ATOM    208  C   ASN A  34      26.940  -8.918   0.240  1.00 26.25           C
ANISOU  208  C   ASN A  34     3671   3736   2567  -1034    127    726       C
ATOM    209  O   ASN A  34      26.551  -9.002  -0.929  1.00 27.81           O
ANISOU  209  O   ASN A  34     3853   3904   2809  -1036    119    719       O
ATOM    210  CB  ASN A  34      29.076  -7.644   0.441  1.00 27.78           C
ANISOU  210  CB  ASN A  34     3854   3914   2786   -888    119    646       C
ATOM    211  CG  ASN A  34      28.599  -6.665   1.497  1.00 36.35           C
ANISOU  211  CG  ASN A  34     4881   5092   3838   -899    174    630       C
ATOM    212  OD1 ASN A  34      27.704  -5.857   1.254  1.00 33.22           O
ANISOU  212  OD1 ASN A  34     4413   4752   3458   -909    221    608       O
ATOM    213  ND2 ASN A  34      29.182  -6.749   2.688  1.00 26.24           N
ANISOU  213  ND2 ASN A  34     3633   3828   2508   -894    168    639       N
ATOM    214  N   ALA A  35      26.115  -8.723   1.273  1.00 22.68           N
ANISOU  214  N   ALA A  35     3188   3362   2067  -1089    168    747       N
ATOM    215  CA  ALA A  35      24.668  -8.710   1.096  1.00 22.44           C
ANISOU  215  CA  ALA A  35     3101   3383   2042  -1149    200    761       C
ATOM    216  C   ALA A  35      24.167  -7.426   0.449  1.00 23.01           C
ANISOU  216  C   ALA A  35     3079   3511   2154  -1117    248    713       C
ATOM    217  O   ALA A  35      23.143  -7.450  -0.243  1.00 24.90           O
ANISOU  217  O   ALA A  35     3274   3760   2426  -1140    256    710       O
ATOM    218  CB  ALA A  35      23.971  -8.915   2.442  1.00 35.23           C
ANISOU  218  CB  ALA A  35     4710   5062   3615  -1188    222    778       C
ATOM    219  N   PHE A  36      24.849  -6.299   0.671  1.00 20.73           N
ANISOU  219  N   PHE A  36     2755   3247   1874  -1047    272    662       N
ATOM    220  CA  PHE A  36      24.407  -5.049   0.060  1.00 18.42           C
ANISOU  220  CA  PHE A  36     2377   2999   1624  -1007    313    611       C
ATOM    221  C   PHE A  36      24.473  -5.126  -1.459  1.00 18.58           C
ANISOU  221  C   PHE A  36     2395   2957   1707   -984    286    597       C
ATOM    222  O   PHE A  36      23.518  -4.758  -2.153  1.00 25.47           O
ANISOU  222  O   PHE A  36     3211   3859   2608  -1000    308    589       O
ATOM    223  CB  PHE A  36      25.245  -3.876   0.562  1.00 21.74           C
ANISOU  223  CB  PHE A  36     2773   3443   2045   -933    334    557       C
ATOM    224  CG  PHE A  36      25.062  -2.622  -0.246  1.00 17.59           C
ANISOU  224  CG  PHE A  36     2177   2937   1571   -880    362    502       C
ATOM    225  CD1 PHE A  36      23.811  -2.041  -0.374  1.00 17.55           C
ANISOU  225  CD1 PHE A  36     2099   2999   1571   -902    406    494       C
ATOM    226  CD2 PHE A  36      26.140  -2.027  -0.880  1.00 17.36           C
ANISOU  226  CD2 PHE A  36     2153   2860   1584   -808    343    460       C
ATOM    227  CE1 PHE A  36      23.638  -0.888  -1.115  1.00 17.09           C
ANISOU  227  CE1 PHE A  36     1980   2954   1559   -851    428    445       C
ATOM    228  CE2 PHE A  36      25.974  -0.873  -1.624  1.00 17.09           C
ANISOU  228  CE2 PHE A  36     2060   2840   1595   -762    366    413       C
ATOM    229  CZ  PHE A  36      24.722  -0.304  -1.741  1.00 16.44           C
ANISOU  229  CZ  PHE A  36     1910   2819   1518   -783    407    405       C
ATOM    230  N   PHE A  37      25.604  -5.594  -1.995  1.00 21.18           N
ANISOU  230  N   PHE A  37     2785   3204   2058   -942    239    592       N
ATOM    231  CA  PHE A  37      25.745  -5.709  -3.444  1.00 18.13           C
ANISOU  231  CA  PHE A  37     2404   2758   1728   -917    212    577       C
ATOM    232  C   PHE A  37      24.675  -6.623  -4.030  1.00 31.05           C
ANISOU  232  C   PHE A  37     4051   4380   3367   -990    197    619       C
ATOM    233  O   PHE A  37      24.151  -6.359  -5.119  1.00 30.26           O
ANISOU  233  O   PHE A  37     3915   4273   3308   -987    199    605       O
ATOM    234  CB  PHE A  37      27.139  -6.228  -3.799  1.00 16.73           C
ANISOU  234  CB  PHE A  37     2296   2498   1563   -865    162    570       C
ATOM    235  CG  PHE A  37      28.261  -5.437  -3.182  1.00 16.42           C
ANISOU  235  CG  PHE A  37     2249   2472   1519   -799    171    534       C
ATOM    236  CD1 PHE A  37      28.127  -4.077  -2.942  1.00 16.78           C
ANISOU  236  CD1 PHE A  37     2223   2578   1574   -768    216    491       C
ATOM    237  CD2 PHE A  37      29.452  -6.056  -2.843  1.00 16.46           C
ANISOU  237  CD2 PHE A  37     2320   2427   1509   -768    130    541       C
ATOM    238  CE1 PHE A  37      29.162  -3.353  -2.373  1.00 19.59           C
ANISOU  238  CE1 PHE A  37     2576   2944   1925   -712    220    457       C
ATOM    239  CE2 PHE A  37      30.489  -5.337  -2.277  1.00 17.87           C
ANISOU  239  CE2 PHE A  37     2488   2619   1682   -711    134    509       C
ATOM    240  CZ  PHE A  37      30.344  -3.984  -2.041  1.00 15.93           C
ANISOU  240  CZ  PHE A  37     2173   2434   1447   -686    179    467       C
ATOM    241  N   GLY A  38      24.331  -7.699  -3.318  1.00 21.34           N
ANISOU  241  N   GLY A  38     2872   3145   2092  -1060    179    674       N
ATOM    242  CA  GLY A  38      23.323  -8.617  -3.825  1.00 18.51           C
ANISOU  242  CA  GLY A  38     2529   2771   1734  -1138    161    718       C
ATOM    243  C   GLY A  38      21.910  -8.076  -3.705  1.00 19.40           C
ANISOU  243  C   GLY A  38     2552   2965   1853  -1167    204    708       C
ATOM    244  O   GLY A  38      21.104  -8.215  -4.629  1.00 25.41           O
ANISOU  244  O   GLY A  38     3287   3719   2649  -1186    195    706       O
ATOM    245  N   GLU A  39      21.585  -7.463  -2.562  1.00 21.25           N
ANISOU  245  N   GLU A  39     2740   3276   2057  -1163    247    696       N
ATOM    246  CA  GLU A  39      20.247  -6.909  -2.370  1.00 26.03           C
ANISOU  246  CA  GLU A  39     3261   3960   2670  -1176    287    681       C
ATOM    247  C   GLU A  39      19.961  -5.762  -3.334  1.00 29.67           C
ANISOU  247  C   GLU A  39     3649   4445   3180  -1130    313    636       C
ATOM    248  O   GLU A  39      18.811  -5.573  -3.749  1.00 30.20           O
ANISOU  248  O   GLU A  39     3659   4548   3269  -1144    326    630       O
ATOM    249  CB  GLU A  39      20.070  -6.446  -0.922  1.00 21.85           C
ANISOU  249  CB  GLU A  39     2705   3504   2095  -1172    327    675       C
ATOM    250  CG  GLU A  39      19.268  -7.412  -0.057  1.00 31.79           C
ANISOU  250  CG  GLU A  39     3981   4782   3315  -1237    319    716       C
ATOM    251  CD  GLU A  39      17.856  -7.636  -0.583  1.00 46.19           C
ANISOU  251  CD  GLU A  39     5754   6636   5162  -1276    323    724       C
ATOM    252  OE1 GLU A  39      17.297  -6.721  -1.228  1.00 44.07           O
ANISOU  252  OE1 GLU A  39     5413   6403   4929  -1245    350    689       O
ATOM    253  OE2 GLU A  39      17.304  -8.731  -0.354  1.00 60.70           O
ANISOU  253  OE2 GLU A  39     7625   8460   6980  -1340    297    766       O
ATOM    254  N   ALA A  40      20.990  -4.993  -3.706  1.00 27.91           N
ANISOU  254  N   ALA A  40     3428   4205   2973  -1075    320    606       N
ATOM    255  CA  ALA A  40      20.802  -3.904  -4.660  1.00 23.85           C
ANISOU  255  CA  ALA A  40     2849   3707   2506  -1030    342    563       C
ATOM    256  C   ALA A  40      20.448  -4.427  -6.046  1.00 27.72           C
ANISOU  256  C   ALA A  40     3349   4144   3038  -1049    307    575       C
ATOM    257  O   ALA A  40      19.693  -3.778  -6.781  1.00 27.87           O
ANISOU  257  O   ALA A  40     3306   4189   3093  -1033    322    550       O
ATOM    258  CB  ALA A  40      22.061  -3.041  -4.728  1.00 19.10           C
ANISOU  258  CB  ALA A  40     2256   3081   1920   -952    345    519       C
ATOM    259  N   ARG A  41      20.984  -5.587  -6.422  1.00 19.93           N
ANISOU  259  N   ARG A  41     2444   3082   2046  -1081    259    610       N
ATOM    260  CA  ARG A  41      20.654  -6.172  -7.715  1.00 30.52           C
ANISOU  260  CA  ARG A  41     3805   4369   3423  -1101    222    622       C
ATOM    261  C   ARG A  41      19.296  -6.863  -7.679  1.00 33.35           C
ANISOU  261  C   ARG A  41     4145   4749   3778  -1158    211    646       C
ATOM    262  O   ARG A  41      18.496  -6.722  -8.610  1.00 35.33           O
ANISOU  262  O   ARG A  41     4358   5005   4062  -1165    207    637       O
ATOM    263  CB  ARG A  41      21.747  -7.152  -8.136  1.00 37.06           C
ANISOU  263  CB  ARG A  41     4732   5096   4253  -1084    165    633       C
ATOM    264  CG  ARG A  41      21.526  -7.795  -9.493  1.00 36.28           C
ANISOU  264  CG  ARG A  41     4665   4932   4188  -1099    122    641       C
ATOM    265  CD  ARG A  41      22.838  -8.335 -10.024  1.00 43.90           C
ANISOU  265  CD  ARG A  41     5712   5803   5164  -1044     77    629       C
ATOM    266  NE  ARG A  41      22.777  -8.777 -11.414  1.00 73.85           N
ANISOU  266  NE  ARG A  41     9535   9534   8991  -1039     39    624       N
ATOM    267  CZ  ARG A  41      22.737  -7.967 -12.465  1.00 67.43           C
ANISOU  267  CZ  ARG A  41     8677   8724   8220   -994     49    585       C
ATOM    268  NH1 ARG A  41      22.659  -6.653 -12.325  1.00 58.07           N
ANISOU  268  NH1 ARG A  41     7413   7600   7051   -953     96    550       N
ATOM    269  NH2 ARG A  41      22.773  -8.490 -13.689  1.00 58.06           N
ANISOU  269  NH2 ARG A  41     7529   7473   7056   -990     10    583       N
ATOM    270  N   LYS A  42      19.016  -7.606  -6.605  1.00 35.24           N
ANISOU  270  N   LYS A  42     4411   5003   3975  -1201    207    677       N
ATOM    271  CA  LYS A  42      17.780  -8.379  -6.544  1.00 28.13           C
ANISOU  271  CA  LYS A  42     3501   4121   3068  -1262    193    705       C
ATOM    272  C   LYS A  42      16.553  -7.487  -6.413  1.00 29.81           C
ANISOU  272  C   LYS A  42     3613   4424   3291  -1257    239    682       C
ATOM    273  O   LYS A  42      15.482  -7.836  -6.922  1.00 39.16           O
ANISOU  273  O   LYS A  42     4769   5621   4488  -1294    227    694       O
ATOM    274  CB  LYS A  42      17.832  -9.370  -5.381  1.00 28.22           C
ANISOU  274  CB  LYS A  42     3567   4127   3029  -1310    178    744       C
ATOM    275  CG  LYS A  42      18.849 -10.484  -5.550  1.00 34.58           C
ANISOU  275  CG  LYS A  42     4482   4835   3823  -1322    123    772       C
ATOM    276  CD  LYS A  42      18.635 -11.218  -6.859  1.00 52.82           C
ANISOU  276  CD  LYS A  42     6829   7076   6165  -1342     74    782       C
ATOM    277  CE  LYS A  42      19.837 -11.069  -7.770  1.00 48.81           C
ANISOU  277  CE  LYS A  42     6369   6494   5683  -1291     51    764       C
ATOM    278  NZ  LYS A  42      19.459 -11.368  -9.173  1.00 40.80           N
ANISOU  278  NZ  LYS A  42     5362   5433   4706  -1299     18    759       N
ATOM    279  N   ALA A  43      16.689  -6.341  -5.747  1.00 34.78           N
ANISOU  279  N   ALA A  43     4188   5114   3914  -1209    288    649       N
ATOM    280  CA  ALA A  43      15.544  -5.487  -5.450  1.00 38.08           C
ANISOU  280  CA  ALA A  43     4515   5618   4337  -1197    331    627       C
ATOM    281  C   ALA A  43      14.782  -5.110  -6.714  1.00 38.72           C
ANISOU  281  C   ALA A  43     4546   5701   4465  -1187    325    610       C
ATOM    282  O   ALA A  43      15.356  -4.583  -7.673  1.00 29.18           O
ANISOU  282  O   ALA A  43     3338   4456   3293  -1145    317    585       O
ATOM    283  CB  ALA A  43      16.002  -4.225  -4.716  1.00 25.64           C
ANISOU  283  CB  ALA A  43     2899   4091   2751  -1134    379    586       C
ATOM    284  N   GLU A  44      13.478  -5.398  -6.704  1.00 43.17           N
ANISOU  284  N   GLU A  44     5067   6309   5027  -1228    328    626       N
ATOM    285  CA  GLU A  44      12.596  -4.972  -7.782  1.00 42.74           C
ANISOU  285  CA  GLU A  44     4956   6270   5013  -1218    325    610       C
ATOM    286  C   GLU A  44      12.403  -3.462  -7.766  1.00 33.73           C
ANISOU  286  C   GLU A  44     3739   5185   3894  -1147    371    561       C
ATOM    287  O   GLU A  44      12.485  -2.805  -8.814  1.00 37.07           O
ANISOU  287  O   GLU A  44     4138   5589   4358  -1107    366    535       O
ATOM    288  CB  GLU A  44      11.246  -5.682  -7.656  1.00 59.51           C
ANISOU  288  CB  GLU A  44     7053   8434   7125  -1283    317    642       C
ATOM    289  CG  GLU A  44      11.328  -7.167  -7.297  1.00 63.39           C
ANISOU  289  CG  GLU A  44     7618   8883   7584  -1358    277    692       C
ATOM    290  CD  GLU A  44      11.924  -8.002  -8.411  1.00 66.84           C
ANISOU  290  CD  GLU A  44     8128   9225   8042  -1377    220    707       C
ATOM    291  OE1 GLU A  44      11.633  -7.709  -9.590  1.00 71.53           O
ANISOU  291  OE1 GLU A  44     8700   9804   8676  -1362    206    691       O
ATOM    292  OE2 GLU A  44      12.692  -8.943  -8.111  1.00 69.48           O
ANISOU  292  OE2 GLU A  44     8546   9500   8353  -1404    188    734       O
ATOM    293  N   SER A  45      12.161  -2.910  -6.578  1.00 33.98           N
ANISOU  293  N   SER A  45     3735   5281   3896  -1129    413    549       N
ATOM    294  CA  SER A  45      11.936  -1.488  -6.382  1.00 34.77           C
ANISOU  294  CA  SER A  45     3767   5435   4009  -1061    457    502       C
ATOM    295  C   SER A  45      12.456  -1.105  -5.007  1.00 32.22           C
ANISOU  295  C   SER A  45     3452   5146   3644  -1039    491    490       C
ATOM    296  O   SER A  45      12.503  -1.936  -4.098  1.00 32.62           O
ANISOU  296  O   SER A  45     3538   5204   3652  -1086    488    523       O
ATOM    297  CB  SER A  45      10.449  -1.121  -6.508  1.00 28.91           C
ANISOU  297  CB  SER A  45     2945   4761   3277  -1065    475    496       C
ATOM    298  OG  SER A  45       9.715  -1.566  -5.373  1.00 45.91           O
ANISOU  298  OG  SER A  45     5083   6974   5388  -1106    496    520       O
ATOM    299  N   VAL A  46      12.845   0.161  -4.864  1.00 28.88           N
ANISOU  299  N   VAL A  46     2998   4741   3232   -967    522    443       N
ATOM    300  CA  VAL A  46      13.412   0.684  -3.628  1.00 26.95           C
ANISOU  300  CA  VAL A  46     2762   4527   2950   -938    553    424       C
ATOM    301  C   VAL A  46      12.570   1.867  -3.174  1.00 25.94           C
ANISOU  301  C   VAL A  46     2561   4472   2823   -888    597    385       C
ATOM    302  O   VAL A  46      12.235   2.745  -3.976  1.00 24.85           O
ANISOU  302  O   VAL A  46     2379   4337   2725   -842    602    353       O
ATOM    303  CB  VAL A  46      14.887   1.095  -3.821  1.00 20.29           C
ANISOU  303  CB  VAL A  46     1964   3630   2115   -896    545    402       C
ATOM    304  CG1 VAL A  46      15.472   1.669  -2.530  1.00 25.56           C
ANISOU  304  CG1 VAL A  46     2640   4330   2741   -866    576    380       C
ATOM    305  CG2 VAL A  46      15.702  -0.091  -4.294  1.00 18.75           C
ANISOU  305  CG2 VAL A  46     1843   3363   1919   -942    501    441       C
ATOM    306  N   THR A  47      12.227   1.888  -1.893  1.00 20.80           N
ANISOU  306  N   THR A  47     1899   3879   2126   -897    627    388       N
ATOM    307  CA  THR A  47      11.448   3.001  -1.382  1.00 21.20           C
ANISOU  307  CA  THR A  47     1884   3998   2172   -847    669    349       C
ATOM    308  C   THR A  47      12.319   4.250  -1.265  1.00 20.62           C
ANISOU  308  C   THR A  47     1814   3913   2108   -769    686    297       C
ATOM    309  O   THR A  47      13.539   4.153  -1.115  1.00 23.37           O
ANISOU  309  O   THR A  47     2216   4216   2447   -763    674    295       O
ATOM    310  CB  THR A  47      10.862   2.657  -0.021  1.00 30.62           C
ANISOU  310  CB  THR A  47     3067   5257   3310   -879    698    367       C
ATOM    311  OG1 THR A  47      11.909   2.661   0.958  1.00 28.41           O
ANISOU  311  OG1 THR A  47     2838   4967   2990   -871    706    363       O
ATOM    312  CG2 THR A  47      10.217   1.275  -0.061  1.00 22.64           C
ANISOU  312  CG2 THR A  47     2068   4248   2285   -965    675    425       C
ATOM    313  N   PRO A  48      11.717   5.438  -1.358  1.00 20.74           N
ANISOU  313  N   PRO A  48     1772   3965   2142   -709    712    253       N
ATOM    314  CA  PRO A  48      12.486   6.666  -1.097  1.00 26.65           C
ANISOU  314  CA  PRO A  48     2526   4706   2893   -635    729    201       C
ATOM    315  C   PRO A  48      13.081   6.713   0.298  1.00 25.84           C
ANISOU  315  C   PRO A  48     2455   4627   2735   -633    751    195       C
ATOM    316  O   PRO A  48      14.173   7.265   0.483  1.00 20.51           O
ANISOU  316  O   PRO A  48     1814   3923   2056   -596    750    167       O
ATOM    317  CB  PRO A  48      11.446   7.777  -1.298  1.00 21.17           C
ANISOU  317  CB  PRO A  48     1764   4058   2222   -580    754    163       C
ATOM    318  CG  PRO A  48      10.426   7.175  -2.205  1.00 24.81           C
ANISOU  318  CG  PRO A  48     2190   4526   2713   -619    736    193       C
ATOM    319  CD  PRO A  48      10.357   5.724  -1.844  1.00 21.22           C
ANISOU  319  CD  PRO A  48     1766   4071   2227   -703    722    249       C
ATOM    320  N   GLU A  49      12.383   6.153   1.289  1.00 30.18           N
ANISOU  320  N   GLU A  49     2994   5233   3240   -672    771    220       N
ATOM    321  CA  GLU A  49      12.890   6.155   2.657  1.00 21.65           C
ANISOU  321  CA  GLU A  49     1945   4180   2103   -673    791    216       C
ATOM    322  C   GLU A  49      14.212   5.408   2.751  1.00 21.13           C
ANISOU  322  C   GLU A  49     1952   4055   2021   -704    762    241       C
ATOM    323  O   GLU A  49      15.197   5.928   3.286  1.00 20.83           O
ANISOU  323  O   GLU A  49     1946   4005   1963   -671    767    214       O
ATOM    324  CB  GLU A  49      11.860   5.532   3.598  1.00 22.64           C
ANISOU  324  CB  GLU A  49     2046   4372   2184   -720    814    247       C
ATOM    325  CG  GLU A  49      10.562   6.310   3.711  1.00 44.59           C
ANISOU  325  CG  GLU A  49     4751   7221   4969   -686    848    220       C
ATOM    326  CD  GLU A  49       9.674   6.157   2.491  1.00 38.81           C
ANISOU  326  CD  GLU A  49     3974   6484   4288   -698    832    232       C
ATOM    327  OE1 GLU A  49       9.703   5.078   1.863  1.00 30.91           O
ANISOU  327  OE1 GLU A  49     2995   5446   3301   -759    799    277       O
ATOM    328  OE2 GLU A  49       8.955   7.121   2.156  1.00 56.81           O
ANISOU  328  OE2 GLU A  49     6198   8794   6593   -645    850    196       O
ATOM    329  N   ALA A  50      14.250   4.179   2.232  1.00 23.25           N
ANISOU  329  N   ALA A  50     2249   4287   2297   -768    730    292       N
ATOM    330  CA  ALA A  50      15.476   3.392   2.290  1.00 21.39           C
ANISOU  330  CA  ALA A  50     2087   3995   2047   -799    700    318       C
ATOM    331  C   ALA A  50      16.589   4.046   1.482  1.00 21.35           C
ANISOU  331  C   ALA A  50     2101   3933   2077   -750    683    287       C
ATOM    332  O   ALA A  50      17.750   4.056   1.907  1.00 25.96           O
ANISOU  332  O   ALA A  50     2732   4491   2639   -741    675    282       O
ATOM    333  CB  ALA A  50      15.212   1.974   1.789  1.00 26.49           C
ANISOU  333  CB  ALA A  50     2761   4607   2697   -873    665    377       C
ATOM    334  N   ALA A  51      16.253   4.604   0.316  1.00 19.34           N
ANISOU  334  N   ALA A  51     1811   3661   1878   -720    677    265       N
ATOM    335  CA  ALA A  51      17.261   5.270  -0.499  1.00 18.53           C
ANISOU  335  CA  ALA A  51     1723   3508   1812   -675    663    234       C
ATOM    336  C   ALA A  51      17.846   6.479   0.216  1.00 18.42           C
ANISOU  336  C   ALA A  51     1705   3514   1781   -613    688    183       C
ATOM    337  O   ALA A  51      19.037   6.775   0.065  1.00 17.87           O
ANISOU  337  O   ALA A  51     1669   3406   1715   -590    676    165       O
ATOM    338  CB  ALA A  51      16.658   5.685  -1.839  1.00 18.26           C
ANISOU  338  CB  ALA A  51     1646   3455   1835   -654    653    221       C
ATOM    339  N   LEU A  52      17.031   7.183   1.000  1.00 18.99           N
ANISOU  339  N   LEU A  52     1737   3646   1832   -585    722    156       N
ATOM    340  CA  LEU A  52      17.504   8.370   1.699  1.00 18.97           C
ANISOU  340  CA  LEU A  52     1733   3662   1812   -525    745    104       C
ATOM    341  C   LEU A  52      18.342   8.016   2.921  1.00 19.13           C
ANISOU  341  C   LEU A  52     1803   3693   1773   -542    748    112       C
ATOM    342  O   LEU A  52      19.288   8.742   3.248  1.00 18.83           O
ANISOU  342  O   LEU A  52     1788   3643   1725   -504    750     76       O
ATOM    343  CB  LEU A  52      16.315   9.238   2.106  1.00 19.58           C
ANISOU  343  CB  LEU A  52     1754   3800   1886   -486    779     73       C
ATOM    344  CG  LEU A  52      16.617  10.499   2.911  1.00 19.72           C
ANISOU  344  CG  LEU A  52     1770   3841   1881   -421    804     16       C
ATOM    345  CD1 LEU A  52      17.439  11.477   2.088  1.00 19.01           C
ANISOU  345  CD1 LEU A  52     1689   3702   1834   -368    789    -27       C
ATOM    346  CD2 LEU A  52      15.319  11.129   3.374  1.00 20.47           C
ANISOU  346  CD2 LEU A  52     1811   4000   1968   -391    838     -6       C
ATOM    347  N   ALA A  53      18.014   6.918   3.605  1.00 19.63           N
ANISOU  347  N   ALA A  53     1884   3777   1797   -602    748    160       N
ATOM    348  CA  ALA A  53      18.848   6.469   4.714  1.00 19.79           C
ANISOU  348  CA  ALA A  53     1957   3802   1760   -623    746    174       C
ATOM    349  C   ALA A  53      20.233   6.072   4.222  1.00 19.37           C
ANISOU  349  C   ALA A  53     1959   3686   1717   -632    711    186       C
ATOM    350  O   ALA A  53      21.247   6.425   4.835  1.00 20.61           O
ANISOU  350  O   ALA A  53     2150   3837   1843   -611    709    166       O
ATOM    351  CB  ALA A  53      18.177   5.305   5.441  1.00 20.49           C
ANISOU  351  CB  ALA A  53     2057   3921   1808   -689    748    227       C
ATOM    352  N   ILE A  54      20.294   5.341   3.105  1.00 18.70           N
ANISOU  352  N   ILE A  54     1882   3552   1671   -662    681    218       N
ATOM    353  CA  ILE A  54      21.584   4.960   2.534  1.00 18.06           C
ANISOU  353  CA  ILE A  54     1850   3410   1601   -668    648    229       C
ATOM    354  C   ILE A  54      22.361   6.198   2.109  1.00 17.49           C
ANISOU  354  C   ILE A  54     1766   3323   1556   -605    653    173       C
ATOM    355  O   ILE A  54      23.582   6.276   2.295  1.00 17.15           O
ANISOU  355  O   ILE A  54     1769   3240   1509   -585    629    163       O
ATOM    356  CB  ILE A  54      21.380   3.989   1.354  1.00 17.81           C
ANISOU  356  CB  ILE A  54     1828   3331   1609   -709    617    271       C
ATOM    357  CG1 ILE A  54      20.726   2.703   1.850  1.00 18.42           C
ANISOU  357  CG1 ILE A  54     1928   3417   1655   -777    607    327       C
ATOM    358  CG2 ILE A  54      22.699   3.632   0.671  1.00 18.53           C
ANISOU  358  CG2 ILE A  54     1970   3352   1719   -706    580    279       C
ATOM    359  CD1 ILE A  54      20.276   1.822   0.689  1.00 18.30           C
ANISOU  359  CD1 ILE A  54     1916   3359   1679   -817    578    363       C
ATOM    360  N   ALA A  55      21.670   7.190   1.544  1.00 17.42           N
ANISOU  360  N   ALA A  55     1704   3327   1587   -561    670    135       N
ATOM    361  CA  ALA A  55      22.348   8.415   1.129  1.00 16.94           C
ANISOU  361  CA  ALA A  55     1633   3249   1554   -501    673     80       C
ATOM    362  C   ALA A  55      22.915   9.168   2.326  1.00 17.15           C
ANISOU  362  C   ALA A  55     1677   3302   1537   -468    688     42       C
ATOM    363  O   ALA A  55      24.030   9.699   2.264  1.00 16.75           O
ANISOU  363  O   ALA A  55     1661   3199   1504   -430    662     14       O
ATOM    364  CB  ALA A  55      21.391   9.308   0.339  1.00 16.92           C
ANISOU  364  CB  ALA A  55     1575   3254   1601   -461    686     49       C
ATOM    365  N   HIS A  56      22.156   9.236   3.422  1.00 17.82           N
ANISOU  365  N   HIS A  56     1749   3444   1578   -472    716     40       N
ATOM    366  CA  HIS A  56      22.663   9.865   4.637  1.00 18.10           C
ANISOU  366  CA  HIS A  56     1806   3510   1562   -445    731      6       C
ATOM    367  C   HIS A  56      23.855   9.102   5.199  1.00 17.97           C
ANISOU  367  C   HIS A  56     1851   3472   1506   -477    707     33       C
ATOM    368  O   HIS A  56      24.855   9.710   5.597  1.00 17.79           O
ANISOU  368  O   HIS A  56     1861   3420   1478   -440    688     -1       O
ATOM    369  CB  HIS A  56      21.550   9.963   5.678  1.00 18.91           C
ANISOU  369  CB  HIS A  56     1885   3675   1626   -445    764      5       C
ATOM    370  CG  HIS A  56      20.744  11.219   5.580  1.00 19.13           C
ANISOU  370  CG  HIS A  56     1864   3728   1676   -386    790    -47       C
ATOM    371  ND1 HIS A  56      21.184  12.423   6.088  1.00 19.17           N
ANISOU  371  ND1 HIS A  56     1876   3740   1667   -329    801   -107       N
ATOM    372  CD2 HIS A  56      19.532  11.463   5.029  1.00 19.36           C
ANISOU  372  CD2 HIS A  56     1841   3776   1739   -373    804    -50       C
ATOM    373  CE1 HIS A  56      20.275  13.354   5.857  1.00 19.42           C
ANISOU  373  CE1 HIS A  56     1864   3791   1723   -282    821   -142       C
ATOM    374  NE2 HIS A  56      19.262  12.798   5.216  1.00 19.54           N
ANISOU  374  NE2 HIS A  56     1840   3815   1767   -307    824   -108       N
ATOM    375  N   ARG A  57      23.768   7.772   5.241  1.00 18.11           N
ANISOU  375  N   ARG A  57     1892   3484   1504   -538    693     94       N
ATOM    376  CA  ARG A  57      24.885   6.981   5.744  1.00 18.03           C
ANISOU  376  CA  ARG A  57     1950   3431   1469   -558    654    122       C
ATOM    377  C   ARG A  57      26.102   7.101   4.837  1.00 17.30           C
ANISOU  377  C   ARG A  57     1889   3250   1434   -525    605    109       C
ATOM    378  O   ARG A  57      27.241   7.124   5.319  1.00 17.18           O
ANISOU  378  O   ARG A  57     1918   3204   1405   -508    576    101       O
ATOM    379  CB  ARG A  57      24.470   5.519   5.886  1.00 18.36           C
ANISOU  379  CB  ARG A  57     2014   3480   1482   -631    647    192       C
ATOM    380  CG  ARG A  57      23.361   5.293   6.884  1.00 19.16           C
ANISOU  380  CG  ARG A  57     2097   3644   1539   -657    678    207       C
ATOM    381  CD  ARG A  57      22.811   3.885   6.768  1.00 19.48           C
ANISOU  381  CD  ARG A  57     2156   3670   1574   -725    661    273       C
ATOM    382  NE  ARG A  57      21.537   3.753   7.462  1.00 20.25           N
ANISOU  382  NE  ARG A  57     2220   3824   1649   -745    690    283       N
ATOM    383  CZ  ARG A  57      20.739   2.699   7.374  1.00 20.66           C
ANISOU  383  CZ  ARG A  57     2273   3877   1701   -803    682    333       C
ATOM    384  NH1 ARG A  57      21.056   1.651   6.630  1.00 20.40           N
ANISOU  384  NH1 ARG A  57     2276   3787   1687   -845    644    378       N
ATOM    385  NH2 ARG A  57      19.592   2.697   8.047  1.00 21.41           N
ANISOU  385  NH2 ARG A  57     2331   4031   1772   -818    713    338       N
ATOM    386  N   TRP A  58      25.887   7.172   3.521  1.00 16.85           N
ANISOU  386  N   TRP A  58     1807   3154   1440   -515    595    108       N
ATOM    387  CA  TRP A  58      27.025   7.286   2.616  1.00 16.50           C
ANISOU  387  CA  TRP A  58     1789   3030   1449   -484    551     97       C
ATOM    388  C   TRP A  58      27.693   8.647   2.743  1.00 15.97           C
ANISOU  388  C   TRP A  58     1715   2955   1398   -426    552     37       C
ATOM    389  O   TRP A  58      28.926   8.734   2.770  1.00 18.32           O
ANISOU  389  O   TRP A  58     2048   3208   1705   -406    518     27       O
ATOM    390  CB  TRP A  58      26.598   7.031   1.173  1.00 15.81           C
ANISOU  390  CB  TRP A  58     1679   2906   1421   -490    541    110       C
ATOM    391  CG  TRP A  58      27.761   7.064   0.238  1.00 15.20           C
ANISOU  391  CG  TRP A  58     1629   2753   1393   -461    500    102       C
ATOM    392  CD1 TRP A  58      27.991   7.967  -0.758  1.00 16.19           C
ANISOU  392  CD1 TRP A  58     1732   2847   1573   -420    495     68       C
ATOM    393  CD2 TRP A  58      28.876   6.167   0.233  1.00 15.03           C
ANISOU  393  CD2 TRP A  58     1662   2681   1368   -469    457    129       C
ATOM    394  NE1 TRP A  58      29.175   7.678  -1.393  1.00 16.04           N
ANISOU  394  NE1 TRP A  58     1746   2764   1583   -405    455     72       N
ATOM    395  CE2 TRP A  58      29.737   6.577  -0.802  1.00 14.47           C
ANISOU  395  CE2 TRP A  58     1594   2554   1351   -431    432    108       C
ATOM    396  CE3 TRP A  58      29.225   5.052   0.999  1.00 15.34           C
ANISOU  396  CE3 TRP A  58     1749   2717   1363   -502    438    169       C
ATOM    397  CZ2 TRP A  58      30.925   5.912  -1.089  1.00 17.41           C
ANISOU  397  CZ2 TRP A  58     2009   2873   1734   -423    390    124       C
ATOM    398  CZ3 TRP A  58      30.402   4.394   0.714  1.00 15.09           C
ANISOU  398  CZ3 TRP A  58     1763   2627   1343   -492    393    184       C
ATOM    399  CH2 TRP A  58      31.239   4.825  -0.321  1.00 14.54           C
ANISOU  399  CH2 TRP A  58     1690   2508   1328   -451    371    161       C
ATOM    400  N   ARG A  59      26.896   9.721   2.821  1.00 16.14           N
ANISOU  400  N   ARG A  59     1692   3018   1422   -399    588     -3       N
ATOM    401  CA  ARG A  59      27.466  11.049   3.026  1.00 16.02           C
ANISOU  401  CA  ARG A  59     1676   2994   1417   -346    587    -61       C
ATOM    402  C   ARG A  59      28.330  11.082   4.275  1.00 16.28           C
ANISOU  402  C   ARG A  59     1750   3036   1398   -344    576    -70       C
ATOM    403  O   ARG A  59      29.433  11.637   4.262  1.00 16.65           O
ANISOU  403  O   ARG A  59     1823   3044   1462   -316    547    -97       O
ATOM    404  CB  ARG A  59      26.368  12.108   3.134  1.00 16.33           C
ANISOU  404  CB  ARG A  59     1666   3084   1455   -316    630   -101       C
ATOM    405  CG  ARG A  59      26.932  13.510   3.381  1.00 16.28           C
ANISOU  405  CG  ARG A  59     1666   3062   1457   -261    626   -163       C
ATOM    406  CD  ARG A  59      25.941  14.463   4.043  1.00 17.41           C
ANISOU  406  CD  ARG A  59     1777   3269   1571   -230    670   -206       C
ATOM    407  NE  ARG A  59      26.576  15.732   4.384  1.00 29.02           N
ANISOU  407  NE  ARG A  59     3266   4717   3043   -181    660   -263       N
ATOM    408  CZ  ARG A  59      27.213  15.970   5.524  1.00 23.65           C
ANISOU  408  CZ  ARG A  59     2622   4051   2314   -176    655   -284       C
ATOM    409  NH1 ARG A  59      27.294  15.054   6.475  1.00 17.44           N
ANISOU  409  NH1 ARG A  59     1856   3301   1470   -213    661   -252       N
ATOM    410  NH2 ARG A  59      27.784  17.157   5.713  1.00 18.92           N
ANISOU  410  NH2 ARG A  59     2042   3425   1723   -134    641   -337       N
ATOM    411  N   ALA A  60      27.840  10.493   5.366  1.00 16.84           N
ANISOU  411  N   ALA A  60     1829   3163   1404   -376    598    -48       N
ATOM    412  CA  ALA A  60      28.624  10.449   6.593  1.00 17.13           C
ANISOU  412  CA  ALA A  60     1910   3213   1386   -377    586    -53       C
ATOM    413  C   ALA A  60      29.886   9.621   6.402  1.00 16.80           C
ANISOU  413  C   ALA A  60     1915   3111   1356   -390    534    -22       C
ATOM    414  O   ALA A  60      30.985  10.049   6.774  1.00 16.69           O
ANISOU  414  O   ALA A  60     1930   3073   1339   -367    506    -46       O
ATOM    415  CB  ALA A  60      27.776   9.889   7.734  1.00 17.84           C
ANISOU  415  CB  ALA A  60     1998   3377   1402   -413    622    -29       C
ATOM    416  N   MET A  61      29.749   8.436   5.803  1.00 16.66           N
ANISOU  416  N   MET A  61     1907   3069   1353   -426    519     30       N
ATOM    417  CA  MET A  61      30.891   7.537   5.674  1.00 16.43           C
ANISOU  417  CA  MET A  61     1926   2987   1331   -436    470     62       C
ATOM    418  C   MET A  61      31.937   8.096   4.718  1.00 15.83           C
ANISOU  418  C   MET A  61     1849   2849   1316   -396    437     35       C
ATOM    419  O   MET A  61      33.140   7.975   4.974  1.00 18.60           O
ANISOU  419  O   MET A  61     2232   3170   1663   -383    400     33       O
ATOM    420  CB  MET A  61      30.421   6.156   5.218  1.00 16.48           C
ANISOU  420  CB  MET A  61     1947   2978   1338   -482    461    122       C
ATOM    421  CG  MET A  61      29.930   5.277   6.361  1.00 17.13           C
ANISOU  421  CG  MET A  61     2055   3104   1349   -531    473    163       C
ATOM    422  SD  MET A  61      28.757   3.999   5.864  1.00 20.42           S
ANISOU  422  SD  MET A  61     2467   3527   1763   -595    484    225       S
ATOM    423  CE  MET A  61      29.683   3.174   4.577  1.00 16.78           C
ANISOU  423  CE  MET A  61     2042   2971   1363   -586    426    248       C
ATOM    424  N   THR A  62      31.508   8.720   3.618  1.00 15.46           N
ANISOU  424  N   THR A  62     1764   2786   1324   -377    450     14       N
ATOM    425  CA  THR A  62      32.484   9.252   2.672  1.00 14.92           C
ANISOU  425  CA  THR A  62     1695   2663   1312   -343    421     -9       C
ATOM    426  C   THR A  62      33.094  10.561   3.162  1.00 14.94           C
ANISOU  426  C   THR A  62     1694   2670   1312   -308    419    -61       C
ATOM    427  O   THR A  62      34.257  10.847   2.856  1.00 14.66           O
ANISOU  427  O   THR A  62     1670   2596   1302   -289    386    -74       O
ATOM    428  CB  THR A  62      31.855   9.431   1.286  1.00 14.55           C
ANISOU  428  CB  THR A  62     1613   2592   1322   -337    431     -9       C
ATOM    429  OG1 THR A  62      32.889   9.666   0.323  1.00 26.61           O
ANISOU  429  OG1 THR A  62     3146   4065   2900   -313    399    -19       O
ATOM    430  CG2 THR A  62      30.891  10.603   1.262  1.00 14.66           C
ANISOU  430  CG2 THR A  62     1585   2641   1344   -318    469    -49       C
ATOM    431  N   LYS A  63      32.344  11.356   3.927  1.00 15.31           N
ANISOU  431  N   LYS A  63     1725   2766   1328   -300    454    -92       N
ATOM    432  CA  LYS A  63      32.917  12.542   4.553  1.00 15.43           C
ANISOU  432  CA  LYS A  63     1747   2785   1332   -269    449   -143       C
ATOM    433  C   LYS A  63      34.013  12.150   5.534  1.00 15.63           C
ANISOU  433  C   LYS A  63     1813   2809   1316   -277    417   -135       C
ATOM    434  O   LYS A  63      35.136  12.664   5.474  1.00 15.45           O
ANISOU  434  O   LYS A  63     1803   2755   1312   -259    385   -156       O
ATOM    435  CB  LYS A  63      31.823  13.340   5.261  1.00 15.89           C
ANISOU  435  CB  LYS A  63     1783   2899   1356   -256    493   -177       C
ATOM    436  CG  LYS A  63      32.335  14.511   6.087  1.00 16.14           C
ANISOU  436  CG  LYS A  63     1831   2938   1365   -226    489   -230       C
ATOM    437  CD  LYS A  63      31.418  14.774   7.275  1.00 21.76           C
ANISOU  437  CD  LYS A  63     2538   3717   2011   -224    529   -249       C
ATOM    438  CE  LYS A  63      31.925  15.915   8.133  1.00 20.73           C
ANISOU  438  CE  LYS A  63     2430   3592   1853   -193    522   -305       C
ATOM    439  NZ  LYS A  63      31.903  17.191   7.381  1.00 34.46           N
ANISOU  439  NZ  LYS A  63     4154   5296   3644   -154    519   -352       N
ATOM    440  N   ALA A  64      33.701  11.222   6.442  1.00 16.03           N
ANISOU  440  N   ALA A  64     1886   2896   1311   -306    425   -101       N
ATOM    441  CA  ALA A  64      34.684  10.778   7.423  1.00 16.28           C
ANISOU  441  CA  ALA A  64     1959   2928   1298   -314    393    -90       C
ATOM    442  C   ALA A  64      35.864  10.088   6.754  1.00 15.89           C
ANISOU  442  C   ALA A  64     1928   2824   1285   -313    344    -64       C
ATOM    443  O   ALA A  64      37.019  10.311   7.136  1.00 15.90           O
ANISOU  443  O   ALA A  64     1949   2810   1281   -299    309    -77       O
ATOM    444  CB  ALA A  64      34.026   9.847   8.436  1.00 16.82           C
ANISOU  444  CB  ALA A  64     2048   3043   1298   -350    411    -53       C
ATOM    445  N   PHE A  65      35.595   9.242   5.757  1.00 15.59           N
ANISOU  445  N   PHE A  65     1883   2758   1282   -326    341    -27       N
ATOM    446  CA  PHE A  65      36.671   8.578   5.028  1.00 15.24           C
ANISOU  446  CA  PHE A  65     1854   2663   1274   -319    298     -5       C
ATOM    447  C   PHE A  65      37.684   9.586   4.499  1.00 14.90           C
ANISOU  447  C   PHE A  65     1795   2593   1275   -285    277    -44       C
ATOM    448  O   PHE A  65      38.888   9.474   4.756  1.00 14.91           O
ANISOU  448  O   PHE A  65     1814   2578   1274   -274    238    -45       O
ATOM    449  CB  PHE A  65      36.091   7.750   3.880  1.00 14.96           C
ANISOU  449  CB  PHE A  65     1809   2599   1274   -333    303     29       C
ATOM    450  CG  PHE A  65      37.114   7.323   2.860  1.00 14.55           C
ANISOU  450  CG  PHE A  65     1763   2494   1270   -314    265     40       C
ATOM    451  CD1 PHE A  65      38.001   6.296   3.136  1.00 14.67           C
ANISOU  451  CD1 PHE A  65     1816   2488   1268   -315    225     71       C
ATOM    452  CD2 PHE A  65      37.180   7.944   1.621  1.00 15.60           C
ANISOU  452  CD2 PHE A  65     1865   2599   1462   -294    269     20       C
ATOM    453  CE1 PHE A  65      38.940   5.901   2.199  1.00 18.37           C
ANISOU  453  CE1 PHE A  65     2288   2913   1779   -292    193     79       C
ATOM    454  CE2 PHE A  65      38.116   7.551   0.680  1.00 13.75           C
ANISOU  454  CE2 PHE A  65     1635   2323   1268   -276    238     29       C
ATOM    455  CZ  PHE A  65      38.996   6.528   0.969  1.00 13.89           C
ANISOU  455  CZ  PHE A  65     1687   2323   1268   -273    201     57       C
ATOM    456  N   MET A  66      37.201  10.594   3.769  1.00 14.65           N
ANISOU  456  N   MET A  66     1729   2555   1282   -271    300    -77       N
ATOM    457  CA  MET A  66      38.100  11.551   3.132  1.00 14.34           C
ANISOU  457  CA  MET A  66     1674   2485   1288   -245    281   -109       C
ATOM    458  C   MET A  66      38.922  12.313   4.163  1.00 14.62           C
ANISOU  458  C   MET A  66     1725   2536   1295   -236    262   -142       C
ATOM    459  O   MET A  66      40.151  12.393   4.055  1.00 14.53           O
ANISOU  459  O   MET A  66     1718   2503   1299   -227    225   -145       O
ATOM    460  CB  MET A  66      37.302  12.521   2.262  1.00 14.10           C
ANISOU  460  CB  MET A  66     1611   2448   1299   -233    310   -137       C
ATOM    461  CG  MET A  66      38.175  13.410   1.394  1.00 13.76           C
ANISOU  461  CG  MET A  66     1553   2368   1308   -213    290   -162       C
ATOM    462  SD  MET A  66      37.419  14.993   0.992  1.00 19.17           S
ANISOU  462  SD  MET A  66     2213   3049   2020   -194    317   -211       S
ATOM    463  CE  MET A  66      37.282  15.719   2.619  1.00 24.01           C
ANISOU  463  CE  MET A  66     2847   3703   2574   -189    325   -248       C
ATOM    464  N   PHE A  67      38.262  12.871   5.180  1.00 15.02           N
ANISOU  464  N   PHE A  67     1782   2625   1301   -238    286   -166       N
ATOM    465  CA  PHE A  67      38.970  13.702   6.150  1.00 15.33           C
ANISOU  465  CA  PHE A  67     1838   2676   1311   -229    268   -203       C
ATOM    466  C   PHE A  67      39.944  12.880   6.987  1.00 15.57           C
ANISOU  466  C   PHE A  67     1900   2714   1303   -239    230   -178       C
ATOM    467  O   PHE A  67      41.108  13.264   7.152  1.00 15.59           O
ANISOU  467  O   PHE A  67     1908   2702   1313   -231    192   -193       O
ATOM    468  CB  PHE A  67      37.973  14.442   7.040  1.00 15.76           C
ANISOU  468  CB  PHE A  67     1895   2771   1322   -224    304   -236       C
ATOM    469  CG  PHE A  67      37.403  15.673   6.402  1.00 15.62           C
ANISOU  469  CG  PHE A  67     1852   2741   1342   -202    327   -278       C
ATOM    470  CD1 PHE A  67      38.244  16.674   5.946  1.00 15.44           C
ANISOU  470  CD1 PHE A  67     1826   2681   1358   -187    300   -310       C
ATOM    471  CD2 PHE A  67      36.036  15.830   6.245  1.00 15.71           C
ANISOU  471  CD2 PHE A  67     1842   2778   1350   -197    372   -284       C
ATOM    472  CE1 PHE A  67      37.735  17.812   5.347  1.00 15.35           C
ANISOU  472  CE1 PHE A  67     1798   2652   1381   -167    317   -347       C
ATOM    473  CE2 PHE A  67      35.519  16.965   5.649  1.00 15.62           C
ANISOU  473  CE2 PHE A  67     1809   2753   1374   -171    389   -322       C
ATOM    474  CZ  PHE A  67      36.369  17.957   5.198  1.00 15.44           C
ANISOU  474  CZ  PHE A  67     1790   2686   1389   -156    360   -354       C
ATOM    475  N   THR A  68      39.488  11.744   7.526  1.00 15.81           N
ANISOU  475  N   THR A  68     1950   2765   1291   -259    237   -138       N
ATOM    476  CA  THR A  68      40.370  10.928   8.354  1.00 16.09           C
ANISOU  476  CA  THR A  68     2020   2805   1287   -267    199   -112       C
ATOM    477  C   THR A  68      41.547  10.389   7.553  1.00 15.76           C
ANISOU  477  C   THR A  68     1975   2723   1289   -255    156    -92       C
ATOM    478  O   THR A  68      42.649  10.246   8.095  1.00 18.94           O
ANISOU  478  O   THR A  68     2395   3126   1676   -249    114    -91       O
ATOM    479  CB  THR A  68      39.597   9.775   8.991  1.00 16.42           C
ANISOU  479  CB  THR A  68     2089   2873   1277   -293    215    -69       C
ATOM    480  OG1 THR A  68      38.977   8.989   7.964  1.00 17.92           O
ANISOU  480  OG1 THR A  68     2266   3042   1502   -304    229    -34       O
ATOM    481  CG2 THR A  68      38.534  10.297   9.959  1.00 16.86           C
ANISOU  481  CG2 THR A  68     2147   2982   1278   -304    258    -89       C
ATOM    482  N   THR A  69      41.339  10.078   6.271  1.00 15.31           N
ANISOU  482  N   THR A  69     1896   2635   1286   -251    164    -76       N
ATOM    483  CA  THR A  69      42.456   9.661   5.431  1.00 15.02           C
ANISOU  483  CA  THR A  69     1852   2563   1292   -235    127    -62       C
ATOM    484  C   THR A  69      43.421  10.815   5.201  1.00 14.90           C
ANISOU  484  C   THR A  69     1813   2540   1308   -219    108   -102       C
ATOM    485  O   THR A  69      44.643  10.624   5.225  1.00 15.26           O
ANISOU  485  O   THR A  69     1858   2578   1361   -208     68    -97       O
ATOM    486  CB  THR A  69      41.946   9.114   4.099  1.00 14.60           C
ANISOU  486  CB  THR A  69     1783   2480   1285   -234    142    -40       C
ATOM    487  OG1 THR A  69      41.100   7.984   4.342  1.00 17.67           O
ANISOU  487  OG1 THR A  69     2197   2874   1643   -255    154     -0       O
ATOM    488  CG2 THR A  69      43.103   8.685   3.212  1.00 14.34           C
ANISOU  488  CG2 THR A  69     1741   2415   1294   -213    107    -28       C
ATOM    489  N   LEU A  70      42.892  12.021   4.973  1.00 14.79           N
ANISOU  489  N   LEU A  70     1779   2529   1313   -217    135   -140       N
ATOM    490  CA  LEU A  70      43.750  13.198   4.890  1.00 14.78           C
ANISOU  490  CA  LEU A  70     1761   2519   1334   -209    115   -178       C
ATOM    491  C   LEU A  70      44.515  13.403   6.190  1.00 15.24           C
ANISOU  491  C   LEU A  70     1843   2601   1346   -213     84   -192       C
ATOM    492  O   LEU A  70      45.718  13.693   6.174  1.00 15.28           O
ANISOU  492  O   LEU A  70     1840   2601   1366   -209     46   -201       O
ATOM    493  CB  LEU A  70      42.917  14.437   4.554  1.00 14.68           C
ANISOU  493  CB  LEU A  70     1733   2501   1341   -206    149   -216       C
ATOM    494  CG  LEU A  70      42.341  14.556   3.141  1.00 14.21           C
ANISOU  494  CG  LEU A  70     1647   2415   1338   -201    173   -210       C
ATOM    495  CD1 LEU A  70      41.414  15.765   3.029  1.00 14.23           C
ANISOU  495  CD1 LEU A  70     1640   2417   1350   -195    204   -249       C
ATOM    496  CD2 LEU A  70      43.462  14.631   2.114  1.00 13.91           C
ANISOU  496  CD2 LEU A  70     1587   2347   1350   -195    145   -204       C
ATOM    497  N   SER A  71      43.831  13.252   7.327  1.00 15.62           N
ANISOU  497  N   SER A  71     1920   2681   1336   -222     99   -194       N
ATOM    498  CA  SER A  71      44.508  13.315   8.617  1.00 16.11           C
ANISOU  498  CA  SER A  71     2009   2766   1345   -226     68   -204       C
ATOM    499  C   SER A  71      45.619  12.276   8.699  1.00 16.17           C
ANISOU  499  C   SER A  71     2025   2769   1349   -222     22   -168       C
ATOM    500  O   SER A  71      46.725  12.566   9.169  1.00 16.88           O
ANISOU  500  O   SER A  71     2117   2864   1432   -219    -19   -180       O
ATOM    501  CB  SER A  71      43.495  13.116   9.743  1.00 16.52           C
ANISOU  501  CB  SER A  71     2092   2856   1330   -237     97   -203       C
ATOM    502  OG  SER A  71      44.126  13.140  11.011  1.00 17.02           O
ANISOU  502  OG  SER A  71     2187   2944   1338   -241     66   -211       O
ATOM    503  N   GLY A  72      45.343  11.055   8.231  1.00 16.00           N
ANISOU  503  N   GLY A  72     2010   2737   1334   -222     27   -123       N
ATOM    504  CA  GLY A  72      46.369  10.025   8.229  1.00 16.08           C
ANISOU  504  CA  GLY A  72     2029   2738   1344   -212    -18    -90       C
ATOM    505  C   GLY A  72      47.540  10.373   7.330  1.00 15.83           C
ANISOU  505  C   GLY A  72     1961   2686   1367   -194    -47   -100       C
ATOM    506  O   GLY A  72      48.696  10.094   7.662  1.00 20.03           O
ANISOU  506  O   GLY A  72     2492   3224   1893   -183    -92    -93       O
ATOM    507  N   LEU A  73      47.255  10.987   6.178  1.00 15.39           N
ANISOU  507  N   LEU A  73     1872   2610   1366   -191    -21   -115       N
ATOM    508  CA  LEU A  73      48.311  11.496   5.309  1.00 15.19           C
ANISOU  508  CA  LEU A  73     1808   2571   1391   -179    -42   -128       C
ATOM    509  C   LEU A  73      49.192  12.503   6.041  1.00 15.50           C
ANISOU  509  C   LEU A  73     1842   2629   1420   -187    -72   -161       C
ATOM    510  O   LEU A  73      50.379  12.640   5.723  1.00 21.10           O
ANISOU  510  O   LEU A  73     2523   3339   2154   -180   -106   -163       O
ATOM    511  CB  LEU A  73      47.678  12.118   4.058  1.00 14.72           C
ANISOU  511  CB  LEU A  73     1721   2488   1384   -180     -6   -140       C
ATOM    512  CG  LEU A  73      48.462  12.590   2.822  1.00 14.42           C
ANISOU  512  CG  LEU A  73     1642   2432   1405   -172    -13   -147       C
ATOM    513  CD1 LEU A  73      49.074  13.974   3.006  1.00 24.16           C
ANISOU  513  CD1 LEU A  73     2857   3670   2650   -185    -27   -185       C
ATOM    514  CD2 LEU A  73      49.526  11.590   2.451  1.00 14.45           C
ANISOU  514  CD2 LEU A  73     1634   2435   1419   -152    -46   -119       C
ATOM    515  N   GLY A  74      48.636  13.204   7.032  1.00 15.78           N
ANISOU  515  N   GLY A  74     1901   2680   1415   -201    -61   -188       N
ATOM    516  CA  GLY A  74      49.441  14.131   7.810  1.00 16.15           C
ANISOU  516  CA  GLY A  74     1948   2741   1445   -210    -94   -221       C
ATOM    517  C   GLY A  74      50.369  13.431   8.784  1.00 16.58           C
ANISOU  517  C   GLY A  74     2020   2819   1459   -206   -141   -204       C
ATOM    518  O   GLY A  74      51.529  13.825   8.938  1.00 16.79           O
ANISOU  518  O   GLY A  74     2029   2855   1495   -208   -183   -215       O
ATOM    519  N   VAL A  75      49.876  12.382   9.452  1.00 16.76           N
ANISOU  519  N   VAL A  75     2078   2853   1435   -203   -137   -174       N
ATOM    520  CA  VAL A  75      50.714  11.641  10.395  1.00 17.20           C
ANISOU  520  CA  VAL A  75     2157   2930   1450   -198   -185   -154       C
ATOM    521  C   VAL A  75      51.915  11.033   9.681  1.00 17.11           C
ANISOU  521  C   VAL A  75     2113   2910   1478   -176   -224   -131       C
ATOM    522  O   VAL A  75      53.031  11.020  10.214  1.00 21.70           O
ANISOU  522  O   VAL A  75     2688   3509   2047   -171   -273   -133       O
ATOM    523  CB  VAL A  75      49.889  10.562  11.122  1.00 17.41           C
ANISOU  523  CB  VAL A  75     2229   2965   1421   -201   -171   -120       C
ATOM    524  CG1 VAL A  75      50.790   9.739  12.039  1.00 17.89           C
ANISOU  524  CG1 VAL A  75     2317   3042   1439   -192   -225    -96       C
ATOM    525  CG2 VAL A  75      48.769  11.197  11.920  1.00 17.60           C
ANISOU  525  CG2 VAL A  75     2280   3007   1399   -220   -133   -145       C
ATOM    526  N   MET A  76      51.705  10.517   8.466  1.00 16.67           N
ANISOU  526  N   MET A  76     2036   2830   1469   -163   -203   -111       N
ATOM    527  CA  MET A  76      52.813   9.983   7.677  1.00 16.60           C
ANISOU  527  CA  MET A  76     1992   2815   1499   -137   -234    -94       C
ATOM    528  C   MET A  76      53.838  11.064   7.362  1.00 16.63           C
ANISOU  528  C   MET A  76     1950   2832   1539   -143   -255   -124       C
ATOM    529  O   MET A  76      55.049  10.833   7.456  1.00 16.91           O
ANISOU  529  O   MET A  76     1960   2884   1579   -129   -299   -117       O
ATOM    530  CB  MET A  76      52.289   9.367   6.382  1.00 16.12           C
ANISOU  530  CB  MET A  76     1920   2725   1480   -123   -202    -73       C
ATOM    531  CG  MET A  76      51.492   8.098   6.570  1.00 24.00           C
ANISOU  531  CG  MET A  76     2963   3708   2449   -117   -192    -36       C
ATOM    532  SD  MET A  76      51.151   7.287   4.997  1.00 29.06           S
ANISOU  532  SD  MET A  76     3590   4312   3140    -96   -168    -11       S
ATOM    533  CE  MET A  76      50.356   5.777   5.558  1.00 35.28           C
ANISOU  533  CE  MET A  76     4441   5083   3880    -97   -171     34       C
ATOM    534  N   ALA A  77      53.368  12.249   6.961  1.00 16.40           N
ANISOU  534  N   ALA A  77     1905   2793   1533   -165   -225   -155       N
ATOM    535  CA  ALA A  77      54.276  13.354   6.669  1.00 16.48           C
ANISOU  535  CA  ALA A  77     1875   2810   1575   -179   -245   -183       C
ATOM    536  C   ALA A  77      55.150  13.687   7.871  1.00 17.04           C
ANISOU  536  C   ALA A  77     1955   2911   1610   -190   -294   -197       C
ATOM    537  O   ALA A  77      56.339  13.992   7.717  1.00 17.88           O
ANISOU  537  O   ALA A  77     2021   3034   1737   -193   -331   -202       O
ATOM    538  CB  ALA A  77      53.482  14.582   6.229  1.00 16.21           C
ANISOU  538  CB  ALA A  77     1840   2757   1564   -202   -207   -215       C
ATOM    539  N   ARG A  78      54.581  13.628   9.079  1.00 17.33           N
ANISOU  539  N   ARG A  78     2040   2957   1589   -198   -296   -204       N
ATOM    540  CA  ARG A  78      55.380  13.851  10.281  1.00 17.91           C
ANISOU  540  CA  ARG A  78     2127   3059   1620   -207   -346   -216       C
ATOM    541  C   ARG A  78      56.405  12.744  10.479  1.00 18.18           C
ANISOU  541  C   ARG A  78     2150   3113   1646   -182   -392   -183       C
ATOM    542  O   ARG A  78      57.544  13.012  10.876  1.00 18.58           O
ANISOU  542  O   ARG A  78     2177   3188   1694   -185   -442   -190       O
ATOM    543  CB  ARG A  78      54.482  13.958  11.512  1.00 18.19           C
ANISOU  543  CB  ARG A  78     2220   3101   1589   -218   -333   -230       C
ATOM    544  CG  ARG A  78      54.025  15.369  11.839  1.00 21.86           C
ANISOU  544  CG  ARG A  78     2698   3561   2048   -243   -317   -278       C
ATOM    545  CD  ARG A  78      53.667  15.497  13.312  1.00 20.89           C
ANISOU  545  CD  ARG A  78     2628   3459   1850   -252   -327   -295       C
ATOM    546  NE  ARG A  78      54.752  16.077  14.097  1.00 41.54           N
ANISOU  546  NE  ARG A  78     5245   6094   4446   -266   -384   -317       N
ATOM    547  CZ  ARG A  78      54.795  16.081  15.422  1.00 45.89           C
ANISOU  547  CZ  ARG A  78     5838   6668   4928   -273   -409   -328       C
ATOM    548  NH1 ARG A  78      53.848  15.507  16.146  1.00 31.90           N
ANISOU  548  NH1 ARG A  78     4113   4907   3101   -266   -381   -317       N
ATOM    549  NH2 ARG A  78      55.816  16.671  16.037  1.00 49.00           N
ANISOU  549  NH2 ARG A  78     6231   7078   5310   -288   -465   -350       N
ATOM    550  N   ARG A  79      56.018  11.494  10.222  1.00 18.02           N
ANISOU  550  N   ARG A  79     2146   3081   1620   -156   -380   -146       N
ATOM    551  CA  ARG A  79      56.963  10.390  10.355  1.00 18.30           C
ANISOU  551  CA  ARG A  79     2175   3130   1649   -124   -426   -113       C
ATOM    552  C   ARG A  79      58.104  10.520   9.354  1.00 18.23           C
ANISOU  552  C   ARG A  79     2099   3130   1697   -108   -446   -114       C
ATOM    553  O   ARG A  79      59.261  10.219   9.674  1.00 23.35           O
ANISOU  553  O   ARG A  79     2725   3807   2342    -91   -497   -106       O
ATOM    554  CB  ARG A  79      56.238   9.059  10.166  1.00 20.98           C
ANISOU  554  CB  ARG A  79     2550   3447   1974   -101   -407    -74       C
ATOM    555  CG  ARG A  79      57.022   7.854  10.644  1.00 37.69           C
ANISOU  555  CG  ARG A  79     4683   5573   4066    -68   -458    -41       C
ATOM    556  CD  ARG A  79      56.375   6.565  10.168  1.00 52.00           C
ANISOU  556  CD  ARG A  79     6527   7353   5876    -45   -441     -2       C
ATOM    557  NE  ARG A  79      56.691   6.292   8.770  1.00 71.92           N
ANISOU  557  NE  ARG A  79     9007   9859   8459    -18   -428      4       N
ATOM    558  CZ  ARG A  79      55.959   5.532   7.966  1.00 66.69           C
ANISOU  558  CZ  ARG A  79     8362   9162   7814     -6   -397     25       C
ATOM    559  NH1 ARG A  79      54.834   4.971   8.379  1.00 52.03           N
ANISOU  559  NH1 ARG A  79     6562   7285   5922    -22   -375     45       N
ATOM    560  NH2 ARG A  79      56.362   5.337   6.714  1.00 43.56           N
ANISOU  560  NH2 ARG A  79     5392   6221   4936     21   -390     27       N
ATOM    561  N   PHE A  80      57.796  10.967   8.135  1.00 17.78           N
ANISOU  561  N   PHE A  80     2010   3055   1692   -113   -406   -122       N
ATOM    562  CA  PHE A  80      58.825  11.114   7.111  1.00 19.85           C
ANISOU  562  CA  PHE A  80     2206   3328   2006   -100   -418   -121       C
ATOM    563  C   PHE A  80      59.782  12.249   7.443  1.00 18.03           C
ANISOU  563  C   PHE A  80     1938   3128   1785   -129   -451   -148       C
ATOM    564  O   PHE A  80      60.977  12.172   7.132  1.00 22.09           O
ANISOU  564  O   PHE A  80     2399   3672   2322   -117   -485   -143       O
ATOM    565  CB  PHE A  80      58.173  11.346   5.748  1.00 21.58           C
ANISOU  565  CB  PHE A  80     2406   3519   2273   -101   -366   -122       C
ATOM    566  CG  PHE A  80      57.629  10.099   5.117  1.00 20.82           C
ANISOU  566  CG  PHE A  80     2329   3398   2182    -66   -344    -91       C
ATOM    567  CD1 PHE A  80      58.318   8.903   5.214  1.00 35.38           C
ANISOU  567  CD1 PHE A  80     4175   5253   4016    -25   -378    -64       C
ATOM    568  CD2 PHE A  80      56.430  10.120   4.428  1.00 20.99           C
ANISOU  568  CD2 PHE A  80     2371   3387   2219    -74   -293    -90       C
ATOM    569  CE1 PHE A  80      57.824   7.751   4.631  1.00 38.00           C
ANISOU  569  CE1 PHE A  80     4531   5556   4352      7   -363    -36       C
ATOM    570  CE2 PHE A  80      55.931   8.972   3.846  1.00 24.62           C
ANISOU  570  CE2 PHE A  80     2851   3822   2682    -46   -277    -61       C
ATOM    571  CZ  PHE A  80      56.629   7.785   3.948  1.00 31.95           C
ANISOU  571  CZ  PHE A  80     3785   4755   3599     -7   -312    -35       C
ATOM    572  N   GLN A  81      59.279  13.315   8.071  1.00 18.09           N
ANISOU  572  N   GLN A  81     1971   3129   1773   -168   -443   -179       N
ATOM    573  CA  GLN A  81      60.145  14.445   8.389  1.00 18.45           C
ANISOU  573  CA  GLN A  81     1988   3197   1827   -202   -477   -207       C
ATOM    574  C   GLN A  81      61.180  14.065   9.437  1.00 19.08           C
ANISOU  574  C   GLN A  81     2064   3315   1871   -195   -541   -201       C
ATOM    575  O   GLN A  81      62.313  14.560   9.410  1.00 19.44           O
ANISOU  575  O   GLN A  81     2061   3391   1935   -210   -580   -209       O
ATOM    576  CB  GLN A  81      59.313  15.640   8.856  1.00 18.42           C
ANISOU  576  CB  GLN A  81     2021   3171   1806   -241   -456   -243       C
ATOM    577  CG  GLN A  81      60.143  16.859   9.246  1.00 18.85           C
ANISOU  577  CG  GLN A  81     2056   3240   1864   -281   -495   -274       C
ATOM    578  CD  GLN A  81      61.098  17.311   8.147  1.00 18.81           C
ANISOU  578  CD  GLN A  81     1981   3246   1918   -295   -504   -271       C
ATOM    579  OE1 GLN A  81      60.875  17.054   6.963  1.00 19.80           O
ANISOU  579  OE1 GLN A  81     2080   3359   2086   -281   -467   -255       O
ATOM    580  NE2 GLN A  81      62.170  17.992   8.540  1.00 21.76           N
ANISOU  580  NE2 GLN A  81     2326   3648   2295   -326   -553   -285       N
ATOM    581  N   GLY A  82      60.817  13.175  10.362  1.00 19.27           N
ANISOU  581  N   GLY A  82     2137   3340   1843   -173   -553   -184       N
ATOM    582  CA  GLY A  82      61.773  12.701  11.346  1.00 19.88           C
ANISOU  582  CA  GLY A  82     2216   3453   1885   -161   -615   -174       C
ATOM    583  C   GLY A  82      62.952  11.955  10.754  1.00 20.06           C
ANISOU  583  C   GLY A  82     2179   3502   1939   -125   -649   -150       C
ATOM    584  O   GLY A  82      63.992  11.841  11.409  1.00 33.86           O
ANISOU  584  O   GLY A  82     3907   5287   3671   -119   -707   -147       O
ATOM    585  N   GLN A  83      62.817  11.447   9.530  1.00 21.64           N
ANISOU  585  N   GLN A  83     2351   3687   2183    -98   -614   -132       N
ATOM    586  CA  GLN A  83      63.891  10.718   8.869  1.00 22.63           C
ANISOU  586  CA  GLN A  83     2418   3839   2339    -56   -640   -111       C
ATOM    587  C   GLN A  83      64.755  11.664   8.046  1.00 25.79           C
ANISOU  587  C   GLN A  83     2740   4267   2790    -80   -641   -127       C
ATOM    588  O   GLN A  83      64.250  12.599   7.416  1.00 27.31           O
ANISOU  588  O   GLN A  83     2926   4440   3010   -117   -601   -146       O
ATOM    589  CB  GLN A  83      63.321   9.620   7.970  1.00 19.38           C
ANISOU  589  CB  GLN A  83     2021   3397   1944    -12   -604    -84       C
ATOM    590  CG  GLN A  83      62.644   8.489   8.726  1.00 19.69           C
ANISOU  590  CG  GLN A  83     2134   3413   1936     14   -611    -60       C
ATOM    591  CD  GLN A  83      61.758   7.643   7.833  1.00 34.26           C
ANISOU  591  CD  GLN A  83     4004   5215   3796     40   -566    -39       C
ATOM    592  OE1 GLN A  83      60.778   8.131   7.272  1.00 43.43           O
ANISOU  592  OE1 GLN A  83     5178   6349   4975     14   -513    -49       O
ATOM    593  NE2 GLN A  83      62.102   6.368   7.691  1.00 52.02           N
ANISOU  593  NE2 GLN A  83     6265   7459   6041     93   -589    -10       N
ATOM    594  N   ASP A  84      66.066  11.412   8.049  1.00 28.25           N
ANISOU  594  N   ASP A  84     2993   4627   3112    -59   -688   -119       N
ATOM    595  CA  ASP A  84      66.978  12.259   7.288  1.00 22.82           C
ANISOU  595  CA  ASP A  84     2224   3975   2470    -85   -692   -131       C
ATOM    596  C   ASP A  84      66.792  12.072   5.788  1.00 26.55           C
ANISOU  596  C   ASP A  84     2661   4436   2991    -66   -640   -121       C
ATOM    597  O   ASP A  84      66.926  13.029   5.018  1.00 26.39           O
ANISOU  597  O   ASP A  84     2600   4419   3007   -105   -617   -134       O
ATOM    598  CB  ASP A  84      68.425  11.968   7.680  1.00 35.08           C
ANISOU  598  CB  ASP A  84     3717   5591   4022    -65   -755   -122       C
ATOM    599  CG  ASP A  84      68.751  12.429   9.082  1.00 64.34           C
ANISOU  599  CG  ASP A  84     7447   9315   7685    -97   -810   -137       C
ATOM    600  OD1 ASP A  84      67.997  13.262   9.626  1.00 64.63           O
ANISOU  600  OD1 ASP A  84     7536   9321   7701   -145   -797   -159       O
ATOM    601  OD2 ASP A  84      69.769  11.963   9.635  1.00 85.15           O
ANISOU  601  OD2 ASP A  84    10050  11996  10306    -72   -868   -126       O
ATOM    602  N   ALA A  85      66.489  10.853   5.354  1.00 26.27           N
ANISOU  602  N   ALA A  85     2644   4383   2955     -8   -624    -98       N
ATOM    603  CA  ALA A  85      66.371  10.544   3.929  1.00 21.08           C
ANISOU  603  CA  ALA A  85     1955   3716   2339     18   -579    -89       C
ATOM    604  C   ALA A  85      65.370   9.416   3.744  1.00 24.16           C
ANISOU  604  C   ALA A  85     2409   4057   2714     60   -553    -70       C
ATOM    605  O   ALA A  85      65.739   8.243   3.620  1.00 25.91           O
ANISOU  605  O   ALA A  85     2631   4284   2930    120   -571    -50       O
ATOM    606  CB  ALA A  85      67.729  10.171   3.332  1.00 24.64           C
ANISOU  606  CB  ALA A  85     2322   4224   2816     55   -604    -79       C
ATOM    607  N   PRO A  86      64.077   9.743   3.729  1.00 29.26           N
ANISOU  607  N   PRO A  86     3111   4653   3352     31   -511    -77       N
ATOM    608  CA  PRO A  86      63.053   8.713   3.514  1.00 25.58           C
ANISOU  608  CA  PRO A  86     2706   4142   2874     62   -484    -58       C
ATOM    609  C   PRO A  86      63.319   7.917   2.245  1.00 20.18           C
ANISOU  609  C   PRO A  86     1991   3453   2222    111   -465    -43       C
ATOM    610  O   PRO A  86      63.706   8.466   1.211  1.00 27.20           O
ANISOU  610  O   PRO A  86     2824   4360   3151    104   -442    -52       O
ATOM    611  CB  PRO A  86      61.758   9.524   3.410  1.00 23.00           C
ANISOU  611  CB  PRO A  86     2416   3774   2547     15   -435    -74       C
ATOM    612  CG  PRO A  86      62.029  10.760   4.205  1.00 22.75           C
ANISOU  612  CG  PRO A  86     2375   3764   2506    -36   -454   -100       C
ATOM    613  CD  PRO A  86      63.487  11.068   3.986  1.00 25.86           C
ANISOU  613  CD  PRO A  86     2694   4209   2923    -33   -490   -103       C
ATOM    614  N   ASP A  87      63.119   6.605   2.339  1.00 26.71           N
ANISOU  614  N   ASP A  87     2860   4259   3030    162   -477    -21       N
ATOM    615  CA  ASP A  87      63.364   5.723   1.207  1.00 20.70           C
ANISOU  615  CA  ASP A  87     2081   3491   2294    216   -465     -8       C
ATOM    616  C   ASP A  87      62.395   6.037   0.074  1.00 21.88           C
ANISOU  616  C   ASP A  87     2239   3604   2472    196   -405    -12       C
ATOM    617  O   ASP A  87      61.195   6.220   0.293  1.00 23.92           O
ANISOU  617  O   ASP A  87     2550   3822   2718    163   -377    -13       O
ATOM    618  CB  ASP A  87      63.225   4.262   1.635  1.00 20.09           C
ANISOU  618  CB  ASP A  87     2062   3386   2186    270   -493     17       C
ATOM    619  CG  ASP A  87      63.889   3.303   0.667  1.00 38.68           C
ANISOU  619  CG  ASP A  87     4390   5745   4561    340   -500     27       C
ATOM    620  OD1 ASP A  87      65.108   3.066   0.803  1.00 50.27           O
ANISOU  620  OD1 ASP A  87     5809   7260   6032    381   -539     27       O
ATOM    621  OD2 ASP A  87      63.192   2.788  -0.232  1.00 35.78           O
ANISOU  621  OD2 ASP A  87     4051   5337   4207    356   -466     34       O
ATOM    622  N   HIS A  88      62.928   6.103  -1.148  1.00 17.44           N
ANISOU  622  N   HIS A  88     1621   3058   1946    218   -385    -16       N
ATOM    623  CA  HIS A  88      62.116   6.479  -2.298  1.00 24.01           C
ANISOU  623  CA  HIS A  88     2455   3861   2806    198   -331    -21       C
ATOM    624  C   HIS A  88      61.006   5.476  -2.570  1.00 21.71           C
ANISOU  624  C   HIS A  88     2233   3512   2502    220   -312     -5       C
ATOM    625  O   HIS A  88      60.017   5.823  -3.224  1.00 21.81           O
ANISOU  625  O   HIS A  88     2266   3492   2530    193   -269     -8       O
ATOM    626  CB  HIS A  88      63.006   6.647  -3.532  1.00 27.44           C
ANISOU  626  CB  HIS A  88     2818   4331   3276    221   -317    -25       C
ATOM    627  CG  HIS A  88      63.920   7.830  -3.453  1.00 45.45           C
ANISOU  627  CG  HIS A  88     5028   6666   5574    182   -325    -40       C
ATOM    628  ND1 HIS A  88      64.409   8.314  -2.258  1.00 47.80           N
ANISOU  628  ND1 HIS A  88     5318   6990   5853    155   -365    -46       N
ATOM    629  CD2 HIS A  88      64.421   8.638  -4.417  1.00 43.78           C
ANISOU  629  CD2 HIS A  88     4754   6485   5396    160   -301    -48       C
ATOM    630  CE1 HIS A  88      65.178   9.362  -2.489  1.00 38.34           C
ANISOU  630  CE1 HIS A  88     4055   5836   4677    118   -366    -58       C
ATOM    631  NE2 HIS A  88      65.202   9.580  -3.792  1.00 48.72           N
ANISOU  631  NE2 HIS A  88     5335   7154   6023    119   -327    -58       N
ATOM    632  N   GLU A  89      61.136   4.246  -2.072  1.00 27.24           N
ANISOU  632  N   GLU A  89     2975   4199   3177    266   -345     13       N
ATOM    633  CA  GLU A  89      60.037   3.294  -2.181  1.00 22.42           C
ANISOU  633  CA  GLU A  89     2437   3530   2550    277   -332     31       C
ATOM    634  C   GLU A  89      58.868   3.703  -1.291  1.00 21.60           C
ANISOU  634  C   GLU A  89     2385   3401   2421    222   -319     32       C
ATOM    635  O   GLU A  89      57.705   3.549  -1.678  1.00 19.16           O
ANISOU  635  O   GLU A  89     2116   3052   2113    202   -285     38       O
ATOM    636  CB  GLU A  89      60.519   1.886  -1.830  1.00 28.40           C
ANISOU  636  CB  GLU A  89     3229   4276   3284    340   -377     52       C
ATOM    637  CG  GLU A  89      60.972   1.046  -3.021  1.00 41.79           C
ANISOU  637  CG  GLU A  89     4913   5965   5003    403   -374     55       C
ATOM    638  CD  GLU A  89      60.912  -0.449  -2.732  1.00 70.59           C
ANISOU  638  CD  GLU A  89     8627   9572   8623    456   -410     77       C
ATOM    639  OE1 GLU A  89      60.122  -0.855  -1.855  1.00 65.48           O
ANISOU  639  OE1 GLU A  89     8047   8889   7944    432   -423     95       O
ATOM    640  OE2 GLU A  89      61.653  -1.220  -3.379  1.00 69.22           O
ANISOU  640  OE2 GLU A  89     8439   9402   8459    524   -427     78       O
ATOM    641  N   LEU A  90      59.151   4.219  -0.092  1.00 24.09           N
ANISOU  641  N   LEU A  90     2700   3742   2711    196   -344     26       N
ATOM    642  CA  LEU A  90      58.075   4.731   0.752  1.00 16.50           C
ANISOU  642  CA  LEU A  90     1782   2764   1723    144   -327     23       C
ATOM    643  C   LEU A  90      57.512   6.029   0.187  1.00 21.48           C
ANISOU  643  C   LEU A  90     2384   3395   2383     98   -282     -1       C
ATOM    644  O   LEU A  90      56.301   6.270   0.254  1.00 23.46           O
ANISOU  644  O   LEU A  90     2670   3618   2625     66   -249     -2       O
ATOM    645  CB  LEU A  90      58.574   4.942   2.183  1.00 23.24           C
ANISOU  645  CB  LEU A  90     2644   3646   2539    132   -369     20       C
ATOM    646  CG  LEU A  90      59.106   3.737   2.964  1.00 18.74           C
ANISOU  646  CG  LEU A  90     2109   3077   1934    173   -420     45       C
ATOM    647  CD1 LEU A  90      59.446   4.127   4.392  1.00 27.86           C
ANISOU  647  CD1 LEU A  90     3277   4261   3049    151   -456     40       C
ATOM    648  CD2 LEU A  90      58.101   2.614   2.961  1.00 20.43           C
ANISOU  648  CD2 LEU A  90     2396   3242   2127    183   -410     73       C
ATOM    649  N   LEU A  91      58.380   6.878  -0.372  1.00 19.24           N
ANISOU  649  N   LEU A  91     2037   3143   2131     93   -282    -19       N
ATOM    650  CA  LEU A  91      57.927   8.123  -0.983  1.00 15.45           C
ANISOU  650  CA  LEU A  91     1532   2659   1680     51   -243    -40       C
ATOM    651  C   LEU A  91      57.028   7.864  -2.186  1.00 14.96           C
ANISOU  651  C   LEU A  91     1483   2561   1642     56   -199    -34       C
ATOM    652  O   LEU A  91      56.137   8.669  -2.478  1.00 17.04           O
ANISOU  652  O   LEU A  91     1753   2805   1917     21   -165    -46       O
ATOM    653  CB  LEU A  91      59.132   8.972  -1.397  1.00 15.66           C
ANISOU  653  CB  LEU A  91     1487   2727   1735     44   -255    -55       C
ATOM    654  CG  LEU A  91      60.076   9.447  -0.287  1.00 16.16           C
ANISOU  654  CG  LEU A  91     1530   2831   1780     29   -300    -65       C
ATOM    655  CD1 LEU A  91      61.347  10.063  -0.858  1.00 22.68           C
ANISOU  655  CD1 LEU A  91     2279   3703   2637     26   -313    -73       C
ATOM    656  CD2 LEU A  91      59.373  10.439   0.624  1.00 16.11           C
ANISOU  656  CD2 LEU A  91     1554   2813   1752    -22   -294    -85       C
ATOM    657  N   ALA A  92      57.246   6.752  -2.895  1.00 14.98           N
ANISOU  657  N   ALA A  92     1489   2551   1651    102   -203    -16       N
ATOM    658  CA  ALA A  92      56.419   6.438  -4.056  1.00 14.56           C
ANISOU  658  CA  ALA A  92     1450   2462   1618    108   -166     -9       C
ATOM    659  C   ALA A  92      54.993   6.094  -3.648  1.00 14.31           C
ANISOU  659  C   ALA A  92     1481   2391   1566     86   -148      1       C
ATOM    660  O   ALA A  92      54.034   6.548  -4.281  1.00 19.44           O
ANISOU  660  O   ALA A  92     2137   3018   2232     62   -110     -5       O
ATOM    661  CB  ALA A  92      57.035   5.287  -4.849  1.00 17.73           C
ANISOU  661  CB  ALA A  92     1848   2861   2029    167   -178      5       C
ATOM    662  N   ALA A  93      54.832   5.278  -2.603  1.00 17.50           N
ANISOU  662  N   ALA A  93     1930   2788   1931     94   -174     17       N
ATOM    663  CA  ALA A  93      53.490   4.956  -2.128  1.00 14.43           C
ANISOU  663  CA  ALA A  93     1597   2369   1517     67   -156     29       C
ATOM    664  C   ALA A  93      52.844   6.148  -1.437  1.00 14.32           C
ANISOU  664  C   ALA A  93     1580   2367   1493     19   -135      9       C
ATOM    665  O   ALA A  93      51.612   6.264  -1.425  1.00 18.26           O
ANISOU  665  O   ALA A  93     2105   2846   1985     -7   -104     10       O
ATOM    666  CB  ALA A  93      53.536   3.750  -1.191  1.00 14.82           C
ANISOU  666  CB  ALA A  93     1699   2408   1525     86   -192     55       C
ATOM    667  N   PHE A  94      53.655   7.035  -0.854  1.00 14.53           N
ANISOU  667  N   PHE A  94     1575   2427   1518      9   -153    -11       N
ATOM    668  CA  PHE A  94      53.136   8.277  -0.288  1.00 14.45           C
ANISOU  668  CA  PHE A  94     1562   2428   1503    -33   -135    -36       C
ATOM    669  C   PHE A  94      52.464   9.124  -1.362  1.00 20.35           C
ANISOU  669  C   PHE A  94     2288   3158   2288    -51    -92    -52       C
ATOM    670  O   PHE A  94      51.345   9.617  -1.174  1.00 16.65           O
ANISOU  670  O   PHE A  94     1840   2676   1812    -77    -63    -61       O
ATOM    671  CB  PHE A  94      54.278   9.047   0.379  1.00 16.86           C
ANISOU  671  CB  PHE A  94     1835   2768   1803    -40   -167    -55       C
ATOM    672  CG  PHE A  94      53.838  10.241   1.183  1.00 14.90           C
ANISOU  672  CG  PHE A  94     1594   2528   1539    -79   -158    -83       C
ATOM    673  CD1 PHE A  94      53.165  10.075   2.381  1.00 16.73           C
ANISOU  673  CD1 PHE A  94     1872   2762   1723    -92   -160    -82       C
ATOM    674  CD2 PHE A  94      54.135  11.528   0.761  1.00 15.58           C
ANISOU  674  CD2 PHE A  94     1645   2620   1655   -102   -150   -109       C
ATOM    675  CE1 PHE A  94      52.782  11.166   3.133  1.00 19.77           C
ANISOU  675  CE1 PHE A  94     2265   3155   2090   -123   -153   -111       C
ATOM    676  CE2 PHE A  94      53.748  12.626   1.507  1.00 14.87           C
ANISOU  676  CE2 PHE A  94     1567   2533   1549   -135   -145   -137       C
ATOM    677  CZ  PHE A  94      53.069  12.445   2.693  1.00 15.06           C
ANISOU  677  CZ  PHE A  94     1636   2560   1525   -142   -146   -140       C
ATOM    678  N   GLN A  95      53.138   9.297  -2.506  1.00 16.18           N
ANISOU  678  N   GLN A  95     1719   2631   1799    -37    -89    -54       N
ATOM    679  CA  GLN A  95      52.550  10.037  -3.619  1.00 13.47           C
ANISOU  679  CA  GLN A  95     1358   2269   1491    -52    -52    -64       C
ATOM    680  C   GLN A  95      51.218   9.434  -4.043  1.00 14.50           C
ANISOU  680  C   GLN A  95     1524   2366   1619    -52    -22    -51       C
ATOM    681  O   GLN A  95      50.280  10.161  -4.390  1.00 18.42           O
ANISOU  681  O   GLN A  95     2022   2848   2128    -75      9    -62       O
ATOM    682  CB  GLN A  95      53.518  10.066  -4.803  1.00 13.43           C
ANISOU  682  CB  GLN A  95     1307   2274   1522    -32    -53    -62       C
ATOM    683  CG  GLN A  95      54.751  10.930  -4.592  1.00 13.72           C
ANISOU  683  CG  GLN A  95     1297   2347   1569    -44    -76    -78       C
ATOM    684  CD  GLN A  95      55.606  11.045  -5.843  1.00 16.17           C
ANISOU  684  CD  GLN A  95     1558   2672   1915    -30    -70    -75       C
ATOM    685  OE1 GLN A  95      56.098  10.046  -6.369  1.00 15.02           O
ANISOU  685  OE1 GLN A  95     1403   2532   1771     11    -77    -59       O
ATOM    686  NE2 GLN A  95      55.786  12.270  -6.326  1.00 13.63           N
ANISOU  686  NE2 GLN A  95     1205   2356   1618    -63    -57    -90       N
ATOM    687  N   THR A  96      51.116   8.101  -4.022  1.00 16.73           N
ANISOU  687  N   THR A  96     1836   2636   1885    -27    -34    -25       N
ATOM    688  CA  THR A  96      49.865   7.443  -4.385  1.00 14.23           C
ANISOU  688  CA  THR A  96     1555   2288   1564    -32    -10     -9       C
ATOM    689  C   THR A  96      48.748   7.824  -3.421  1.00 13.39           C
ANISOU  689  C   THR A  96     1475   2184   1430    -66      7    -14       C
ATOM    690  O   THR A  96      47.641   8.175  -3.846  1.00 16.78           O
ANISOU  690  O   THR A  96     1908   2599   1870    -84     39    -18       O
ATOM    691  CB  THR A  96      50.050   5.925  -4.415  1.00 13.18           C
ANISOU  691  CB  THR A  96     1456   2139   1415     -2    -34     20       C
ATOM    692  OG1 THR A  96      51.060   5.584  -5.371  1.00 13.20           O
ANISOU  692  OG1 THR A  96     1431   2142   1442     35    -46     21       O
ATOM    693  CG2 THR A  96      48.750   5.245  -4.808  1.00 12.99           C
ANISOU  693  CG2 THR A  96     1468   2080   1385    -15    -12     38       C
ATOM    694  N   VAL A  97      49.021   7.755  -2.115  1.00 13.37           N
ANISOU  694  N   VAL A  97     1490   2202   1389    -72    -15    -14       N
ATOM    695  CA  VAL A  97      48.064   8.176  -1.095  1.00 13.47           C
ANISOU  695  CA  VAL A  97     1525   2224   1369   -102      2    -22       C
ATOM    696  C   VAL A  97      47.590   9.582  -1.420  1.00 13.24           C
ANISOU  696  C   VAL A  97     1470   2198   1364   -121     31    -54       C
ATOM    697  O   VAL A  97      46.397   9.887  -1.324  1.00 13.14           O
ANISOU  697  O   VAL A  97     1467   2181   1343   -139     62    -59       O
ATOM    698  CB  VAL A  97      48.675   8.135   0.317  1.00 13.91           C
ANISOU  698  CB  VAL A  97     1598   2307   1382   -104    -30    -24       C
ATOM    699  CG1 VAL A  97      47.734   8.800   1.312  1.00 14.03           C
ANISOU  699  CG1 VAL A  97     1631   2338   1364   -133     -8    -40       C
ATOM    700  CG2 VAL A  97      48.974   6.712   0.739  1.00 14.19           C
ANISOU  700  CG2 VAL A  97     1668   2335   1388    -86    -60     10       C
ATOM    701  N   TYR A  98      48.525  10.445  -1.819  1.00 13.29           N
ANISOU  701  N   TYR A  98     1441   2212   1398   -117     20    -74       N
ATOM    702  CA  TYR A  98      48.175  11.835  -2.081  1.00 13.07           C
ANISOU  702  CA  TYR A  98     1393   2181   1391   -136     42   -105       C
ATOM    703  C   TYR A  98      47.262  11.969  -3.296  1.00 14.39           C
ANISOU  703  C   TYR A  98     1553   2323   1592   -137     76   -102       C
ATOM    704  O   TYR A  98      46.332  12.782  -3.290  1.00 14.66           O
ANISOU  704  O   TYR A  98     1589   2351   1629   -151    101   -120       O
ATOM    705  CB  TYR A  98      49.436  12.670  -2.277  1.00 13.18           C
ANISOU  705  CB  TYR A  98     1373   2206   1427   -137     19   -122       C
ATOM    706  CG  TYR A  98      49.121  14.132  -2.429  1.00 13.11           C
ANISOU  706  CG  TYR A  98     1353   2191   1437   -159     35   -153       C
ATOM    707  CD1 TYR A  98      48.946  14.935  -1.313  1.00 16.57           C
ANISOU  707  CD1 TYR A  98     1807   2639   1848   -176     28   -180       C
ATOM    708  CD2 TYR A  98      48.972  14.707  -3.684  1.00 13.52           C
ANISOU  708  CD2 TYR A  98     1383   2223   1532   -162     54   -157       C
ATOM    709  CE1 TYR A  98      48.645  16.270  -1.437  1.00 18.89           C
ANISOU  709  CE1 TYR A  98     2098   2921   2158   -193     39   -210       C
ATOM    710  CE2 TYR A  98      48.666  16.049  -3.820  1.00 13.28           C
ANISOU  710  CE2 TYR A  98     1348   2179   1517   -182     65   -185       C
ATOM    711  CZ  TYR A  98      48.503  16.824  -2.690  1.00 27.69           C
ANISOU  711  CZ  TYR A  98     3192   4012   3316   -196     57   -212       C
ATOM    712  OH  TYR A  98      48.192  18.159  -2.805  1.00 50.70           O
ANISOU  712  OH  TYR A  98     6108   6909   6246   -211     64   -241       O
ATOM    713  N   GLN A  99      47.517  11.192  -4.351  1.00 16.38           N
ANISOU  713  N   GLN A  99     1797   2561   1868   -119     75    -81       N
ATOM    714  CA  GLN A  99      46.747  11.345  -5.583  1.00 13.73           C
ANISOU  714  CA  GLN A  99     1452   2200   1563   -120    103    -78       C
ATOM    715  C   GLN A  99      45.382  10.672  -5.488  1.00 14.35           C
ANISOU  715  C   GLN A  99     1559   2267   1626   -127    125    -63       C
ATOM    716  O   GLN A  99      44.395  11.189  -6.023  1.00 20.73           O
ANISOU  716  O   GLN A  99     2362   3063   2450   -137    152    -71       O
ATOM    717  CB  GLN A  99      47.534  10.779  -6.765  1.00 18.85           C
ANISOU  717  CB  GLN A  99     2084   2839   2240    -97     95    -64       C
ATOM    718  CG  GLN A  99      48.863  11.471  -7.015  1.00 20.54           C
ANISOU  718  CG  GLN A  99     2261   3070   2472    -94     78    -76       C
ATOM    719  CD  GLN A  99      49.770  10.674  -7.930  1.00 25.64           C
ANISOU  719  CD  GLN A  99     2890   3719   3134    -65     67    -60       C
ATOM    720  OE1 GLN A  99      49.466   9.533  -8.281  1.00 43.72           O
ANISOU  720  OE1 GLN A  99     5203   5993   5418    -44     67    -40       O
ATOM    721  NE2 GLN A  99      50.893  11.269  -8.321  1.00 46.01           N
ANISOU  721  NE2 GLN A  99     5430   6318   5732    -63     57    -69       N
ATOM    722  N   VAL A 100      45.305   9.522  -4.818  1.00 12.72           N
ANISOU  722  N   VAL A 100     1382   2064   1387   -123    111    -40       N
ATOM    723  CA  VAL A 100      44.043   8.791  -4.748  1.00 12.20           C
ANISOU  723  CA  VAL A 100     1342   1988   1304   -136    129    -20       C
ATOM    724  C   VAL A 100      43.035   9.542  -3.886  1.00 12.33           C
ANISOU  724  C   VAL A 100     1361   2024   1299   -159    153    -37       C
ATOM    725  O   VAL A 100      41.900   9.794  -4.307  1.00 15.81           O
ANISOU  725  O   VAL A 100     1796   2460   1750   -171    182    -39       O
ATOM    726  CB  VAL A 100      44.280   7.362  -4.229  1.00 12.44           C
ANISOU  726  CB  VAL A 100     1409   2015   1304   -130    104     11       C
ATOM    727  CG1 VAL A 100      42.960   6.614  -4.124  1.00 12.47           C
ANISOU  727  CG1 VAL A 100     1441   2010   1289   -152    122     35       C
ATOM    728  CG2 VAL A 100      45.245   6.628  -5.145  1.00 12.37           C
ANISOU  728  CG2 VAL A 100     1398   1986   1317    -99     81     24       C
ATOM    729  N   ILE A 101      43.434   9.916  -2.667  1.00 12.65           N
ANISOU  729  N   ILE A 101     1409   2090   1308   -164    142    -51       N
ATOM    730  CA  ILE A 101      42.509  10.616  -1.778  1.00 14.19           C
ANISOU  730  CA  ILE A 101     1608   2307   1477   -181    165    -70       C
ATOM    731  C   ILE A 101      42.228  12.022  -2.292  1.00 18.59           C
ANISOU  731  C   ILE A 101     2138   2859   2065   -180    185   -105       C
ATOM    732  O   ILE A 101      41.158  12.584  -2.027  1.00 19.61           O
ANISOU  732  O   ILE A 101     2266   3000   2186   -187    213   -120       O
ATOM    733  CB  ILE A 101      43.061  10.643  -0.339  1.00 13.53           C
ANISOU  733  CB  ILE A 101     1544   2251   1347   -185    145    -76       C
ATOM    734  CG1 ILE A 101      41.911  10.884   0.637  1.00 17.40           C
ANISOU  734  CG1 ILE A 101     2048   2767   1797   -202    173    -85       C
ATOM    735  CG2 ILE A 101      44.125  11.718  -0.137  1.00 13.52           C
ANISOU  735  CG2 ILE A 101     1526   2254   1358   -178    125   -108       C
ATOM    736  CD1 ILE A 101      40.782   9.873   0.459  1.00 13.43           C
ANISOU  736  CD1 ILE A 101     1558   2265   1281   -217    194    -52       C
ATOM    737  N   GLY A 102      43.163  12.608  -3.043  1.00 15.55           N
ANISOU  737  N   GLY A 102     1733   2458   1716   -170    170   -117       N
ATOM    738  CA  GLY A 102      42.957  13.942  -3.571  1.00 13.34           C
ANISOU  738  CA  GLY A 102     1434   2169   1467   -171    184   -147       C
ATOM    739  C   GLY A 102      41.850  14.030  -4.597  1.00 16.33           C
ANISOU  739  C   GLY A 102     1802   2529   1872   -170    213   -142       C
ATOM    740  O   GLY A 102      41.264  15.104  -4.766  1.00 27.65           O
ANISOU  740  O   GLY A 102     3227   3957   3320   -170    229   -168       O
ATOM    741  N   ASP A 103      41.551  12.925  -5.286  1.00 15.02           N
ANISOU  741  N   ASP A 103     1640   2353   1714   -168    216   -111       N
ATOM    742  CA  ASP A 103      40.474  12.925  -6.269  1.00 12.72           C
ANISOU  742  CA  ASP A 103     1340   2046   1447   -169    240   -105       C
ATOM    743  C   ASP A 103      39.117  13.189  -5.634  1.00 14.72           C
ANISOU  743  C   ASP A 103     1595   2320   1679   -178    267   -114       C
ATOM    744  O   ASP A 103      38.222  13.711  -6.309  1.00 17.74           O
ANISOU  744  O   ASP A 103     1962   2694   2084   -176    287   -123       O
ATOM    745  CB  ASP A 103      40.448  11.596  -7.029  1.00 18.20           C
ANISOU  745  CB  ASP A 103     2043   2724   2146   -167    233    -70       C
ATOM    746  CG  ASP A 103      41.640  11.433  -7.961  1.00 23.13           C
ANISOU  746  CG  ASP A 103     2660   3329   2798   -151    213    -64       C
ATOM    747  OD1 ASP A 103      42.268  12.456  -8.303  1.00 19.78           O
ANISOU  747  OD1 ASP A 103     2216   2902   2396   -147    211    -85       O
ATOM    748  OD2 ASP A 103      41.945  10.286  -8.355  1.00 19.51           O
ANISOU  748  OD2 ASP A 103     2216   2860   2338   -143    200    -39       O
ATOM    749  N   ASP A 104      38.940  12.842  -4.359  1.00 14.25           N
ANISOU  749  N   ASP A 104     1552   2288   1576   -187    268   -112       N
ATOM    750  CA  ASP A 104      37.729  13.206  -3.635  1.00 13.92           C
ANISOU  750  CA  ASP A 104     1507   2274   1508   -194    297   -125       C
ATOM    751  C   ASP A 104      37.656  14.696  -3.328  1.00 14.54           C
ANISOU  751  C   ASP A 104     1576   2357   1592   -181    305   -169       C
ATOM    752  O   ASP A 104      36.581  15.186  -2.963  1.00 12.63           O
ANISOU  752  O   ASP A 104     1325   2135   1337   -178    332   -186       O
ATOM    753  CB  ASP A 104      37.634  12.416  -2.324  1.00 12.69           C
ANISOU  753  CB  ASP A 104     1374   2149   1297   -209    295   -110       C
ATOM    754  CG  ASP A 104      37.098  11.005  -2.518  1.00 29.24           C
ANISOU  754  CG  ASP A 104     3483   4245   3382   -227    297    -66       C
ATOM    755  OD1 ASP A 104      37.642  10.266  -3.366  1.00 30.77           O
ANISOU  755  OD1 ASP A 104     3683   4408   3599   -224    277    -43       O
ATOM    756  OD2 ASP A 104      36.140  10.632  -1.805  1.00 32.10           O
ANISOU  756  OD2 ASP A 104     3849   4638   3708   -246    318    -55       O
ATOM    757  N   LEU A 105      38.764  15.421  -3.480  1.00 17.49           N
ANISOU  757  N   LEU A 105     1949   2711   1984   -174    282   -188       N
ATOM    758  CA  LEU A 105      38.881  16.820  -3.085  1.00 12.55           C
ANISOU  758  CA  LEU A 105     1324   2084   1360   -165    282   -230       C
ATOM    759  C   LEU A 105      39.051  17.770  -4.260  1.00 18.52           C
ANISOU  759  C   LEU A 105     2066   2805   2167   -157    279   -244       C
ATOM    760  O   LEU A 105      38.503  18.874  -4.233  1.00 18.47           O
ANISOU  760  O   LEU A 105     2058   2791   2167   -147    289   -276       O
ATOM    761  CB  LEU A 105      40.069  16.986  -2.127  1.00 12.79           C
ANISOU  761  CB  LEU A 105     1370   2123   1366   -170    253   -242       C
ATOM    762  CG  LEU A 105      40.196  18.259  -1.289  1.00 15.81           C
ANISOU  762  CG  LEU A 105     1764   2510   1733   -166    248   -286       C
ATOM    763  CD1 LEU A 105      38.999  18.413  -0.372  1.00 14.29           C
ANISOU  763  CD1 LEU A 105     1581   2349   1501   -158    278   -304       C
ATOM    764  CD2 LEU A 105      41.485  18.236  -0.480  1.00 23.38           C
ANISOU  764  CD2 LEU A 105     2737   3477   2670   -175    213   -290       C
ATOM    765  N   ASP A 106      39.798  17.375  -5.297  1.00 12.00           N
ANISOU  765  N   ASP A 106     1231   1956   1372   -161    264   -222       N
ATOM    766  CA  ASP A 106      40.077  18.259  -6.419  1.00 12.44           C
ANISOU  766  CA  ASP A 106     1275   1979   1471   -158    259   -232       C
ATOM    767  C   ASP A 106      39.651  17.705  -7.774  1.00 13.87           C
ANISOU  767  C   ASP A 106     1444   2143   1684   -155    269   -206       C
ATOM    768  O   ASP A 106      39.739  18.433  -8.770  1.00 20.16           O
ANISOU  768  O   ASP A 106     2232   2913   2514   -152    268   -211       O
ATOM    769  CB  ASP A 106      41.576  18.617  -6.465  1.00 11.84           C
ANISOU  769  CB  ASP A 106     1198   1895   1406   -167    229   -235       C
ATOM    770  CG  ASP A 106      42.479  17.396  -6.607  1.00 30.67           C
ANISOU  770  CG  ASP A 106     3578   4290   3786   -169    214   -204       C
ATOM    771  OD1 ASP A 106      42.189  16.514  -7.441  1.00 16.79           O
ANISOU  771  OD1 ASP A 106     1814   2525   2040   -164    223   -177       O
ATOM    772  OD2 ASP A 106      43.505  17.332  -5.897  1.00 62.27           O
ANISOU  772  OD2 ASP A 106     7582   8307   7772   -174    191   -207       O
ATOM    773  N   ASN A 107      39.217  16.445  -7.847  1.00 14.22           N
ANISOU  773  N   ASN A 107     1488   2198   1715   -157    277   -177       N
ATOM    774  CA  ASN A 107      38.676  15.858  -9.076  1.00 19.06           C
ANISOU  774  CA  ASN A 107     2095   2795   2353   -155    286   -153       C
ATOM    775  C   ASN A 107      39.690  15.904 -10.221  1.00 23.74           C
ANISOU  775  C   ASN A 107     2680   3363   2977   -153    270   -143       C
ATOM    776  O   ASN A 107      39.375  16.294 -11.347  1.00 26.82           O
ANISOU  776  O   ASN A 107     3062   3732   3397   -149    277   -142       O
ATOM    777  CB  ASN A 107      37.371  16.547  -9.475  1.00 12.66           C
ANISOU  777  CB  ASN A 107     1273   1980   1556   -149    307   -166       C
ATOM    778  CG  ASN A 107      36.265  16.320  -8.472  1.00 15.97           C
ANISOU  778  CG  ASN A 107     1693   2432   1944   -151    327   -171       C
ATOM    779  OD1 ASN A 107      35.897  15.180  -8.184  1.00 12.27           O
ANISOU  779  OD1 ASN A 107     1229   1980   1454   -163    332   -145       O
ATOM    780  ND2 ASN A 107      35.721  17.407  -7.934  1.00 11.56           N
ANISOU  780  ND2 ASN A 107     1130   1883   1381   -140    339   -204       N
ATOM    781  N   ALA A 108      40.922  15.486  -9.926  1.00 25.39           N
ANISOU  781  N   ALA A 108     2891   3578   3176   -153    250   -136       N
ATOM    782  CA  ALA A 108      41.989  15.530 -10.918  1.00 24.11           C
ANISOU  782  CA  ALA A 108     2718   3403   3041   -150    237   -128       C
ATOM    783  C   ALA A 108      41.935  14.375 -11.907  1.00 28.77           C
ANISOU  783  C   ALA A 108     3311   3983   3639   -141    239   -100       C
ATOM    784  O   ALA A 108      42.494  14.492 -13.003  1.00 40.38           O
ANISOU  784  O   ALA A 108     4770   5441   5133   -136    236    -94       O
ATOM    785  CB  ALA A 108      43.354  15.533 -10.226  1.00 22.80           C
ANISOU  785  CB  ALA A 108     2547   3253   2861   -152    214   -132       C
ATOM    786  N   ALA A 109      41.288  13.269 -11.546  1.00 28.37           N
ANISOU  786  N   ALA A 109     3275   3937   3566   -141    241    -82       N
ATOM    787  CA  ALA A 109      41.280  12.096 -12.402  1.00 27.73           C
ANISOU  787  CA  ALA A 109     3205   3842   3490   -132    237    -56       C
ATOM    788  C   ALA A 109      40.476  12.366 -13.673  1.00 34.64           C
ANISOU  788  C   ALA A 109     4074   4696   4392   -133    252    -54       C
ATOM    789  O   ALA A 109      39.578  13.213 -13.681  1.00 40.27           O
ANISOU  789  O   ALA A 109     4779   5408   5114   -140    267    -67       O
ATOM    790  CB  ALA A 109      40.696  10.898 -11.660  1.00 28.56           C
ANISOU  790  CB  ALA A 109     3334   3954   3565   -138    234    -37       C
ATOM    791  N   PRO A 110      40.791  11.666 -14.769  1.00 32.01           N
ANISOU  791  N   PRO A 110     3746   4346   4071   -122    246    -38       N
ATOM    792  CA  PRO A 110      40.045  11.901 -16.018  1.00 28.16           C
ANISOU  792  CA  PRO A 110     3256   3839   3606   -123    257    -34       C
ATOM    793  C   PRO A 110      38.551  11.662 -15.897  1.00 25.39           C
ANISOU  793  C   PRO A 110     2911   3485   3251   -136    268    -28       C
ATOM    794  O   PRO A 110      37.766  12.344 -16.568  1.00 25.65           O
ANISOU  794  O   PRO A 110     2934   3509   3303   -139    279    -34       O
ATOM    795  CB  PRO A 110      40.695  10.914 -16.999  1.00 33.76           C
ANISOU  795  CB  PRO A 110     3975   4533   4317   -107    247    -17       C
ATOM    796  CG  PRO A 110      42.065  10.701 -16.469  1.00 33.86           C
ANISOU  796  CG  PRO A 110     3984   4563   4320    -93    233    -19       C
ATOM    797  CD  PRO A 110      41.932  10.755 -14.972  1.00 37.32           C
ANISOU  797  CD  PRO A 110     4425   5018   4735   -104    229    -25       C
ATOM    798  N   ALA A 111      38.128  10.712 -15.059  1.00 28.14           N
ANISOU  798  N   ALA A 111     3276   3844   3574   -145    265    -15       N
ATOM    799  CA  ALA A 111      36.709  10.383 -14.989  1.00 15.13           C
ANISOU  799  CA  ALA A 111     1630   2199   1920   -162    276     -5       C
ATOM    800  C   ALA A 111      35.904  11.478 -14.297  1.00 20.75           C
ANISOU  800  C   ALA A 111     2320   2933   2632   -169    295    -26       C
ATOM    801  O   ALA A 111      34.733  11.686 -14.634  1.00 22.10           O
ANISOU  801  O   ALA A 111     2479   3106   2812   -176    307    -26       O
ATOM    802  CB  ALA A 111      36.515   9.040 -14.289  1.00 22.01           C
ANISOU  802  CB  ALA A 111     2527   3074   2762   -175    266     18       C
ATOM    803  N   PHE A 112      36.503  12.187 -13.337  1.00 23.63           N
ANISOU  803  N   PHE A 112     2680   3313   2986   -164    296    -46       N
ATOM    804  CA  PHE A 112      35.867  13.342 -12.717  1.00 18.46           C
ANISOU  804  CA  PHE A 112     2007   2675   2330   -164    312    -72       C
ATOM    805  C   PHE A 112      36.184  14.646 -13.432  1.00 23.53           C
ANISOU  805  C   PHE A 112     2638   3299   3004   -151    312    -94       C
ATOM    806  O   PHE A 112      35.551  15.665 -13.137  1.00 21.85           O
ANISOU  806  O   PHE A 112     2414   3091   2795   -145    323   -117       O
ATOM    807  CB  PHE A 112      36.297  13.477 -11.252  1.00 24.21           C
ANISOU  807  CB  PHE A 112     2742   3429   3028   -166    311    -84       C
ATOM    808  CG  PHE A 112      36.171  12.213 -10.459  1.00 17.37           C
ANISOU  808  CG  PHE A 112     1893   2579   2127   -180    307    -60       C
ATOM    809  CD1 PHE A 112      34.931  11.638 -10.239  1.00 15.32           C
ANISOU  809  CD1 PHE A 112     1631   2336   1852   -197    322    -45       C
ATOM    810  CD2 PHE A 112      37.292  11.614  -9.909  1.00 15.20           C
ANISOU  810  CD2 PHE A 112     1636   2305   1833   -178    287    -52       C
ATOM    811  CE1 PHE A 112      34.814  10.478  -9.500  1.00 18.26           C
ANISOU  811  CE1 PHE A 112     2024   2721   2191   -215    317    -20       C
ATOM    812  CE2 PHE A 112      37.181  10.457  -9.166  1.00 11.10           C
ANISOU  812  CE2 PHE A 112     1139   1797   1282   -191    280    -28       C
ATOM    813  CZ  PHE A 112      35.941   9.889  -8.960  1.00 11.24           C
ANISOU  813  CZ  PHE A 112     1158   1827   1283   -212    295    -11       C
ATOM    814  N   ARG A 113      37.151  14.630 -14.352  1.00 36.65           N
ANISOU  814  N   ARG A 113     4303   4939   4685   -146    299    -87       N
ATOM    815  CA  ARG A 113      37.618  15.844 -15.014  1.00 43.27           C
ANISOU  815  CA  ARG A 113     5133   5759   5548   -140    296   -103       C
ATOM    816  C   ARG A 113      36.467  16.613 -15.653  1.00 43.10           C
ANISOU  816  C   ARG A 113     5103   5725   5547   -135    307   -112       C
ATOM    817  O   ARG A 113      36.320  17.823 -15.448  1.00 38.98           O
ANISOU  817  O   ARG A 113     4578   5198   5035   -130    309   -136       O
ATOM    818  CB  ARG A 113      38.669  15.466 -16.062  1.00 41.91           C
ANISOU  818  CB  ARG A 113     4962   5571   5389   -137    285    -88       C
ATOM    819  CG  ARG A 113      39.759  16.489 -16.323  1.00 35.76           C
ANISOU  819  CG  ARG A 113     4175   4785   4626   -139    278   -100       C
ATOM    820  CD  ARG A 113      40.913  15.837 -17.087  1.00 51.72           C
ANISOU  820  CD  ARG A 113     6194   6807   6651   -135    269    -83       C
ATOM    821  NE  ARG A 113      41.947  15.327 -16.192  1.00 65.92           N
ANISOU  821  NE  ARG A 113     7990   8626   8430   -133    257    -83       N
ATOM    822  CZ  ARG A 113      42.969  14.570 -16.573  1.00 61.57           C
ANISOU  822  CZ  ARG A 113     7436   8084   7876   -123    248    -69       C
ATOM    823  NH1 ARG A 113      43.097  14.156 -17.823  1.00 53.90           N
ANISOU  823  NH1 ARG A 113     6464   7101   6915   -113    252    -56       N
ATOM    824  NH2 ARG A 113      43.887  14.220 -15.676  1.00 59.76           N
ANISOU  824  NH2 ARG A 113     7202   7875   7629   -119    234    -71       N
ATOM    825  N   GLU A 114      35.629  15.920 -16.423  1.00 41.68           N
ANISOU  825  N   GLU A 114     4923   5541   5374   -136    312    -94       N
ATOM    826  CA  GLU A 114      34.586  16.606 -17.176  1.00 43.78           C
ANISOU  826  CA  GLU A 114     5179   5795   5661   -130    318    -99       C
ATOM    827  C   GLU A 114      33.354  16.895 -16.326  1.00 40.80           C
ANISOU  827  C   GLU A 114     4788   5442   5274   -126    333   -113       C
ATOM    828  O   GLU A 114      32.745  17.961 -16.461  1.00 48.33           O
ANISOU  828  O   GLU A 114     5732   6390   6242   -112    337   -133       O
ATOM    829  CB  GLU A 114      34.193  15.776 -18.400  1.00 63.79           C
ANISOU  829  CB  GLU A 114     7716   8315   8206   -133    314    -75       C
ATOM    830  CG  GLU A 114      35.324  15.533 -19.392  1.00 78.51           C
ANISOU  830  CG  GLU A 114     9593  10158  10080   -132    303    -63       C
ATOM    831  CD  GLU A 114      34.903  14.648 -20.553  1.00 95.19           C
ANISOU  831  CD  GLU A 114    11715  12257  12198   -133    298    -41       C
ATOM    832  OE1 GLU A 114      33.878  13.944 -20.428  1.00 82.83           O
ANISOU  832  OE1 GLU A 114    10148  10699  10625   -141    299    -30       O
ATOM    833  OE2 GLU A 114      35.596  14.657 -21.593  1.00 89.97           O
ANISOU  833  OE2 GLU A 114    11060  11577  11546   -128    292    -34       O
ATOM    834  N   VAL A 115      32.975  15.970 -15.447  1.00 33.83           N
ANISOU  834  N   VAL A 115     3903   4587   4363   -137    340   -103       N
ATOM    835  CA  VAL A 115      31.637  15.999 -14.863  1.00 36.50           C
ANISOU  835  CA  VAL A 115     4223   4955   4690   -137    357   -109       C
ATOM    836  C   VAL A 115      31.563  16.761 -13.540  1.00 29.48           C
ANISOU  836  C   VAL A 115     3329   4092   3781   -128    369   -138       C
ATOM    837  O   VAL A 115      30.521  17.345 -13.226  1.00 31.95           O
ANISOU  837  O   VAL A 115     3622   4425   4092   -115    385   -155       O
ATOM    838  CB  VAL A 115      31.118  14.563 -14.687  1.00 21.53           C
ANISOU  838  CB  VAL A 115     2329   3078   2775   -161    359    -79       C
ATOM    839  CG1 VAL A 115      30.818  13.941 -16.035  1.00 39.40           C
ANISOU  839  CG1 VAL A 115     4594   5317   5058   -168    348    -55       C
ATOM    840  CG2 VAL A 115      32.133  13.724 -13.940  1.00 23.57           C
ANISOU  840  CG2 VAL A 115     2610   3339   3007   -173    351    -67       C
ATOM    841  N   ALA A 116      32.631  16.768 -12.756  1.00 20.31           N
ANISOU  841  N   ALA A 116     2184   2931   2601   -131    362   -145       N
ATOM    842  CA  ALA A 116      32.528  17.243 -11.385  1.00 13.29           C
ANISOU  842  CA  ALA A 116     1294   2070   1684   -126    373   -169       C
ATOM    843  C   ALA A 116      32.260  18.746 -11.346  1.00 19.81           C
ANISOU  843  C   ALA A 116     2116   2886   2525   -101    376   -206       C
ATOM    844  O   ALA A 116      32.808  19.499 -12.158  1.00 20.05           O
ANISOU  844  O   ALA A 116     2153   2879   2584    -93    362   -214       O
ATOM    845  CB  ALA A 116      33.805  16.926 -10.615  1.00 14.27           C
ANISOU  845  CB  ALA A 116     1439   2195   1787   -135    359   -168       C
ATOM    846  N   PRO A 117      31.406  19.206 -10.432  1.00 18.59           N
ANISOU  846  N   PRO A 117     1950   2762   2349    -87    395   -230       N
ATOM    847  CA  PRO A 117      31.283  20.649 -10.200  1.00 16.60           C
ANISOU  847  CA  PRO A 117     1703   2498   2106    -58    394   -271       C
ATOM    848  C   PRO A 117      32.615  21.251  -9.781  1.00 21.12           C
ANISOU  848  C   PRO A 117     2303   3046   2675    -63    374   -288       C
ATOM    849  O   PRO A 117      33.483  20.575  -9.224  1.00 32.98           O
ANISOU  849  O   PRO A 117     3815   4557   4157    -82    366   -275       O
ATOM    850  CB  PRO A 117      30.251  20.740  -9.070  1.00 13.96           C
ANISOU  850  CB  PRO A 117     1354   2214   1739    -44    420   -291       C
ATOM    851  CG  PRO A 117      29.454  19.490  -9.185  1.00 12.25           C
ANISOU  851  CG  PRO A 117     1113   2030   1510    -65    436   -256       C
ATOM    852  CD  PRO A 117      30.409  18.433  -9.671  1.00 13.60           C
ANISOU  852  CD  PRO A 117     1301   2180   1686    -95    418   -220       C
ATOM    853  N   ARG A 118      32.777  22.537 -10.068  1.00 22.37           N
ANISOU  853  N   ARG A 118     2473   3171   2855    -45    362   -316       N
ATOM    854  CA  ARG A 118      33.968  23.253  -9.649  1.00 20.48           C
ANISOU  854  CA  ARG A 118     2259   2908   2613    -52    340   -335       C
ATOM    855  C   ARG A 118      33.796  23.762  -8.224  1.00 24.13           C
ANISOU  855  C   ARG A 118     2734   3395   3040    -38    347   -371       C
ATOM    856  O   ARG A 118      32.680  23.966  -7.742  1.00 21.69           O
ANISOU  856  O   ARG A 118     2415   3112   2715    -13    369   -390       O
ATOM    857  CB  ARG A 118      34.271  24.417 -10.595  1.00 18.93           C
ANISOU  857  CB  ARG A 118     2078   2661   2455    -45    321   -346       C
ATOM    858  CG  ARG A 118      34.890  23.988 -11.916  1.00 40.92           C
ANISOU  858  CG  ARG A 118     4857   5421   5269    -65    310   -311       C
ATOM    859  CD  ARG A 118      35.420  25.177 -12.712  1.00 46.75           C
ANISOU  859  CD  ARG A 118     5614   6110   6038    -67    289   -320       C
ATOM    860  NE  ARG A 118      36.274  24.755 -13.818  1.00 65.87           N
ANISOU  860  NE  ARG A 118     8032   8515   8480    -91    279   -288       N
ATOM    861  CZ  ARG A 118      35.845  24.509 -15.049  1.00 59.92           C
ANISOU  861  CZ  ARG A 118     7270   7748   7749    -88    282   -265       C
ATOM    862  NH1 ARG A 118      34.572  24.643 -15.379  1.00 44.57           N
ANISOU  862  NH1 ARG A 118     5318   5803   5813    -64    293   -270       N
ATOM    863  NH2 ARG A 118      36.718  24.117 -15.973  1.00 51.06           N
ANISOU  863  NH2 ARG A 118     6145   6615   6639   -109    274   -238       N
ATOM    864  N   GLY A 119      34.924  23.949  -7.546  1.00 23.33           N
ANISOU  864  N   GLY A 119     2654   3288   2923    -54    328   -380       N
ATOM    865  CA  GLY A 119      34.929  24.507  -6.216  1.00 21.18           C
ANISOU  865  CA  GLY A 119     2399   3032   2614    -42    329   -417       C
ATOM    866  C   GLY A 119      34.583  23.502  -5.137  1.00 22.76           C
ANISOU  866  C   GLY A 119     2592   3287   2770    -47    349   -408       C
ATOM    867  O   GLY A 119      34.653  22.285  -5.337  1.00 19.87           O
ANISOU  867  O   GLY A 119     2212   2940   2399    -67    355   -370       O
ATOM    868  N   PRO A 120      34.217  24.005  -3.956  1.00 23.71           N
ANISOU  868  N   PRO A 120     2725   3431   2853    -30    359   -444       N
ATOM    869  CA  PRO A 120      33.844  23.106  -2.850  1.00 17.32           C
ANISOU  869  CA  PRO A 120     1911   2678   1994    -36    380   -436       C
ATOM    870  C   PRO A 120      32.694  22.172  -3.180  1.00 18.88           C
ANISOU  870  C   PRO A 120     2075   2911   2189    -37    411   -406       C
ATOM    871  O   PRO A 120      32.629  21.063  -2.632  1.00 19.17           O
ANISOU  871  O   PRO A 120     2107   2984   2194    -58    422   -379       O
ATOM    872  CB  PRO A 120      33.468  24.082  -1.727  1.00 18.67           C
ANISOU  872  CB  PRO A 120     2100   2864   2129     -8    388   -487       C
ATOM    873  CG  PRO A 120      34.222  25.322  -2.045  1.00 22.67           C
ANISOU  873  CG  PRO A 120     2634   3316   2663     -1    356   -517       C
ATOM    874  CD  PRO A 120      34.265  25.415  -3.537  1.00 20.63           C
ANISOU  874  CD  PRO A 120     2361   3016   2461     -6    347   -493       C
ATOM    875  N   ALA A 121      31.781  22.584  -4.062  1.00 23.73           N
ANISOU  875  N   ALA A 121     2667   3514   2834    -16    423   -410       N
ATOM    876  CA  ALA A 121      30.652  21.740  -4.434  1.00 13.55           C
ANISOU  876  CA  ALA A 121     1344   2260   1546    -20    450   -383       C
ATOM    877  C   ALA A 121      31.071  20.517  -5.235  1.00 14.60           C
ANISOU  877  C   ALA A 121     1471   2380   1696    -54    439   -332       C
ATOM    878  O   ALA A 121      30.231  19.645  -5.483  1.00 22.00           O
ANISOU  878  O   ALA A 121     2384   3345   2630    -67    457   -304       O
ATOM    879  CB  ALA A 121      29.629  22.553  -5.226  1.00 13.64           C
ANISOU  879  CB  ALA A 121     1334   2260   1589     13    460   -401       C
ATOM    880  N   GLY A 122      32.333  20.440  -5.656  1.00 14.08           N
ANISOU  880  N   GLY A 122     1426   2275   1649    -70    410   -321       N
ATOM    881  CA  GLY A 122      32.875  19.263  -6.298  1.00 12.78           C
ANISOU  881  CA  GLY A 122     1261   2101   1496    -97    398   -277       C
ATOM    882  C   GLY A 122      33.454  18.239  -5.356  1.00 12.48           C
ANISOU  882  C   GLY A 122     1237   2087   1418   -120    394   -257       C
ATOM    883  O   GLY A 122      33.694  17.101  -5.768  1.00 18.90           O
ANISOU  883  O   GLY A 122     2052   2897   2234   -140    387   -219       O
ATOM    884  N   ILE A 123      33.699  18.622  -4.099  1.00 12.83           N
ANISOU  884  N   ILE A 123     1296   2154   1424   -116    395   -281       N
ATOM    885  CA  ILE A 123      34.064  17.654  -3.072  1.00 12.99           C
ANISOU  885  CA  ILE A 123     1331   2204   1400   -136    393   -262       C
ATOM    886  C   ILE A 123      32.998  16.570  -3.023  1.00 13.06           C
ANISOU  886  C   ILE A 123     1325   2247   1390   -152    417   -230       C
ATOM    887  O   ILE A 123      31.797  16.858  -2.992  1.00 13.26           O
ANISOU  887  O   ILE A 123     1328   2299   1412   -143    445   -240       O
ATOM    888  CB  ILE A 123      34.224  18.358  -1.713  1.00 13.42           C
ANISOU  888  CB  ILE A 123     1403   2284   1413   -126    396   -298       C
ATOM    889  CG1 ILE A 123      35.447  19.274  -1.733  1.00 13.37           C
ANISOU  889  CG1 ILE A 123     1416   2242   1423   -120    364   -324       C
ATOM    890  CG2 ILE A 123      34.373  17.345  -0.583  1.00 13.66           C
ANISOU  890  CG2 ILE A 123     1449   2352   1390   -147    397   -277       C
ATOM    891  CD1 ILE A 123      35.305  20.426  -0.741  1.00 13.82           C
ANISOU  891  CD1 ILE A 123     1488   2309   1452   -100    368   -374       C
ATOM    892  N   HIS A 124      33.441  15.312  -3.008  1.00 12.94           N
ANISOU  892  N   HIS A 124     1323   2230   1363   -177    404   -190       N
ATOM    893  CA  HIS A 124      32.554  14.214  -3.373  1.00 12.92           C
ANISOU  893  CA  HIS A 124     1309   2242   1358   -199    418   -152       C
ATOM    894  C   HIS A 124      31.396  14.059  -2.394  1.00 13.38           C
ANISOU  894  C   HIS A 124     1355   2357   1372   -209    451   -152       C
ATOM    895  O   HIS A 124      30.272  13.750  -2.806  1.00 14.12           O
ANISOU  895  O   HIS A 124     1423   2470   1472   -219    472   -138       O
ATOM    896  CB  HIS A 124      33.355  12.922  -3.490  1.00 12.76           C
ANISOU  896  CB  HIS A 124     1314   2203   1331   -221    392   -112       C
ATOM    897  CG  HIS A 124      34.229  12.866  -4.706  1.00 12.33           C
ANISOU  897  CG  HIS A 124     1263   2099   1322   -212    367   -105       C
ATOM    898  ND1 HIS A 124      34.824  11.703  -5.144  1.00 13.30           N
ANISOU  898  ND1 HIS A 124     1404   2200   1448   -223    345    -70       N
ATOM    899  CD2 HIS A 124      34.605  13.832  -5.577  1.00 12.07           C
ANISOU  899  CD2 HIS A 124     1218   2038   1330   -191    360   -128       C
ATOM    900  CE1 HIS A 124      35.531  11.955  -6.232  1.00 13.31           C
ANISOU  900  CE1 HIS A 124     1402   2165   1491   -209    328    -73       C
ATOM    901  NE2 HIS A 124      35.415  13.240  -6.516  1.00 11.76           N
ANISOU  901  NE2 HIS A 124     1186   1964   1316   -192    338   -106       N
ATOM    902  N   TYR A 125      31.636  14.284  -1.100  1.00 13.74           N
ANISOU  902  N   TYR A 125     1417   2434   1372   -208    456   -169       N
ATOM    903  CA  TYR A 125      30.530  14.194  -0.151  1.00 14.24           C
ANISOU  903  CA  TYR A 125     1465   2557   1389   -216    492   -172       C
ATOM    904  C   TYR A 125      29.565  15.364  -0.310  1.00 14.42           C
ANISOU  904  C   TYR A 125     1455   2599   1424   -184    520   -212       C
ATOM    905  O   TYR A 125      28.374  15.227  -0.007  1.00 14.77           O
ANISOU  905  O   TYR A 125     1470   2694   1447   -189    554   -208       O
ATOM    906  CB  TYR A 125      31.058  14.096   1.286  1.00 14.62           C
ANISOU  906  CB  TYR A 125     1543   2633   1378   -222    489   -179       C
ATOM    907  CG  TYR A 125      31.394  15.401   1.988  1.00 14.84           C
ANISOU  907  CG  TYR A 125     1579   2668   1393   -189    491   -233       C
ATOM    908  CD1 TYR A 125      30.398  16.178   2.567  1.00 15.28           C
ANISOU  908  CD1 TYR A 125     1614   2767   1423   -168    526   -267       C
ATOM    909  CD2 TYR A 125      32.711  15.824   2.123  1.00 14.69           C
ANISOU  909  CD2 TYR A 125     1588   2612   1381   -180    455   -250       C
ATOM    910  CE1 TYR A 125      30.696  17.355   3.220  1.00 15.53           C
ANISOU  910  CE1 TYR A 125     1661   2801   1440   -136    525   -319       C
ATOM    911  CE2 TYR A 125      33.020  17.005   2.782  1.00 14.94           C
ANISOU  911  CE2 TYR A 125     1632   2646   1398   -155    453   -299       C
ATOM    912  CZ  TYR A 125      32.007  17.766   3.329  1.00 15.36           C
ANISOU  912  CZ  TYR A 125     1672   2737   1427   -132    487   -335       C
ATOM    913  OH  TYR A 125      32.298  18.941   3.988  1.00 16.35           O
ANISOU  913  OH  TYR A 125     1815   2860   1536   -104    482   -387       O
ATOM    914  N   VAL A 126      30.056  16.516  -0.773  1.00 16.62           N
ANISOU  914  N   VAL A 126     1736   2841   1738   -151    506   -250       N
ATOM    915  CA  VAL A 126      29.167  17.626  -1.102  1.00 15.17           C
ANISOU  915  CA  VAL A 126     1525   2664   1573   -115    526   -287       C
ATOM    916  C   VAL A 126      28.447  17.360  -2.419  1.00 14.10           C
ANISOU  916  C   VAL A 126     1359   2514   1484   -118    530   -264       C
ATOM    917  O   VAL A 126      27.228  17.531  -2.525  1.00 20.90           O
ANISOU  917  O   VAL A 126     2184   3412   2345   -108    557   -270       O
ATOM    918  CB  VAL A 126      29.955  18.948  -1.142  1.00 14.33           C
ANISOU  918  CB  VAL A 126     1440   2517   1487    -83    505   -333       C
ATOM    919  CG1 VAL A 126      29.058  20.078  -1.605  1.00 17.36           C
ANISOU  919  CG1 VAL A 126     1801   2899   1896    -43    521   -369       C
ATOM    920  CG2 VAL A 126      30.536  19.261   0.228  1.00 14.70           C
ANISOU  920  CG2 VAL A 126     1516   2584   1484    -79    502   -359       C
ATOM    921  N   TRP A 127      29.194  16.928  -3.438  1.00 14.83           N
ANISOU  921  N   TRP A 127     1464   2556   1615   -132    501   -239       N
ATOM    922  CA  TRP A 127      28.592  16.515  -4.703  1.00 13.33           C
ANISOU  922  CA  TRP A 127     1250   2350   1465   -140    500   -213       C
ATOM    923  C   TRP A 127      27.548  15.425  -4.492  1.00 13.56           C
ANISOU  923  C   TRP A 127     1257   2425   1470   -172    522   -178       C
ATOM    924  O   TRP A 127      26.508  15.411  -5.162  1.00 14.09           O
ANISOU  924  O   TRP A 127     1290   2506   1556   -171    535   -171       O
ATOM    925  CB  TRP A 127      29.695  16.027  -5.640  1.00 12.83           C
ANISOU  925  CB  TRP A 127     1210   2230   1433   -153    467   -189       C
ATOM    926  CG  TRP A 127      29.315  15.767  -7.065  1.00 13.01           C
ANISOU  926  CG  TRP A 127     1219   2226   1500   -157    459   -169       C
ATOM    927  CD1 TRP A 127      28.166  16.134  -7.707  1.00 12.58           C
ANISOU  927  CD1 TRP A 127     1132   2183   1467   -145    474   -174       C
ATOM    928  CD2 TRP A 127      30.115  15.081  -8.034  1.00 12.09           C
ANISOU  928  CD2 TRP A 127     1120   2066   1409   -171    433   -141       C
ATOM    929  NE1 TRP A 127      28.205  15.715  -9.017  1.00 12.23           N
ANISOU  929  NE1 TRP A 127     1086   2102   1459   -154    457   -150       N
ATOM    930  CE2 TRP A 127      29.391  15.065  -9.241  1.00 11.93           C
ANISOU  930  CE2 TRP A 127     1080   2030   1423   -169    434   -131       C
ATOM    931  CE3 TRP A 127      31.376  14.476  -7.995  1.00 11.89           C
ANISOU  931  CE3 TRP A 127     1124   2014   1379   -181    409   -126       C
ATOM    932  CZ2 TRP A 127      29.887  14.467 -10.401  1.00 11.56           C
ANISOU  932  CZ2 TRP A 127     1046   1944   1404   -178    412   -106       C
ATOM    933  CZ3 TRP A 127      31.867  13.883  -9.144  1.00 11.54           C
ANISOU  933  CZ3 TRP A 127     1088   1932   1363   -188    389   -102       C
ATOM    934  CH2 TRP A 127      31.124  13.882 -10.331  1.00 11.38           C
ANISOU  934  CH2 TRP A 127     1052   1897   1374   -186    392    -93       C
ATOM    935  N   TRP A 128      27.810  14.499  -3.566  1.00 13.74           N
ANISOU  935  N   TRP A 128     1299   2473   1449   -202    524   -154       N
ATOM    936  CA  TRP A 128      26.873  13.404  -3.330  1.00 14.01           C
ANISOU  936  CA  TRP A 128     1317   2549   1457   -241    542   -115       C
ATOM    937  C   TRP A 128      25.566  13.915  -2.740  1.00 14.53           C
ANISOU  937  C   TRP A 128     1340   2681   1499   -230    582   -135       C
ATOM    938  O   TRP A 128      24.479  13.539  -3.194  1.00 22.03           O
ANISOU  938  O   TRP A 128     2254   3660   2458   -246    598   -115       O
ATOM    939  CB  TRP A 128      27.496  12.360  -2.406  1.00 14.14           C
ANISOU  939  CB  TRP A 128     1371   2574   1429   -275    532    -85       C
ATOM    940  CG  TRP A 128      26.500  11.375  -1.868  1.00 14.57           C
ANISOU  940  CG  TRP A 128     1411   2680   1445   -318    554    -49       C
ATOM    941  CD1 TRP A 128      25.852  11.434  -0.666  1.00 15.13           C
ANISOU  941  CD1 TRP A 128     1469   2817   1463   -327    587    -54       C
ATOM    942  CD2 TRP A 128      26.040  10.183  -2.514  1.00 14.52           C
ANISOU  942  CD2 TRP A 128     1404   2664   1448   -360    545     -0       C
ATOM    943  NE1 TRP A 128      25.018  10.351  -0.525  1.00 16.53           N
ANISOU  943  NE1 TRP A 128     1635   3029   1617   -376    600     -9       N
ATOM    944  CE2 TRP A 128      25.115   9.568  -1.646  1.00 16.46           C
ANISOU  944  CE2 TRP A 128     1636   2973   1646   -399    573     25       C
ATOM    945  CE3 TRP A 128      26.319   9.575  -3.741  1.00 14.10           C
ANISOU  945  CE3 TRP A 128     1363   2556   1436   -371    516     24       C
ATOM    946  CZ2 TRP A 128      24.469   8.376  -1.969  1.00 15.22           C
ANISOU  946  CZ2 TRP A 128     1477   2821   1484   -451    569     74       C
ATOM    947  CZ3 TRP A 128      25.679   8.393  -4.059  1.00 14.24           C
ANISOU  947  CZ3 TRP A 128     1383   2578   1449   -418    511     70       C
ATOM    948  CH2 TRP A 128      24.765   7.806  -3.177  1.00 14.79           C
ANISOU  948  CH2 TRP A 128     1439   2708   1473   -460    536     96       C
ATOM    949  N   GLU A 129      25.650  14.769  -1.716  1.00 14.86           N
ANISOU  949  N   GLU A 129     1385   2751   1509   -202    599   -174       N
ATOM    950  CA  GLU A 129      24.427  15.226  -1.067  1.00 15.43           C
ANISOU  950  CA  GLU A 129     1416   2894   1552   -187    641   -195       C
ATOM    951  C   GLU A 129      23.641  16.183  -1.952  1.00 18.16           C
ANISOU  951  C   GLU A 129     1722   3236   1941   -146    649   -224       C
ATOM    952  O   GLU A 129      22.408  16.230  -1.864  1.00 19.77           O
ANISOU  952  O   GLU A 129     1877   3498   2135   -142    680   -225       O
ATOM    953  CB  GLU A 129      24.734  15.867   0.292  1.00 15.84           C
ANISOU  953  CB  GLU A 129     1487   2978   1554   -165    656   -232       C
ATOM    954  CG  GLU A 129      25.518  17.170   0.276  1.00 28.64           C
ANISOU  954  CG  GLU A 129     3133   4555   3194   -116    637   -284       C
ATOM    955  CD  GLU A 129      25.596  17.801   1.661  1.00 40.23           C
ANISOU  955  CD  GLU A 129     4617   6063   4607    -93    656   -324       C
ATOM    956  OE1 GLU A 129      24.533  18.013   2.283  1.00 44.29           O
ANISOU  956  OE1 GLU A 129     5097   6643   5086    -79    695   -340       O
ATOM    957  OE2 GLU A 129      26.720  18.068   2.136  1.00 44.17           O
ANISOU  957  OE2 GLU A 129     5159   6530   5095    -90    630   -339       O
ATOM    958  N   ASP A 130      24.319  16.929  -2.824  1.00 18.04           N
ANISOU  958  N   ASP A 130     1725   3157   1974   -117    621   -244       N
ATOM    959  CA  ASP A 130      23.607  17.876  -3.676  1.00 19.11           C
ANISOU  959  CA  ASP A 130     1828   3282   2150    -76    624   -271       C
ATOM    960  C   ASP A 130      22.816  17.166  -4.770  1.00 15.57           C
ANISOU  960  C   ASP A 130     1346   2837   1734   -101    622   -233       C
ATOM    961  O   ASP A 130      21.668  17.532  -5.044  1.00 21.46           O
ANISOU  961  O   ASP A 130     2044   3620   2490    -81    642   -244       O
ATOM    962  CB  ASP A 130      24.589  18.881  -4.280  1.00 23.77           C
ANISOU  962  CB  ASP A 130     2452   3801   2779    -44    593   -301       C
ATOM    963  CG  ASP A 130      25.046  19.924  -3.275  1.00 34.61           C
ANISOU  963  CG  ASP A 130     3850   5175   4126     -9    596   -350       C
ATOM    964  OD1 ASP A 130      24.324  20.143  -2.280  1.00 35.39           O
ANISOU  964  OD1 ASP A 130     3930   5333   4182      7    628   -372       O
ATOM    965  OD2 ASP A 130      26.119  20.529  -3.483  1.00 36.00           O
ANISOU  965  OD2 ASP A 130     4063   5294   4321      1    567   -367       O
ATOM    966  N   THR A 131      23.399  16.140  -5.395  1.00 14.40           N
ANISOU  966  N   THR A 131     1220   2651   1601   -142    598   -191       N
ATOM    967  CA  THR A 131      22.792  15.530  -6.572  1.00 14.21           C
ANISOU  967  CA  THR A 131     1173   2615   1611   -164    588   -158       C
ATOM    968  C   THR A 131      22.061  14.221  -6.295  1.00 16.31           C
ANISOU  968  C   THR A 131     1421   2927   1849   -218    601   -112       C
ATOM    969  O   THR A 131      21.231  13.813  -7.117  1.00 14.49           O
ANISOU  969  O   THR A 131     1159   2705   1641   -236    599    -90       O
ATOM    970  CB  THR A 131      23.853  15.283  -7.653  1.00 13.59           C
ANISOU  970  CB  THR A 131     1133   2461   1571   -171    549   -142       C
ATOM    971  OG1 THR A 131      24.752  14.255  -7.221  1.00 18.04           O
ANISOU  971  OG1 THR A 131     1736   3009   2111   -207    535   -113       O
ATOM    972  CG2 THR A 131      24.640  16.559  -7.929  1.00 14.49           C
ANISOU  972  CG2 THR A 131     1267   2529   1711   -125    535   -183       C
ATOM    973  N   VAL A 132      22.338  13.547  -5.178  1.00 16.10           N
ANISOU  973  N   VAL A 132     1414   2930   1774   -248    612    -96       N
ATOM    974  CA  VAL A 132      21.706  12.273  -4.852  1.00 14.99           C
ANISOU  974  CA  VAL A 132     1264   2829   1604   -307    622    -49       C
ATOM    975  C   VAL A 132      20.849  12.375  -3.594  1.00 17.78           C
ANISOU  975  C   VAL A 132     1583   3268   1904   -313    664    -56       C
ATOM    976  O   VAL A 132      19.685  11.964  -3.590  1.00 16.09           O
ANISOU  976  O   VAL A 132     1338   3086   1689   -332    673    -34       O
ATOM    977  CB  VAL A 132      22.751  11.143  -4.711  1.00 16.36           C
ANISOU  977  CB  VAL A 132     1495   2959   1763   -346    593    -12       C
ATOM    978  CG1 VAL A 132      22.053   9.824  -4.405  1.00 15.09           C
ANISOU  978  CG1 VAL A 132     1329   2833   1571   -410    599     39       C
ATOM    979  CG2 VAL A 132      23.596  11.032  -5.977  1.00 14.11           C
ANISOU  979  CG2 VAL A 132     1239   2594   1527   -336    554     -7       C
ATOM    980  N   LEU A 133      21.410  12.922  -2.513  1.00 18.74           N
ANISOU  980  N   LEU A 133     1726   3403   1990   -289    676    -86       N
ATOM    981  CA  LEU A 133      20.686  12.956  -1.243  1.00 16.52           C
ANISOU  981  CA  LEU A 133     1430   3187   1658   -290    708    -91       C
ATOM    982  C   LEU A 133      19.484  13.891  -1.312  1.00 17.77           C
ANISOU  982  C   LEU A 133     1540   3377   1834   -244    728   -122       C
ATOM    983  O   LEU A 133      18.365  13.505  -0.955  1.00 22.56           O
ANISOU  983  O   LEU A 133     2118   4028   2427   -261    744   -101       O
ATOM    984  CB  LEU A 133      21.629  13.371  -0.110  1.00 16.59           C
ANISOU  984  CB  LEU A 133     1475   3208   1622   -274    716   -120       C
ATOM    985  CG  LEU A 133      21.203  13.174   1.353  1.00 17.94           C
ANISOU  985  CG  LEU A 133     1651   3435   1730   -285    741   -117       C
ATOM    986  CD1 LEU A 133      22.430  13.092   2.253  1.00 17.19           C
ANISOU  986  CD1 LEU A 133     1605   3337   1589   -292    736   -125       C
ATOM    987  CD2 LEU A 133      20.273  14.277   1.842  1.00 17.81           C
ANISOU  987  CD2 LEU A 133     1601   3459   1709   -231    769   -161       C
ATOM    988  N   LYS A 134      19.697  15.131  -1.750  1.00 19.09           N
ANISOU  988  N   LYS A 134     1699   3523   2030   -185    726   -171       N
ATOM    989  CA  LYS A 134      18.640  16.138  -1.716  1.00 26.75           C
ANISOU  989  CA  LYS A 134     2630   4522   3012   -133    745   -205       C
ATOM    990  C   LYS A 134      17.505  15.838  -2.696  1.00 18.04           C
ANISOU  990  C   LYS A 134     1483   3425   1949   -142    739   -179       C
ATOM    991  O   LYS A 134      16.338  16.069  -2.355  1.00 25.49           O
ANISOU  991  O   LYS A 134     2387   4415   2884   -126    759   -184       O
ATOM    992  CB  LYS A 134      19.223  17.530  -1.974  1.00 28.92           C
ANISOU  992  CB  LYS A 134     2916   4765   3309    -68    739   -264       C
ATOM    993  CG  LYS A 134      20.000  18.096  -0.791  1.00 22.36           C
ANISOU  993  CG  LYS A 134     2120   3944   2433    -46    750   -303       C
ATOM    994  CD  LYS A 134      20.556  19.479  -1.102  1.00 39.58           C
ANISOU  994  CD  LYS A 134     4315   6088   4637     16    741   -363       C
ATOM    995  CE  LYS A 134      21.415  20.006   0.039  1.00 37.14           C
ANISOU  995  CE  LYS A 134     4052   5775   4286     33    742   -400       C
ATOM    996  NZ  LYS A 134      21.914  21.385  -0.232  1.00 42.27           N
ANISOU  996  NZ  LYS A 134     4730   6367   4965     91    719   -453       N
ATOM    997  N   PRO A 135      17.780  15.348  -3.914  1.00 19.57           N
ANISOU  997  N   PRO A 135     1679   3574   2184   -167    712   -153       N
ATOM    998  CA  PRO A 135      16.662  14.927  -4.779  1.00 17.59           C
ANISOU  998  CA  PRO A 135     1388   3333   1964   -185    705   -125       C
ATOM    999  C   PRO A 135      15.774  13.850  -4.172  1.00 17.44           C
ANISOU  999  C   PRO A 135     1352   3362   1914   -238    718    -82       C
ATOM   1000  O   PRO A 135      14.548  13.912  -4.331  1.00 25.16           O
ANISOU 1000  O   PRO A 135     2282   4376   2900   -233    727    -77       O
ATOM   1001  CB  PRO A 135      17.381  14.437  -6.042  1.00 16.20           C
ANISOU 1001  CB  PRO A 135     1232   3096   1826   -210    673   -102       C
ATOM   1002  CG  PRO A 135      18.575  15.313  -6.116  1.00 27.09           C
ANISOU 1002  CG  PRO A 135     2643   4438   3215   -171    667   -142       C
ATOM   1003  CD  PRO A 135      19.034  15.452  -4.687  1.00 27.71           C
ANISOU 1003  CD  PRO A 135     2744   4544   3241   -166    687   -160       C
ATOM   1004  N   VAL A 136      16.345  12.860  -3.482  1.00 23.20           N
ANISOU 1004  N   VAL A 136     2118   4093   2606   -289    717    -51       N
ATOM   1005  CA  VAL A 136      15.509  11.824  -2.879  1.00 19.39           C
ANISOU 1005  CA  VAL A 136     1621   3654   2091   -343    727    -10       C
ATOM   1006  C   VAL A 136      14.824  12.349  -1.623  1.00 18.74           C
ANISOU 1006  C   VAL A 136     1515   3637   1967   -318    763    -32       C
ATOM   1007  O   VAL A 136      13.708  11.927  -1.294  1.00 21.74           O
ANISOU 1007  O   VAL A 136     1860   4067   2334   -343    779    -12       O
ATOM   1008  CB  VAL A 136      16.342  10.562  -2.586  1.00 17.77           C
ANISOU 1008  CB  VAL A 136     1467   3425   1859   -407    711     34       C
ATOM   1009  CG1 VAL A 136      15.471   9.464  -2.001  1.00 18.39           C
ANISOU 1009  CG1 VAL A 136     1537   3546   1906   -467    718     79       C
ATOM   1010  CG2 VAL A 136      17.023  10.074  -3.851  1.00 25.99           C
ANISOU 1010  CG2 VAL A 136     2532   4402   2940   -427    676     54       C
ATOM   1011  N   ALA A 137      15.464  13.285  -0.914  1.00 18.71           N
ANISOU 1011  N   ALA A 137     1531   3635   1944   -270    777    -77       N
ATOM   1012  CA  ALA A 137      14.899  13.810   0.327  1.00 23.93           C
ANISOU 1012  CA  ALA A 137     2175   4357   2562   -243    812   -102       C
ATOM   1013  C   ALA A 137      13.566  14.505   0.093  1.00 23.38           C
ANISOU 1013  C   ALA A 137     2045   4327   2511   -203    829   -122       C
ATOM   1014  O   ALA A 137      12.703  14.508   0.980  1.00 32.27           O
ANISOU 1014  O   ALA A 137     3144   5516   3603   -202    858   -123       O
ATOM   1015  CB  ALA A 137      15.886  14.774   0.988  1.00 19.28           C
ANISOU 1015  CB  ALA A 137     1621   3753   1951   -194    818   -151       C
ATOM   1016  N   ALA A 138      13.377  15.093  -1.091  1.00 23.39           N
ANISOU 1016  N   ALA A 138     2025   4296   2566   -170    812   -138       N
ATOM   1017  CA  ALA A 138      12.138  15.799  -1.394  1.00 26.82           C
ANISOU 1017  CA  ALA A 138     2403   4766   3021   -127    825   -158       C
ATOM   1018  C   ALA A 138      10.931  14.875  -1.416  1.00 25.49           C
ANISOU 1018  C   ALA A 138     2190   4647   2848   -178    833   -115       C
ATOM   1019  O   ALA A 138       9.794  15.354  -1.336  1.00 28.82           O
ANISOU 1019  O   ALA A 138     2559   5118   3273   -148    851   -129       O
ATOM   1020  CB  ALA A 138      12.262  16.517  -2.739  1.00 25.69           C
ANISOU 1020  CB  ALA A 138     2251   4572   2937    -87    800   -178       C
ATOM   1021  N   HIS A 139      11.146  13.568  -1.521  1.00 25.66           N
ANISOU 1021  N   HIS A 139     2231   4658   2860   -253    818    -63       N
ATOM   1022  CA  HIS A 139      10.060  12.609  -1.627  1.00 21.08           C
ANISOU 1022  CA  HIS A 139     1614   4118   2276   -309    820    -19       C
ATOM   1023  C   HIS A 139       9.803  11.864  -0.327  1.00 21.72           C
ANISOU 1023  C   HIS A 139     1701   4253   2299   -354    844      6       C
ATOM   1024  O   HIS A 139       9.072  10.867  -0.332  1.00 22.14           O
ANISOU 1024  O   HIS A 139     1734   4335   2343   -415    842     49       O
ATOM   1025  CB  HIS A 139      10.355  11.623  -2.754  1.00 20.51           C
ANISOU 1025  CB  HIS A 139     1561   3994   2237   -364    782     23       C
ATOM   1026  CG  HIS A 139      10.459  12.272  -4.099  1.00 25.96           C
ANISOU 1026  CG  HIS A 139     2241   4639   2985   -325    758      4       C
ATOM   1027  ND1 HIS A 139       9.354  12.548  -4.876  1.00 24.62           N
ANISOU 1027  ND1 HIS A 139     2016   4489   2848   -310    754      2       N
ATOM   1028  CD2 HIS A 139      11.533  12.713  -4.799  1.00 29.33           C
ANISOU 1028  CD2 HIS A 139     2703   5000   3439   -298    737    -15       C
ATOM   1029  CE1 HIS A 139       9.744  13.116  -6.003  1.00 32.91           C
ANISOU 1029  CE1 HIS A 139     3072   5489   3944   -277    730    -15       C
ATOM   1030  NE2 HIS A 139      11.059  13.233  -5.979  1.00 38.22           N
ANISOU 1030  NE2 HIS A 139     3799   6109   4615   -269    720    -26       N
ATOM   1031  N   VAL A 140      10.358  12.338   0.787  1.00 25.46           N
ANISOU 1031  N   VAL A 140     2201   4742   2732   -327    867    -21       N
ATOM   1032  CA  VAL A 140      10.306  11.626   2.057  1.00 25.33           C
ANISOU 1032  CA  VAL A 140     2199   4771   2656   -371    888      3       C
ATOM   1033  C   VAL A 140       9.659  12.529   3.098  1.00 23.21           C
ANISOU 1033  C   VAL A 140     1898   4568   2353   -319    929    -37       C
ATOM   1034  O   VAL A 140      10.027  13.703   3.222  1.00 28.14           O
ANISOU 1034  O   VAL A 140     2529   5181   2983   -249    936    -89       O
ATOM   1035  CB  VAL A 140      11.711  11.179   2.498  1.00 32.65           C
ANISOU 1035  CB  VAL A 140     3197   5652   3558   -394    873     13       C
ATOM   1036  CG1 VAL A 140      11.635  10.320   3.729  1.00 27.94           C
ANISOU 1036  CG1 VAL A 140     2619   5099   2900   -446    890     45       C
ATOM   1037  CG2 VAL A 140      12.380  10.417   1.371  1.00 24.32           C
ANISOU 1037  CG2 VAL A 140     2172   4527   2540   -434    832     45       C
ATOM   1038  N   ALA A 141       8.692  11.981   3.838  1.00 27.29           N
ANISOU 1038  N   ALA A 141     2381   5154   2833   -355    954    -12       N
ATOM   1039  CA  ALA A 141       8.003  12.738   4.873  1.00 30.09           C
ANISOU 1039  CA  ALA A 141     2704   5580   3151   -311    995    -46       C
ATOM   1040  C   ALA A 141       8.993  13.221   5.927  1.00 29.04           C
ANISOU 1040  C   ALA A 141     2622   5438   2974   -281   1008    -77       C
ATOM   1041  O   ALA A 141      10.088  12.674   6.085  1.00 28.03           O
ANISOU 1041  O   ALA A 141     2553   5266   2832   -314    989    -59       O
ATOM   1042  CB  ALA A 141       6.914  11.887   5.526  1.00 30.47           C
ANISOU 1042  CB  ALA A 141     2711   5703   3162   -367   1019     -6       C
ATOM   1043  N   GLU A 142       8.589  14.263   6.655  1.00 34.63           N
ANISOU 1043  N   GLU A 142     3309   6189   3658   -217   1040   -126       N
ATOM   1044  CA  GLU A 142       9.475  14.876   7.639  1.00 35.56           C
ANISOU 1044  CA  GLU A 142     3476   6300   3734   -181   1052   -163       C
ATOM   1045  C   GLU A 142       9.953  13.861   8.668  1.00 31.20           C
ANISOU 1045  C   GLU A 142     2963   5766   3124   -245   1058   -125       C
ATOM   1046  O   GLU A 142      11.148  13.790   8.979  1.00 31.45           O
ANISOU 1046  O   GLU A 142     3055   5755   3138   -250   1042   -129       O
ATOM   1047  CB  GLU A 142       8.765  16.034   8.334  1.00 33.07           C
ANISOU 1047  CB  GLU A 142     3129   6039   3397   -107   1088   -217       C
ATOM   1048  CG  GLU A 142       9.668  16.782   9.289  1.00 45.19           C
ANISOU 1048  CG  GLU A 142     4717   7562   4892    -63   1096   -263       C
ATOM   1049  CD  GLU A 142       8.992  17.971   9.933  1.00 69.36           C
ANISOU 1049  CD  GLU A 142     7753  10670   7933     15   1129   -320       C
ATOM   1050  OE1 GLU A 142       7.802  18.219   9.644  1.00 98.36           O
ANISOU 1050  OE1 GLU A 142    11362  14388  11623     36   1146   -325       O
ATOM   1051  OE2 GLU A 142       9.660  18.659  10.732  1.00 74.43           O
ANISOU 1051  OE2 GLU A 142     8438  11303   8539     55   1136   -363       O
ATOM   1052  N   GLU A 143       9.021  13.078   9.218  1.00 35.69           N
ANISOU 1052  N   GLU A 143     3500   6399   3662   -294   1080    -87       N
ATOM   1053  CA  GLU A 143       9.368  12.076  10.222  1.00 32.76           C
ANISOU 1053  CA  GLU A 143     3165   6049   3233   -358   1087    -46       C
ATOM   1054  C   GLU A 143      10.464  11.140   9.727  1.00 30.74           C
ANISOU 1054  C   GLU A 143     2967   5722   2991   -413   1045     -6       C
ATOM   1055  O   GLU A 143      11.379  10.786  10.480  1.00 28.07           O
ANISOU 1055  O   GLU A 143     2685   5368   2611   -434   1039      3       O
ATOM   1056  CB  GLU A 143       8.116  11.283  10.605  1.00 30.12           C
ANISOU 1056  CB  GLU A 143     2781   5788   2874   -412   1111     -4       C
ATOM   1057  CG  GLU A 143       7.255  10.876   9.403  1.00 37.08           C
ANISOU 1057  CG  GLU A 143     3612   6666   3811   -438   1094     23       C
ATOM   1058  CD  GLU A 143       6.162   9.887   9.768  1.00 43.93           C
ANISOU 1058  CD  GLU A 143     4438   7600   4652   -507   1111     73       C
ATOM   1059  OE1 GLU A 143       5.996   9.599  10.972  1.00 59.71           O
ANISOU 1059  OE1 GLU A 143     6443   9653   6590   -530   1139     84       O
ATOM   1060  OE2 GLU A 143       5.469   9.395   8.852  1.00 62.98           O
ANISOU 1060  OE2 GLU A 143     6813  10012   7104   -540   1094    102       O
ATOM   1061  N   ASP A 144      10.400  10.743   8.456  1.00 39.20           N
ANISOU 1061  N   ASP A 144     4027   6749   4120   -435   1014     17       N
ATOM   1062  CA  ASP A 144      11.344   9.771   7.924  1.00 28.98           C
ANISOU 1062  CA  ASP A 144     2783   5388   2838   -490    975     58       C
ATOM   1063  C   ASP A 144      12.673  10.389   7.516  1.00 23.62           C
ANISOU 1063  C   ASP A 144     2151   4641   2181   -448    951     25       C
ATOM   1064  O   ASP A 144      13.663   9.661   7.386  1.00 25.49           O
ANISOU 1064  O   ASP A 144     2440   4829   2414   -486    922     53       O
ATOM   1065  CB  ASP A 144      10.722   9.047   6.733  1.00 34.29           C
ANISOU 1065  CB  ASP A 144     3427   6041   3560   -532    951     96       C
ATOM   1066  CG  ASP A 144       9.472   8.288   7.108  1.00 42.93           C
ANISOU 1066  CG  ASP A 144     4478   7201   4631   -586    969    135       C
ATOM   1067  OD1 ASP A 144       9.093   8.313   8.296  1.00 52.87           O
ANISOU 1067  OD1 ASP A 144     5729   8522   5836   -590   1002    134       O
ATOM   1068  OD2 ASP A 144       8.873   7.659   6.217  1.00 38.26           O
ANISOU 1068  OD2 ASP A 144     3862   6601   4075   -625    950    168       O
ATOM   1069  N   ARG A 145      12.721  11.705   7.302  1.00 23.46           N
ANISOU 1069  N   ARG A 145     2115   4616   2183   -371    960    -34       N
ATOM   1070  CA  ARG A 145      14.001  12.347   7.031  1.00 22.68           C
ANISOU 1070  CA  ARG A 145     2062   4458   2100   -332    939    -68       C
ATOM   1071  C   ARG A 145      14.843  12.440   8.296  1.00 24.34           C
ANISOU 1071  C   ARG A 145     2321   4679   2249   -329    949    -82       C
ATOM   1072  O   ARG A 145      16.044  12.151   8.269  1.00 22.28           O
ANISOU 1072  O   ARG A 145     2112   4371   1982   -345    924    -75       O
ATOM   1073  CB  ARG A 145      13.781  13.731   6.421  1.00 22.53           C
ANISOU 1073  CB  ARG A 145     2013   4426   2121   -253    944   -126       C
ATOM   1074  CG  ARG A 145      13.279  13.696   4.991  1.00 22.91           C
ANISOU 1074  CG  ARG A 145     2025   4444   2235   -253    924   -114       C
ATOM   1075  CD  ARG A 145      12.865  15.072   4.480  1.00 22.17           C
ANISOU 1075  CD  ARG A 145     1898   4347   2177   -173    930   -170       C
ATOM   1076  NE  ARG A 145      13.995  15.947   4.191  1.00 36.36           N
ANISOU 1076  NE  ARG A 145     3735   6087   3992   -127    912   -212       N
ATOM   1077  CZ  ARG A 145      13.938  16.989   3.371  1.00 38.74           C
ANISOU 1077  CZ  ARG A 145     4023   6358   4339    -68    902   -251       C
ATOM   1078  NH1 ARG A 145      12.830  17.291   2.714  1.00 39.54           N
ANISOU 1078  NH1 ARG A 145     4071   6478   4474    -45    907   -254       N
ATOM   1079  NH2 ARG A 145      15.019  17.743   3.202  1.00 26.54           N
ANISOU 1079  NH2 ARG A 145     2518   4763   2805    -31    886   -289       N
ATOM   1080  N   GLN A 146      14.232  12.845   9.413  1.00 25.15           N
ANISOU 1080  N   GLN A 146     2408   4843   2303   -308    985   -103       N
ATOM   1081  CA  GLN A 146      14.932  12.798  10.691  1.00 24.20           C
ANISOU 1081  CA  GLN A 146     2336   4740   2119   -313    994   -110       C
ATOM   1082  C   GLN A 146      15.393  11.383  11.004  1.00 24.68           C
ANISOU 1082  C   GLN A 146     2436   4792   2150   -393    976    -47       C
ATOM   1083  O   GLN A 146      16.486  11.181  11.542  1.00 27.19           O
ANISOU 1083  O   GLN A 146     2810   5086   2435   -404    961    -45       O
ATOM   1084  CB  GLN A 146      14.023  13.320  11.800  1.00 24.99           C
ANISOU 1084  CB  GLN A 146     2409   4915   2171   -284   1038   -135       C
ATOM   1085  CG  GLN A 146      13.640  14.763  11.627  1.00 49.31           C
ANISOU 1085  CG  GLN A 146     5461   8003   5273   -199   1054   -202       C
ATOM   1086  CD  GLN A 146      12.435  15.151  12.444  1.00 60.61           C
ANISOU 1086  CD  GLN A 146     6847   9512   6670   -173   1098   -219       C
ATOM   1087  OE1 GLN A 146      12.474  16.120  13.200  1.00 58.59           O
ANISOU 1087  OE1 GLN A 146     6601   9276   6382   -115   1118   -271       O
ATOM   1088  NE2 GLN A 146      11.346  14.409  12.285  1.00 56.80           N
ANISOU 1088  NE2 GLN A 146     6315   9076   6193   -216   1112   -177       N
ATOM   1089  N   SER A 147      14.566  10.393  10.666  1.00 24.17           N
ANISOU 1089  N   SER A 147     2343   4745   2096   -450    976      5       N
ATOM   1090  CA  SER A 147      14.902   8.995  10.905  1.00 24.18           C
ANISOU 1090  CA  SER A 147     2382   4734   2072   -529    956     69       C
ATOM   1091  C   SER A 147      16.008   8.501   9.978  1.00 24.48           C
ANISOU 1091  C   SER A 147     2463   4693   2147   -549    911     88       C
ATOM   1092  O   SER A 147      16.814   7.650  10.375  1.00 26.78           O
ANISOU 1092  O   SER A 147     2809   4960   2407   -593    890    123       O
ATOM   1093  CB  SER A 147      13.647   8.137  10.733  1.00 24.78           C
ANISOU 1093  CB  SER A 147     2414   4848   2153   -583    966    115       C
ATOM   1094  OG  SER A 147      12.735   8.255  11.825  1.00 29.86           O
ANISOU 1094  OG  SER A 147     3029   5571   2747   -584   1007    112       O
ATOM   1095  N   ALA A 148      16.041   8.986   8.734  1.00 31.41           N
ANISOU 1095  N   ALA A 148     3318   5530   3087   -519    896     68       N
ATOM   1096  CA  ALA A 148      17.102   8.585   7.816  1.00 28.61           C
ANISOU 1096  CA  ALA A 148     3002   5103   2767   -534    856     83       C
ATOM   1097  C   ALA A 148      18.444   9.205   8.190  1.00 25.95           C
ANISOU 1097  C   ALA A 148     2712   4737   2413   -497    845     48       C
ATOM   1098  O   ALA A 148      19.497   8.618   7.910  1.00 20.73           O
ANISOU 1098  O   ALA A 148     2097   4028   1753   -523    814     70       O
ATOM   1099  CB  ALA A 148      16.729   8.962   6.383  1.00 27.37           C
ANISOU 1099  CB  ALA A 148     2805   4913   2681   -511    843     72       C
ATOM   1100  N   ALA A 149      18.431  10.387   8.810  1.00 21.50           N
ANISOU 1100  N   ALA A 149     2137   4201   1830   -438    869     -8       N
ATOM   1101  CA  ALA A 149      19.658  11.075   9.192  1.00 21.15           C
ANISOU 1101  CA  ALA A 149     2136   4133   1767   -402    859    -48       C
ATOM   1102  C   ALA A 149      20.291  10.516  10.460  1.00 22.85           C
ANISOU 1102  C   ALA A 149     2403   4367   1913   -432    857    -29       C
ATOM   1103  O   ALA A 149      21.401  10.931  10.814  1.00 24.76           O
ANISOU 1103  O   ALA A 149     2686   4588   2133   -411    843    -56       O
ATOM   1104  CB  ALA A 149      19.379  12.568   9.375  1.00 21.33           C
ANISOU 1104  CB  ALA A 149     2134   4174   1797   -325    881   -118       C
ATOM   1105  N   VAL A 150      19.618   9.604  11.153  1.00 29.53           N
ANISOU 1105  N   VAL A 150     3248   5253   2721   -481    871     16       N
ATOM   1106  CA  VAL A 150      20.144   9.003  12.373  1.00 26.17           C
ANISOU 1106  CA  VAL A 150     2874   4845   2226   -514    868     39       C
ATOM   1107  C   VAL A 150      20.926   7.751  11.994  1.00 23.93           C
ANISOU 1107  C   VAL A 150     2636   4512   1944   -573    828     97       C
ATOM   1108  O   VAL A 150      20.363   6.798  11.444  1.00 34.37           O
ANISOU 1108  O   VAL A 150     3947   5824   3289   -622    819    146       O
ATOM   1109  CB  VAL A 150      19.017   8.683  13.364  1.00 27.58           C
ANISOU 1109  CB  VAL A 150     3029   5092   2359   -537    904     58       C
ATOM   1110  CG1 VAL A 150      19.542   7.843  14.518  1.00 23.96           C
ANISOU 1110  CG1 VAL A 150     2627   4645   1831   -582    896     95       C
ATOM   1111  CG2 VAL A 150      18.408   9.972  13.885  1.00 24.01           C
ANISOU 1111  CG2 VAL A 150     2541   4686   1894   -472    942     -3       C
ATOM   1112  N   LEU A 151      22.229   7.756  12.287  1.00 28.46           N
ANISOU 1112  N   LEU A 151     3264   5055   2494   -567    802     90       N
ATOM   1113  CA  LEU A 151      23.125   6.707  11.822  1.00 21.31           C
ANISOU 1113  CA  LEU A 151     2406   4097   1595   -611    760    138       C
ATOM   1114  C   LEU A 151      23.032   5.477  12.725  1.00 23.36           C
ANISOU 1114  C   LEU A 151     2707   4369   1799   -672    751    197       C
ATOM   1115  O   LEU A 151      22.994   5.608  13.952  1.00 22.51           O
ANISOU 1115  O   LEU A 151     2617   4303   1633   -671    767    191       O
ATOM   1116  CB  LEU A 151      24.564   7.211  11.789  1.00 21.08           C
ANISOU 1116  CB  LEU A 151     2417   4033   1559   -580    733    107       C
ATOM   1117  CG  LEU A 151      24.804   8.479  10.972  1.00 20.21           C
ANISOU 1117  CG  LEU A 151     2273   3906   1498   -520    739     45       C
ATOM   1118  CD1 LEU A 151      26.286   8.792  10.921  1.00 19.70           C
ANISOU 1118  CD1 LEU A 151     2254   3799   1434   -498    703     22       C
ATOM   1119  CD2 LEU A 151      24.227   8.327   9.573  1.00 19.77           C
ANISOU 1119  CD2 LEU A 151     2175   3821   1514   -525    737     58       C
ATOM   1120  N   PRO A 152      23.002   4.280  12.143  1.00 23.45           N
ANISOU 1120  N   PRO A 152     2738   4343   1829   -726    724    255       N
ATOM   1121  CA  PRO A 152      22.952   3.061  12.956  1.00 22.36           C
ANISOU 1121  CA  PRO A 152     2647   4209   1642   -786    709    315       C
ATOM   1122  C   PRO A 152      24.237   2.866  13.747  1.00 22.33           C
ANISOU 1122  C   PRO A 152     2713   4185   1586   -784    680    320       C
ATOM   1123  O   PRO A 152      25.255   3.520  13.508  1.00 23.79           O
ANISOU 1123  O   PRO A 152     2912   4347   1779   -744    665    285       O
ATOM   1124  CB  PRO A 152      22.766   1.945  11.919  1.00 22.11           C
ANISOU 1124  CB  PRO A 152     2624   4126   1651   -835    679    367       C
ATOM   1125  CG  PRO A 152      22.287   2.636  10.677  1.00 21.59           C
ANISOU 1125  CG  PRO A 152     2498   4050   1653   -804    691    335       C
ATOM   1126  CD  PRO A 152      22.924   3.990  10.703  1.00 21.17           C
ANISOU 1126  CD  PRO A 152     2430   4006   1607   -735    704    269       C
ATOM   1127  N   ARG A 153      24.171   1.942  14.710  1.00 24.11           N
ANISOU 1127  N   ARG A 153     2982   4422   1758   -830    671    367       N
ATOM   1128  CA  ARG A 153      25.337   1.652  15.541  1.00 23.05           C
ANISOU 1128  CA  ARG A 153     2918   4270   1571   -831    639    378       C
ATOM   1129  C   ARG A 153      26.512   1.179  14.694  1.00 26.33           C
ANISOU 1129  C   ARG A 153     3377   4613   2012   -831    587    397       C
ATOM   1130  O   ARG A 153      27.661   1.569  14.937  1.00 22.05           O
ANISOU 1130  O   ARG A 153     2870   4057   1451   -800    563    375       O
ATOM   1131  CB  ARG A 153      24.982   0.602  16.594  1.00 23.90           C
ANISOU 1131  CB  ARG A 153     3066   4394   1623   -885    634    433       C
ATOM   1132  CG  ARG A 153      26.100   0.296  17.577  1.00 24.11           C
ANISOU 1132  CG  ARG A 153     3166   4405   1588   -885    600    447       C
ATOM   1133  CD  ARG A 153      26.077   1.267  18.739  1.00 25.16           C
ANISOU 1133  CD  ARG A 153     3291   4600   1670   -849    633    400       C
ATOM   1134  NE  ARG A 153      25.650   0.622  19.975  1.00 47.24           N
ANISOU 1134  NE  ARG A 153     6116   7429   4402   -887    642    437       N
ATOM   1135  CZ  ARG A 153      25.357   1.270  21.094  1.00 62.04           C
ANISOU 1135  CZ  ARG A 153     7983   9364   6224   -868    677    407       C
ATOM   1136  NH1 ARG A 153      25.407   2.591  21.162  1.00 47.91           N
ANISOU 1136  NH1 ARG A 153     6159   7606   4439   -809    704    338       N
ATOM   1137  NH2 ARG A 153      25.002   0.577  22.171  1.00 50.38           N
ANISOU 1137  NH2 ARG A 153     6537   7915   4689   -907    683    446       N
ATOM   1138  N   ALA A 154      26.241   0.340  13.691  1.00 22.09           N
ANISOU 1138  N   ALA A 154     2842   4032   1521   -865    567    437       N
ATOM   1139  CA  ALA A 154      27.312  -0.183  12.850  1.00 21.48           C
ANISOU 1139  CA  ALA A 154     2809   3884   1467   -864    517    457       C
ATOM   1140  C   ALA A 154      28.001   0.928  12.070  1.00 20.71           C
ANISOU 1140  C   ALA A 154     2681   3768   1418   -801    515    398       C
ATOM   1141  O   ALA A 154      29.219   0.885  11.865  1.00 25.09           O
ANISOU 1141  O   ALA A 154     3274   4260   1999   -763    466    387       O
ATOM   1142  CB  ALA A 154      26.762  -1.243  11.898  1.00 21.42           C
ANISOU 1142  CB  ALA A 154     2806   3830   1502   -910    497    506       C
ATOM   1143  N   VAL A 155      27.243   1.934  11.629  1.00 20.53           N
ANISOU 1143  N   VAL A 155     2589   3787   1426   -776    561    354       N
ATOM   1144  CA  VAL A 155      27.837   3.024  10.860  1.00 19.84           C
ANISOU 1144  CA  VAL A 155     2473   3664   1403   -707    552    292       C
ATOM   1145  C   VAL A 155      28.667   3.926  11.765  1.00 19.90           C
ANISOU 1145  C   VAL A 155     2497   3686   1379   -661    548    244       C
ATOM   1146  O   VAL A 155      29.792   4.308  11.420  1.00 20.97           O
ANISOU 1146  O   VAL A 155     2650   3766   1552   -617    509    216       O
ATOM   1147  CB  VAL A 155      26.749   3.818  10.115  1.00 19.70           C
ANISOU 1147  CB  VAL A 155     2379   3681   1425   -694    598    261       C
ATOM   1148  CG1 VAL A 155      27.314   5.131   9.598  1.00 19.14           C
ANISOU 1148  CG1 VAL A 155     2282   3585   1405   -622    595    193       C
ATOM   1149  CG2 VAL A 155      26.189   2.996   8.966  1.00 19.48           C
ANISOU 1149  CG2 VAL A 155     2338   3618   1444   -730    587    302       C
ATOM   1150  N   THR A 156      28.123   4.289  12.931  1.00 20.54           N
ANISOU 1150  N   THR A 156     2571   3844   1389   -671    588    234       N
ATOM   1151  CA  THR A 156      28.912   5.059  13.888  1.00 20.68           C
ANISOU 1151  CA  THR A 156     2614   3876   1369   -632    580    191       C
ATOM   1152  C   THR A 156      30.102   4.253  14.393  1.00 22.66           C
ANISOU 1152  C   THR A 156     2936   4081   1595   -643    523    224       C
ATOM   1153  O   THR A 156      31.144   4.829  14.726  1.00 20.57           O
ANISOU 1153  O   THR A 156     2692   3793   1329   -602    493    188       O
ATOM   1154  CB  THR A 156      28.043   5.516  15.061  1.00 21.44           C
ANISOU 1154  CB  THR A 156     2692   4060   1394   -640    634    174       C
ATOM   1155  OG1 THR A 156      27.648   4.379  15.838  1.00 30.46           O
ANISOU 1155  OG1 THR A 156     3868   5213   2493   -691    629    234       O
ATOM   1156  CG2 THR A 156      26.799   6.236  14.559  1.00 25.08           C
ANISOU 1156  CG2 THR A 156     3081   4550   1899   -618    680    143       C
ATOM   1157  N   GLY A 157      29.970   2.926  14.451  1.00 22.48           N
ANISOU 1157  N   GLY A 157     2950   4042   1551   -696    504    291       N
ATOM   1158  CA  GLY A 157      31.122   2.098  14.765  1.00 20.98           C
ANISOU 1158  CA  GLY A 157     2828   3798   1346   -700    442    324       C
ATOM   1159  C   GLY A 157      32.213   2.215  13.718  1.00 24.25           C
ANISOU 1159  C   GLY A 157     3246   4131   1839   -654    393    304       C
ATOM   1160  O   GLY A 157      33.402   2.239  14.045  1.00 30.15           O
ANISOU 1160  O   GLY A 157     4029   4846   2582   -625    347    294       O
ATOM   1161  N   LEU A 158      31.819   2.296  12.443  1.00 19.72           N
ANISOU 1161  N   LEU A 158     2632   3526   1334   -647    401    298       N
ATOM   1162  CA  LEU A 158      32.785   2.531  11.374  1.00 19.01           C
ANISOU 1162  CA  LEU A 158     2537   3368   1320   -601    362    275       C
ATOM   1163  C   LEU A 158      33.394   3.923  11.477  1.00 18.74           C
ANISOU 1163  C   LEU A 158     2475   3342   1303   -546    366    207       C
ATOM   1164  O   LEU A 158      34.590   4.103  11.217  1.00 18.40           O
ANISOU 1164  O   LEU A 158     2447   3254   1291   -511    322    190       O
ATOM   1165  CB  LEU A 158      32.117   2.342  10.011  1.00 18.58           C
ANISOU 1165  CB  LEU A 158     2447   3285   1330   -609    374    283       C
ATOM   1166  CG  LEU A 158      32.922   2.761   8.777  1.00 17.85           C
ANISOU 1166  CG  LEU A 158     2337   3130   1316   -561    345    254       C
ATOM   1167  CD1 LEU A 158      34.217   1.980   8.705  1.00 17.74           C
ANISOU 1167  CD1 LEU A 158     2374   3056   1309   -545    284    276       C
ATOM   1168  CD2 LEU A 158      32.112   2.567   7.507  1.00 17.52           C
ANISOU 1168  CD2 LEU A 158     2260   3068   1328   -573    361    264       C
ATOM   1169  N   LEU A 159      32.586   4.922  11.849  1.00 20.23           N
ANISOU 1169  N   LEU A 159     2624   3589   1474   -539    416    169       N
ATOM   1170  CA  LEU A 159      33.101   6.284  11.962  1.00 18.72           C
ANISOU 1170  CA  LEU A 159     2413   3403   1299   -489    419    103       C
ATOM   1171  C   LEU A 159      34.126   6.396  13.082  1.00 21.13           C
ANISOU 1171  C   LEU A 159     2762   3713   1554   -478    386     92       C
ATOM   1172  O   LEU A 159      35.097   7.154  12.969  1.00 23.66           O
ANISOU 1172  O   LEU A 159     3082   4005   1901   -439    358     53       O
ATOM   1173  CB  LEU A 159      31.953   7.265  12.189  1.00 18.96           C
ANISOU 1173  CB  LEU A 159     2396   3494   1314   -481    479     64       C
ATOM   1174  CG  LEU A 159      30.917   7.321  11.065  1.00 18.67           C
ANISOU 1174  CG  LEU A 159     2308   3457   1330   -487    511     68       C
ATOM   1175  CD1 LEU A 159      29.880   8.379  11.359  1.00 18.96           C
ANISOU 1175  CD1 LEU A 159     2298   3557   1350   -468    567     23       C
ATOM   1176  CD2 LEU A 159      31.583   7.581   9.726  1.00 17.93           C
ANISOU 1176  CD2 LEU A 159     2201   3292   1320   -456    479     53       C
ATOM   1177  N   ASP A 160      33.928   5.650  14.171  1.00 21.46           N
ANISOU 1177  N   ASP A 160     2843   3790   1521   -513    388    129       N
ATOM   1178  CA  ASP A 160      34.910   5.641  15.250  1.00 22.09           C
ANISOU 1178  CA  ASP A 160     2970   3874   1550   -504    352    125       C
ATOM   1179  C   ASP A 160      36.212   4.999  14.796  1.00 19.81           C
ANISOU 1179  C   ASP A 160     2712   3518   1298   -490    285    147       C
ATOM   1180  O   ASP A 160      37.300   5.532  15.043  1.00 23.13           O
ANISOU 1180  O   ASP A 160     3143   3921   1724   -458    249    116       O
ATOM   1181  CB  ASP A 160      34.353   4.904  16.466  1.00 24.41           C
ANISOU 1181  CB  ASP A 160     3301   4221   1754   -549    369    166       C
ATOM   1182  CG  ASP A 160      33.281   5.692  17.181  1.00 42.25           C
ANISOU 1182  CG  ASP A 160     5532   6559   3963   -554    432    134       C
ATOM   1183  OD1 ASP A 160      32.952   6.806  16.718  1.00 40.16           O
ANISOU 1183  OD1 ASP A 160     5221   6304   3736   -519    461     80       O
ATOM   1184  OD2 ASP A 160      32.772   5.198  18.209  1.00 52.03           O
ANISOU 1184  OD2 ASP A 160     6797   7850   5123   -591    453    164       O
ATOM   1185  N   SER A 161      36.119   3.839  14.140  1.00 20.38           N
ANISOU 1185  N   SER A 161     2800   3551   1393   -513    268    199       N
ATOM   1186  CA  SER A 161      37.313   3.179  13.625  1.00 20.19           C
ANISOU 1186  CA  SER A 161     2803   3463   1405   -494    206    219       C
ATOM   1187  C   SER A 161      38.093   4.098  12.692  1.00 18.58           C
ANISOU 1187  C   SER A 161     2561   3226   1275   -446    191    171       C
ATOM   1188  O   SER A 161      39.328   4.062  12.659  1.00 18.46           O
ANISOU 1188  O   SER A 161     2560   3179   1276   -417    142    164       O
ATOM   1189  CB  SER A 161      36.926   1.883  12.913  1.00 21.46           C
ANISOU 1189  CB  SER A 161     2983   3584   1585   -523    195    277       C
ATOM   1190  OG  SER A 161      38.045   1.287  12.287  1.00 30.11           O
ANISOU 1190  OG  SER A 161     4101   4617   2722   -495    138    290       O
ATOM   1191  N   MET A 162      37.386   4.942  11.935  1.00 18.22           N
ANISOU 1191  N   MET A 162     2464   3188   1272   -437    232    137       N
ATOM   1192  CA  MET A 162      38.067   5.929  11.105  1.00 17.69           C
ANISOU 1192  CA  MET A 162     2361   3092   1268   -395    221     90       C
ATOM   1193  C   MET A 162      38.783   6.968  11.959  1.00 17.88           C
ANISOU 1193  C   MET A 162     2388   3138   1268   -372    209     44       C
ATOM   1194  O   MET A 162      39.892   7.402  11.621  1.00 17.80           O
ANISOU 1194  O   MET A 162     2371   3098   1293   -344    173     21       O
ATOM   1195  CB  MET A 162      37.068   6.601  10.164  1.00 17.34           C
ANISOU 1195  CB  MET A 162     2266   3051   1270   -392    268     67       C
ATOM   1196  CG  MET A 162      36.602   5.707   9.029  1.00 17.02           C
ANISOU 1196  CG  MET A 162     2218   2976   1272   -408    269    105       C
ATOM   1197  SD  MET A 162      35.297   6.458   8.037  1.00 20.68           S
ANISOU 1197  SD  MET A 162     2622   3453   1781   -408    323     82       S
ATOM   1198  CE  MET A 162      35.307   5.375   6.607  1.00 18.34           C
ANISOU 1198  CE  MET A 162     2329   3098   1543   -418    301    124       C
ATOM   1199  N   ASP A 163      38.171   7.369  13.078  1.00 18.39           N
ANISOU 1199  N   ASP A 163     2463   3256   1268   -385    239     29       N
ATOM   1200  CA  ASP A 163      38.777   8.386  13.934  1.00 18.63           C
ANISOU 1200  CA  ASP A 163     2501   3308   1270   -364    227    -19       C
ATOM   1201  C   ASP A 163      40.052   7.886  14.598  1.00 18.85           C
ANISOU 1201  C   ASP A 163     2571   3322   1271   -361    168     -2       C
ATOM   1202  O   ASP A 163      40.976   8.675  14.830  1.00 23.62           O
ANISOU 1202  O   ASP A 163     3173   3919   1882   -338    138    -40       O
ATOM   1203  CB  ASP A 163      37.775   8.849  14.989  1.00 26.92           C
ANISOU 1203  CB  ASP A 163     3556   4422   2251   -377    274    -38       C
ATOM   1204  CG  ASP A 163      37.021  10.091  14.564  1.00 46.55           C
ANISOU 1204  CG  ASP A 163     5999   6923   4766   -355    319    -91       C
ATOM   1205  OD1 ASP A 163      37.682  11.111  14.274  1.00 61.19           O
ANISOU 1205  OD1 ASP A 163     7841   8753   6656   -325    300   -138       O
ATOM   1206  OD2 ASP A 163      35.774  10.045  14.502  1.00 54.85           O
ANISOU 1206  OD2 ASP A 163     7028   8010   5804   -369    370    -85       O
ATOM   1207  N   ARG A 164      40.127   6.593  14.913  1.00 19.10           N
ANISOU 1207  N   ARG A 164     2639   3347   1270   -383    147     54       N
ATOM   1208  CA  ARG A 164      41.360   6.059  15.479  1.00 19.33           C
ANISOU 1208  CA  ARG A 164     2706   3360   1277   -374     86     72       C
ATOM   1209  C   ARG A 164      42.450   5.964  14.420  1.00 18.81           C
ANISOU 1209  C   ARG A 164     2621   3242   1286   -344     43     70       C
ATOM   1210  O   ARG A 164      43.615   6.278  14.691  1.00 24.03           O
ANISOU 1210  O   ARG A 164     3285   3896   1950   -322     -2     52       O
ATOM   1211  CB  ARG A 164      41.100   4.698  16.120  1.00 19.79           C
ANISOU 1211  CB  ARG A 164     2816   3424   1280   -406     73    134       C
ATOM   1212  CG  ARG A 164      40.105   4.756  17.262  1.00 25.80           C
ANISOU 1212  CG  ARG A 164     3598   4246   1960   -439    115    139       C
ATOM   1213  CD  ARG A 164      39.990   3.425  17.981  1.00 37.98           C
ANISOU 1213  CD  ARG A 164     5197   5791   3441   -474     96    204       C
ATOM   1214  NE  ARG A 164      38.615   2.942  18.010  1.00 47.83           N
ANISOU 1214  NE  ARG A 164     6443   7068   4661   -518    148    236       N
ATOM   1215  CZ  ARG A 164      38.139   1.985  17.224  1.00 47.13           C
ANISOU 1215  CZ  ARG A 164     6358   6947   4603   -541    151    282       C
ATOM   1216  NH1 ARG A 164      38.908   1.369  16.341  1.00 34.02           N
ANISOU 1216  NH1 ARG A 164     4705   5222   2999   -521    105    301       N
ATOM   1217  NH2 ARG A 164      36.861   1.632  17.332  1.00 36.18           N
ANISOU 1217  NH2 ARG A 164     4965   5595   3187   -586    200    310       N
ATOM   1218  N   LEU A 165      42.089   5.546  13.204  1.00 18.35           N
ANISOU 1218  N   LEU A 165     2539   3149   1283   -343     56     88       N
ATOM   1219  CA  LEU A 165      43.065   5.463  12.124  1.00 17.88           C
ANISOU 1219  CA  LEU A 165     2457   3044   1292   -313     21     85       C
ATOM   1220  C   LEU A 165      43.537   6.835  11.660  1.00 17.54           C
ANISOU 1220  C   LEU A 165     2370   3000   1295   -289     25     29       C
ATOM   1221  O   LEU A 165      44.586   6.928  11.015  1.00 22.79           O
ANISOU 1221  O   LEU A 165     3015   3638   2006   -264     -9     21       O
ATOM   1222  CB  LEU A 165      42.478   4.700  10.939  1.00 17.50           C
ANISOU 1222  CB  LEU A 165     2399   2961   1290   -319     37    116       C
ATOM   1223  CG  LEU A 165      42.147   3.229  11.172  1.00 17.81           C
ANISOU 1223  CG  LEU A 165     2486   2985   1295   -343     23    175       C
ATOM   1224  CD1 LEU A 165      41.473   2.648   9.950  1.00 17.43           C
ANISOU 1224  CD1 LEU A 165     2426   2903   1294   -351     41    198       C
ATOM   1225  CD2 LEU A 165      43.404   2.450  11.503  1.00 18.04           C
ANISOU 1225  CD2 LEU A 165     2551   2990   1313   -320    -41    199       C
ATOM   1226  N   ALA A 166      42.787   7.896  11.968  1.00 17.59           N
ANISOU 1226  N   ALA A 166     2359   3036   1288   -296     66    -10       N
ATOM   1227  CA  ALA A 166      43.188   9.240  11.573  1.00 17.34           C
ANISOU 1227  CA  ALA A 166     2292   2999   1296   -277     68    -63       C
ATOM   1228  C   ALA A 166      44.490   9.675  12.234  1.00 18.83           C
ANISOU 1228  C   ALA A 166     2491   3192   1472   -264     18    -84       C
ATOM   1229  O   ALA A 166      45.169  10.568  11.715  1.00 18.57           O
ANISOU 1229  O   ALA A 166     2430   3144   1484   -249      4   -118       O
ATOM   1230  CB  ALA A 166      42.075  10.234  11.906  1.00 17.45           C
ANISOU 1230  CB  ALA A 166     2296   3044   1292   -283    119   -101       C
ATOM   1231  N   THR A 167      44.850   9.070  13.365  1.00 18.08           N
ANISOU 1231  N   THR A 167     2437   3118   1316   -272    -10    -64       N
ATOM   1232  CA  THR A 167      46.091   9.382  14.063  1.00 18.39           C
ANISOU 1232  CA  THR A 167     2487   3163   1336   -262    -62    -80       C
ATOM   1233  C   THR A 167      47.066   8.212  14.059  1.00 18.49           C
ANISOU 1233  C   THR A 167     2517   3160   1349   -251   -115    -37       C
ATOM   1234  O   THR A 167      48.043   8.229  14.814  1.00 18.86           O
ANISOU 1234  O   THR A 167     2579   3218   1368   -244   -163    -41       O
ATOM   1235  CB  THR A 167      45.796   9.814  15.502  1.00 18.98           C
ANISOU 1235  CB  THR A 167     2598   3281   1333   -275    -57   -101       C
ATOM   1236  OG1 THR A 167      45.152   8.741  16.201  1.00 20.33           O
ANISOU 1236  OG1 THR A 167     2809   3472   1445   -294    -46    -57       O
ATOM   1237  CG2 THR A 167      44.886  11.036  15.521  1.00 18.94           C
ANISOU 1237  CG2 THR A 167     2576   3292   1327   -277     -8   -150       C
ATOM   1238  N   HIS A 168      46.820   7.196  13.233  1.00 18.21           N
ANISOU 1238  N   HIS A 168     2481   3097   1343   -248   -110      3       N
ATOM   1239  CA  HIS A 168      47.652   6.001  13.128  1.00 18.33           C
ANISOU 1239  CA  HIS A 168     2515   3089   1360   -232   -158     45       C
ATOM   1240  C   HIS A 168      48.691   6.193  12.029  1.00 19.22           C
ANISOU 1240  C   HIS A 168     2583   3176   1544   -201   -185     33       C
ATOM   1241  O   HIS A 168      48.341   6.638  10.930  1.00 23.89           O
ANISOU 1241  O   HIS A 168     3137   3749   2189   -198   -153     18       O
ATOM   1242  CB  HIS A 168      46.790   4.782  12.822  1.00 18.30           C
ANISOU 1242  CB  HIS A 168     2540   3066   1347   -245   -140     94       C
ATOM   1243  CG  HIS A 168      47.451   3.472  13.120  1.00 20.80           C
ANISOU 1243  CG  HIS A 168     2898   3362   1641   -233   -191    141       C
ATOM   1244  ND1 HIS A 168      48.531   3.000  12.404  1.00 18.49           N
ANISOU 1244  ND1 HIS A 168     2592   3040   1393   -197   -234    150       N
ATOM   1245  CD2 HIS A 168      47.170   2.525  14.045  1.00 19.14           C
ANISOU 1245  CD2 HIS A 168     2747   3158   1369   -252   -206    182       C
ATOM   1246  CE1 HIS A 168      48.893   1.823  12.884  1.00 24.59           C
ANISOU 1246  CE1 HIS A 168     3413   3798   2132   -189   -276    192       C
ATOM   1247  NE2 HIS A 168      48.082   1.511  13.879  1.00 19.30           N
ANISOU 1247  NE2 HIS A 168     2789   3147   1397   -224   -261    214       N
ATOM   1248  N   PRO A 169      49.966   5.870  12.274  1.00 22.66           N
ANISOU 1248  N   PRO A 169     3020   3612   1979   -178   -242     41       N
ATOM   1249  CA  PRO A 169      50.997   6.092  11.243  1.00 28.47           C
ANISOU 1249  CA  PRO A 169     3705   4332   2779   -149   -265     28       C
ATOM   1250  C   PRO A 169      50.791   5.276   9.975  1.00 23.65           C
ANISOU 1250  C   PRO A 169     3085   3685   2217   -131   -252     54       C
ATOM   1251  O   PRO A 169      51.449   5.561   8.965  1.00 26.58           O
ANISOU 1251  O   PRO A 169     3410   4045   2643   -109   -257     41       O
ATOM   1252  CB  PRO A 169      52.298   5.697  11.955  1.00 27.45           C
ANISOU 1252  CB  PRO A 169     3585   4218   2628   -127   -330     38       C
ATOM   1253  CG  PRO A 169      51.859   4.772  13.051  1.00 22.80           C
ANISOU 1253  CG  PRO A 169     3060   3633   1969   -138   -343     73       C
ATOM   1254  CD  PRO A 169      50.530   5.294  13.506  1.00 25.63           C
ANISOU 1254  CD  PRO A 169     3439   4006   2295   -176   -288     61       C
ATOM   1255  N   LEU A 170      49.913   4.272   9.995  1.00 21.71           N
ANISOU 1255  N   LEU A 170     2880   3420   1948   -141   -236     91       N
ATOM   1256  CA  LEU A 170      49.536   3.532   8.797  1.00 17.15           C
ANISOU 1256  CA  LEU A 170     2299   2805   1412   -130   -220    113       C
ATOM   1257  C   LEU A 170      48.052   3.691   8.482  1.00 16.88           C
ANISOU 1257  C   LEU A 170     2269   2766   1378   -164   -162    115       C
ATOM   1258  O   LEU A 170      47.503   2.920   7.690  1.00 16.77           O
ANISOU 1258  O   LEU A 170     2267   2722   1385   -164   -149    140       O
ATOM   1259  CB  LEU A 170      49.891   2.053   8.951  1.00 17.48           C
ANISOU 1259  CB  LEU A 170     2387   2821   1433   -110   -262    159       C
ATOM   1260  CG  LEU A 170      51.376   1.722   9.078  1.00 20.90           C
ANISOU 1260  CG  LEU A 170     2811   3256   1872    -67   -322    161       C
ATOM   1261  CD1 LEU A 170      51.546   0.273   9.497  1.00 22.32           C
ANISOU 1261  CD1 LEU A 170     3052   3411   2018    -50   -363    208       C
ATOM   1262  CD2 LEU A 170      52.098   1.990   7.767  1.00 18.24           C
ANISOU 1262  CD2 LEU A 170     2419   2908   1604    -32   -322    142       C
ATOM   1263  N   GLY A 171      47.396   4.686   9.082  1.00 16.91           N
ANISOU 1263  N   GLY A 171     2265   2800   1359   -190   -129     87       N
ATOM   1264  CA  GLY A 171      45.950   4.783   8.968  1.00 16.77           C
ANISOU 1264  CA  GLY A 171     2253   2787   1333   -221    -75     90       C
ATOM   1265  C   GLY A 171      45.475   5.038   7.551  1.00 16.21           C
ANISOU 1265  C   GLY A 171     2144   2691   1324   -216    -44     81       C
ATOM   1266  O   GLY A 171      44.521   4.411   7.085  1.00 16.09           O
ANISOU 1266  O   GLY A 171     2141   2661   1313   -232    -19    106       O
ATOM   1267  N   ALA A 172      46.127   5.964   6.847  1.00 17.34           N
ANISOU 1267  N   ALA A 172     2243   2829   1516   -196    -46     47       N
ATOM   1268  CA  ALA A 172      45.695   6.274   5.488  1.00 16.23           C
ANISOU 1268  CA  ALA A 172     2067   2665   1433   -191    -16     37       C
ATOM   1269  C   ALA A 172      45.911   5.090   4.554  1.00 18.86           C
ANISOU 1269  C   ALA A 172     2411   2962   1793   -174    -33     72       C
ATOM   1270  O   ALA A 172      45.107   4.858   3.643  1.00 17.05           O
ANISOU 1270  O   ALA A 172     2176   2711   1590   -181     -6     81       O
ATOM   1271  CB  ALA A 172      46.427   7.510   4.968  1.00 15.13           C
ANISOU 1271  CB  ALA A 172     1883   2529   1336   -177    -19     -4       C
ATOM   1272  N   ALA A 173      46.990   4.329   4.760  1.00 19.60           N
ANISOU 1272  N   ALA A 173     2522   3047   1879   -149    -80     90       N
ATOM   1273  CA  ALA A 173      47.226   3.158   3.922  1.00 15.38           C
ANISOU 1273  CA  ALA A 173     2003   2474   1365   -127    -99    120       C
ATOM   1274  C   ALA A 173      46.179   2.083   4.176  1.00 15.55           C
ANISOU 1274  C   ALA A 173     2076   2479   1355   -153    -91    160       C
ATOM   1275  O   ALA A 173      45.729   1.412   3.240  1.00 16.35           O
ANISOU 1275  O   ALA A 173     2186   2546   1480   -151    -83    178       O
ATOM   1276  CB  ALA A 173      48.632   2.611   4.162  1.00 15.67           C
ANISOU 1276  CB  ALA A 173     2046   2510   1398    -88   -154    129       C
ATOM   1277  N   VAL A 174      45.766   1.915   5.435  1.00 15.96           N
ANISOU 1277  N   VAL A 174     2162   2554   1350   -180    -92    174       N
ATOM   1278  CA  VAL A 174      44.733   0.933   5.758  1.00 16.21           C
ANISOU 1278  CA  VAL A 174     2240   2573   1345   -214    -82    214       C
ATOM   1279  C   VAL A 174      43.404   1.324   5.121  1.00 15.89           C
ANISOU 1279  C   VAL A 174     2177   2535   1324   -245    -28    208       C
ATOM   1280  O   VAL A 174      42.735   0.501   4.485  1.00 15.83           O
ANISOU 1280  O   VAL A 174     2189   2498   1326   -259    -22    237       O
ATOM   1281  CB  VAL A 174      44.599   0.776   7.283  1.00 16.76           C
ANISOU 1281  CB  VAL A 174     2348   2674   1345   -238    -91    229       C
ATOM   1282  CG1 VAL A 174      43.445  -0.158   7.616  1.00 17.04           C
ANISOU 1282  CG1 VAL A 174     2430   2704   1342   -282    -75    273       C
ATOM   1283  CG2 VAL A 174      45.895   0.258   7.877  1.00 17.12           C
ANISOU 1283  CG2 VAL A 174     2420   2713   1370   -206   -150    240       C
ATOM   1284  N   GLN A 175      43.000   2.587   5.288  1.00 15.72           N
ANISOU 1284  N   GLN A 175     2116   2549   1308   -254      8    171       N
ATOM   1285  CA  GLN A 175      41.706   3.026   4.773  1.00 15.48           C
ANISOU 1285  CA  GLN A 175     2061   2528   1293   -280     59    163       C
ATOM   1286  C   GLN A 175      41.657   2.947   3.251  1.00 14.99           C
ANISOU 1286  C   GLN A 175     1975   2429   1293   -264     64    160       C
ATOM   1287  O   GLN A 175      40.672   2.472   2.673  1.00 14.90           O
ANISOU 1287  O   GLN A 175     1967   2404   1291   -286     85    180       O
ATOM   1288  CB  GLN A 175      41.406   4.448   5.245  1.00 15.44           C
ANISOU 1288  CB  GLN A 175     2021   2563   1283   -283     91    118       C
ATOM   1289  CG  GLN A 175      41.318   4.603   6.752  1.00 15.95           C
ANISOU 1289  CG  GLN A 175     2110   2670   1281   -300     92    117       C
ATOM   1290  CD  GLN A 175      40.380   5.719   7.155  1.00 16.00           C
ANISOU 1290  CD  GLN A 175     2089   2716   1273   -314    140     82       C
ATOM   1291  OE1 GLN A 175      39.170   5.626   6.954  1.00 16.00           O
ANISOU 1291  OE1 GLN A 175     2079   2730   1269   -337    179     92       O
ATOM   1292  NE2 GLN A 175      40.933   6.785   7.723  1.00 16.07           N
ANISOU 1292  NE2 GLN A 175     2087   2747   1274   -298    135     41       N
ATOM   1293  N   LEU A 176      42.717   3.409   2.584  1.00 14.71           N
ANISOU 1293  N   LEU A 176     1913   2378   1299   -227     45    136       N
ATOM   1294  CA  LEU A 176      42.737   3.382   1.126  1.00 14.28           C
ANISOU 1294  CA  LEU A 176     1835   2291   1299   -210     51    132       C
ATOM   1295  C   LEU A 176      42.777   1.955   0.596  1.00 15.72           C
ANISOU 1295  C   LEU A 176     2057   2433   1484   -204     25    171       C
ATOM   1296  O   LEU A 176      42.145   1.649  -0.423  1.00 16.68           O
ANISOU 1296  O   LEU A 176     2176   2529   1634   -210     40    180       O
ATOM   1297  CB  LEU A 176      43.929   4.184   0.601  1.00 14.04           C
ANISOU 1297  CB  LEU A 176     1767   2260   1307   -174     36    100       C
ATOM   1298  CG  LEU A 176      43.771   5.703   0.657  1.00 17.44           C
ANISOU 1298  CG  LEU A 176     2157   2717   1753   -180     64     58       C
ATOM   1299  CD1 LEU A 176      44.972   6.407   0.043  1.00 16.73           C
ANISOU 1299  CD1 LEU A 176     2031   2623   1702   -152     47     33       C
ATOM   1300  CD2 LEU A 176      42.490   6.120  -0.045  1.00 13.58           C
ANISOU 1300  CD2 LEU A 176     1650   2224   1286   -199    107     52       C
ATOM   1301  N   ARG A 177      43.511   1.068   1.273  1.00 14.73           N
ANISOU 1301  N   ARG A 177     1972   2298   1328   -192    -15    194       N
ATOM   1302  CA  ARG A 177      43.641  -0.304   0.793  1.00 14.87           C
ANISOU 1302  CA  ARG A 177     2035   2271   1346   -181    -46    230       C
ATOM   1303  C   ARG A 177      42.293  -1.010   0.762  1.00 14.99           C
ANISOU 1303  C   ARG A 177     2081   2271   1343   -227    -27    262       C
ATOM   1304  O   ARG A 177      42.002  -1.768  -0.171  1.00 17.00           O
ANISOU 1304  O   ARG A 177     2355   2485   1619   -226    -34    280       O
ATOM   1305  CB  ARG A 177      44.630  -1.077   1.666  1.00 15.96           C
ANISOU 1305  CB  ARG A 177     2213   2402   1449   -158    -95    249       C
ATOM   1306  CG  ARG A 177      44.898  -2.498   1.198  1.00 15.55           C
ANISOU 1306  CG  ARG A 177     2213   2298   1397   -138   -134    283       C
ATOM   1307  CD  ARG A 177      45.301  -2.526  -0.267  1.00 15.24           C
ANISOU 1307  CD  ARG A 177     2150   2230   1412   -100   -134    267       C
ATOM   1308  NE  ARG A 177      45.348  -3.883  -0.799  1.00 15.79           N
ANISOU 1308  NE  ARG A 177     2274   2245   1481    -83   -167    297       N
ATOM   1309  CZ  ARG A 177      44.297  -4.531  -1.280  1.00 15.43           C
ANISOU 1309  CZ  ARG A 177     2261   2166   1435   -116   -156    320       C
ATOM   1310  NH1 ARG A 177      43.093  -3.982  -1.294  1.00 18.38           N
ANISOU 1310  NH1 ARG A 177     2614   2561   1809   -168   -113    319       N
ATOM   1311  NH2 ARG A 177      44.456  -5.763  -1.756  1.00 20.97           N
ANISOU 1311  NH2 ARG A 177     3018   2814   2136    -97   -192    344       N
ATOM   1312  N   VAL A 178      41.450  -0.767   1.764  1.00 15.23           N
ANISOU 1312  N   VAL A 178     2117   2337   1333   -270     -3    270       N
ATOM   1313  CA  VAL A 178      40.172  -1.465   1.832  1.00 15.43           C
ANISOU 1313  CA  VAL A 178     2170   2357   1336   -320     14    305       C
ATOM   1314  C   VAL A 178      39.123  -0.757   0.987  1.00 15.05           C
ANISOU 1314  C   VAL A 178     2076   2322   1323   -339     61    286       C
ATOM   1315  O   VAL A 178      38.452  -1.379   0.157  1.00 15.85           O
ANISOU 1315  O   VAL A 178     2187   2393   1442   -357     63    306       O
ATOM   1316  CB  VAL A 178      39.714  -1.606   3.296  1.00 15.95           C
ANISOU 1316  CB  VAL A 178     2262   2460   1337   -359     21    326       C
ATOM   1317  CG1 VAL A 178      38.370  -2.319   3.365  1.00 16.21           C
ANISOU 1317  CG1 VAL A 178     2318   2495   1347   -417     42    364       C
ATOM   1318  CG2 VAL A 178      40.764  -2.349   4.102  1.00 16.35           C
ANISOU 1318  CG2 VAL A 178     2363   2496   1354   -339    -30    346       C
ATOM   1319  N   VAL A 179      38.975   0.555   1.176  1.00 14.85           N
ANISOU 1319  N   VAL A 179     1999   2337   1305   -334     94    247       N
ATOM   1320  CA  VAL A 179      37.854   1.276   0.578  1.00 14.59           C
ANISOU 1320  CA  VAL A 179     1923   2322   1297   -353    139    231       C
ATOM   1321  C   VAL A 179      37.962   1.283  -0.944  1.00 14.13           C
ANISOU 1321  C   VAL A 179     1847   2225   1297   -331    135    222       C
ATOM   1322  O   VAL A 179      37.018   0.906  -1.648  1.00 16.45           O
ANISOU 1322  O   VAL A 179     2139   2506   1606   -355    149    238       O
ATOM   1323  CB  VAL A 179      37.770   2.701   1.153  1.00 14.52           C
ANISOU 1323  CB  VAL A 179     1872   2362   1284   -345    170    188       C
ATOM   1324  CG1 VAL A 179      36.680   3.489   0.455  1.00 14.27           C
ANISOU 1324  CG1 VAL A 179     1794   2345   1281   -356    212    168       C
ATOM   1325  CG2 VAL A 179      37.513   2.641   2.651  1.00 15.03           C
ANISOU 1325  CG2 VAL A 179     1957   2468   1285   -370    177    198       C
ATOM   1326  N   GLU A 180      39.111   1.705  -1.476  1.00 13.85           N
ANISOU 1326  N   GLU A 180     1796   2172   1293   -286    117    197       N
ATOM   1327  CA  GLU A 180      39.281   1.726  -2.925  1.00 13.89           C
ANISOU 1327  CA  GLU A 180     1785   2144   1350   -264    115    188       C
ATOM   1328  C   GLU A 180      39.182   0.334  -3.540  1.00 13.62           C
ANISOU 1328  C   GLU A 180     1796   2063   1316   -268     88    224       C
ATOM   1329  O   GLU A 180      38.873   0.215  -4.731  1.00 17.80           O
ANISOU 1329  O   GLU A 180     2318   2566   1880   -263     93    222       O
ATOM   1330  CB  GLU A 180      40.619   2.369  -3.291  1.00 14.22           C
ANISOU 1330  CB  GLU A 180     1803   2181   1419   -218     99    158       C
ATOM   1331  CG  GLU A 180      40.807   3.771  -2.724  1.00 20.86           C
ANISOU 1331  CG  GLU A 180     2604   3061   2260   -215    119    121       C
ATOM   1332  CD  GLU A 180      39.715   4.740  -3.154  1.00 23.30           C
ANISOU 1332  CD  GLU A 180     2877   3385   2589   -232    160    101       C
ATOM   1333  OE1 GLU A 180      39.273   4.677  -4.319  1.00 18.53           O
ANISOU 1333  OE1 GLU A 180     2261   2759   2020   -231    170    103       O
ATOM   1334  OE2 GLU A 180      39.295   5.569  -2.322  1.00 40.27           O
ANISOU 1334  OE2 GLU A 180     5011   5570   4719   -244    182     82       O
ATOM   1335  N   ASP A 181      39.423  -0.720  -2.754  1.00 13.98           N
ANISOU 1335  N   ASP A 181     1893   2095   1323   -277     58    256       N
ATOM   1336  CA  ASP A 181      39.271  -2.077  -3.269  1.00 19.59           C
ANISOU 1336  CA  ASP A 181     2656   2756   2031   -283     29    291       C
ATOM   1337  C   ASP A 181      37.804  -2.456  -3.446  1.00 20.60           C
ANISOU 1337  C   ASP A 181     2791   2883   2151   -339     50    316       C
ATOM   1338  O   ASP A 181      37.470  -3.222  -4.359  1.00 21.42           O
ANISOU 1338  O   ASP A 181     2921   2946   2273   -346     37    332       O
ATOM   1339  CB  ASP A 181      39.962  -3.071  -2.335  1.00 19.41           C
ANISOU 1339  CB  ASP A 181     2691   2717   1968   -276    -13    319       C
ATOM   1340  CG  ASP A 181      40.185  -4.427  -2.984  1.00 29.63           C
ANISOU 1340  CG  ASP A 181     4044   3949   3266   -264    -54    347       C
ATOM   1341  OD1 ASP A 181      39.877  -4.578  -4.186  1.00 30.26           O
ANISOU 1341  OD1 ASP A 181     4118   3999   3380   -258    -49    342       O
ATOM   1342  OD2 ASP A 181      40.675  -5.344  -2.293  1.00 26.86           O
ANISOU 1342  OD2 ASP A 181     3747   3575   2881   -257    -93    374       O
ATOM   1343  N   ILE A 182      36.916  -1.936  -2.594  1.00 14.42           N
ANISOU 1343  N   ILE A 182     1987   2149   1342   -380     84    318       N
ATOM   1344  CA  ILE A 182      35.493  -2.260  -2.662  1.00 14.60           C
ANISOU 1344  CA  ILE A 182     2009   2183   1354   -437    107    342       C
ATOM   1345  C   ILE A 182      34.657  -1.113  -3.213  1.00 14.26           C
ANISOU 1345  C   ILE A 182     1900   2175   1342   -442    152    312       C
ATOM   1346  O   ILE A 182      33.435  -1.262  -3.350  1.00 16.10           O
ANISOU 1346  O   ILE A 182     2121   2425   1572   -486    174    329       O
ATOM   1347  CB  ILE A 182      34.952  -2.671  -1.276  1.00 15.15           C
ANISOU 1347  CB  ILE A 182     2103   2286   1365   -484    113    374       C
ATOM   1348  CG1 ILE A 182      35.158  -1.525  -0.291  1.00 15.14           C
ANISOU 1348  CG1 ILE A 182     2065   2344   1345   -471    141    342       C
ATOM   1349  CG2 ILE A 182      35.630  -3.934  -0.747  1.00 15.56           C
ANISOU 1349  CG2 ILE A 182     2230   2298   1385   -486     65    411       C
ATOM   1350  CD1 ILE A 182      34.539  -1.842   1.066  1.00 15.71           C
ANISOU 1350  CD1 ILE A 182     2157   2458   1354   -519    154    370       C
ATOM   1351  N   ALA A 183      35.276   0.024  -3.539  1.00 14.68           N
ANISOU 1351  N   ALA A 183     1912   2240   1426   -399    164    269       N
ATOM   1352  CA  ALA A 183      34.510   1.208  -3.915  1.00 13.60           C
ANISOU 1352  CA  ALA A 183     1717   2137   1314   -401    205    239       C
ATOM   1353  C   ALA A 183      33.720   0.984  -5.199  1.00 13.40           C
ANISOU 1353  C   ALA A 183     1679   2087   1324   -413    210    246       C
ATOM   1354  O   ALA A 183      32.588   1.465  -5.329  1.00 18.72           O
ANISOU 1354  O   ALA A 183     2317   2793   2004   -438    242    242       O
ATOM   1355  CB  ALA A 183      35.441   2.408  -4.065  1.00 13.26           C
ANISOU 1355  CB  ALA A 183     1641   2101   1296   -353    209    195       C
ATOM   1356  N   LEU A 184      34.298   0.258  -6.160  1.00 13.24           N
ANISOU 1356  N   LEU A 184     1689   2014   1327   -394    178    256       N
ATOM   1357  CA  LEU A 184      33.612   0.036  -7.431  1.00 13.71           C
ANISOU 1357  CA  LEU A 184     1741   2048   1418   -404    180    261       C
ATOM   1358  C   LEU A 184      32.287  -0.689  -7.230  1.00 17.98           C
ANISOU 1358  C   LEU A 184     2293   2599   1939   -465    186    296       C
ATOM   1359  O   LEU A 184      31.269  -0.312  -7.824  1.00 15.04           O
ANISOU 1359  O   LEU A 184     1884   2243   1586   -485    208    292       O
ATOM   1360  CB  LEU A 184      34.509  -0.751  -8.388  1.00 19.24           C
ANISOU 1360  CB  LEU A 184     2482   2689   2139   -373    142    266       C
ATOM   1361  CG  LEU A 184      33.817  -1.246  -9.662  1.00 12.82           C
ANISOU 1361  CG  LEU A 184     1678   1843   1352   -387    135    277       C
ATOM   1362  CD1 LEU A 184      33.260  -0.077 -10.459  1.00 12.46           C
ANISOU 1362  CD1 LEU A 184     1573   1819   1341   -380    166    248       C
ATOM   1363  CD2 LEU A 184      34.755  -2.088 -10.520  1.00 16.53           C
ANISOU 1363  CD2 LEU A 184     2193   2254   1833   -351     97    280       C
ATOM   1364  N   ASP A 185      32.278  -1.732  -6.395  1.00 16.60           N
ANISOU 1364  N   ASP A 185     2167   2417   1724   -496    167    332       N
ATOM   1365  CA  ASP A 185      31.054  -2.498  -6.181  1.00 14.28           C
ANISOU 1365  CA  ASP A 185     1885   2133   1407   -561    171    371       C
ATOM   1366  C   ASP A 185      29.999  -1.669  -5.458  1.00 14.57           C
ANISOU 1366  C   ASP A 185     1866   2242   1427   -592    218    364       C
ATOM   1367  O   ASP A 185      28.801  -1.801  -5.734  1.00 14.76           O
ANISOU 1367  O   ASP A 185     1866   2288   1454   -636    234    381       O
ATOM   1368  CB  ASP A 185      31.368  -3.776  -5.406  1.00 20.90           C
ANISOU 1368  CB  ASP A 185     2794   2943   2203   -588    136    413       C
ATOM   1369  CG  ASP A 185      32.181  -4.765  -6.220  1.00 31.25           C
ANISOU 1369  CG  ASP A 185     4165   4178   3529   -561     87    424       C
ATOM   1370  OD1 ASP A 185      31.890  -4.922  -7.425  1.00 37.06           O
ANISOU 1370  OD1 ASP A 185     4899   4882   4299   -558     79    419       O
ATOM   1371  OD2 ASP A 185      33.111  -5.383  -5.659  1.00 44.12           O
ANISOU 1371  OD2 ASP A 185     5845   5781   5137   -540     55    435       O
ATOM   1372  N   ILE A 186      30.422  -0.807  -4.530  1.00 14.42           N
ANISOU 1372  N   ILE A 186     1824   2264   1391   -567    239    339       N
ATOM   1373  CA  ILE A 186      29.478   0.097  -3.879  1.00 14.82           C
ANISOU 1373  CA  ILE A 186     1820   2386   1427   -585    286    324       C
ATOM   1374  C   ILE A 186      28.888   1.063  -4.899  1.00 18.43           C
ANISOU 1374  C   ILE A 186     2219   2853   1930   -565    309    293       C
ATOM   1375  O   ILE A 186      27.689   1.369  -4.868  1.00 14.42           O
ANISOU 1375  O   ILE A 186     1669   2391   1420   -593    340    295       O
ATOM   1376  CB  ILE A 186      30.168   0.847  -2.723  1.00 15.89           C
ANISOU 1376  CB  ILE A 186     1949   2555   1533   -557    298    299       C
ATOM   1377  CG1 ILE A 186      30.812  -0.162  -1.775  1.00 18.30           C
ANISOU 1377  CG1 ILE A 186     2317   2845   1793   -574    269    332       C
ATOM   1378  CG2 ILE A 186      29.173   1.720  -1.965  1.00 14.90           C
ANISOU 1378  CG2 ILE A 186     1772   2503   1385   -572    347    282       C
ATOM   1379  CD1 ILE A 186      31.509   0.493  -0.583  1.00 16.28           C
ANISOU 1379  CD1 ILE A 186     2059   2622   1503   -550    277    310       C
ATOM   1380  N   ALA A 187      29.723   1.555  -5.821  1.00 13.72           N
ANISOU 1380  N   ALA A 187     1620   2217   1376   -516    294    264       N
ATOM   1381  CA  ALA A 187      29.230   2.445  -6.867  1.00 13.38           C
ANISOU 1381  CA  ALA A 187     1530   2178   1377   -496    312    237       C
ATOM   1382  C   ALA A 187      28.236   1.730  -7.775  1.00 13.48           C
ANISOU 1382  C   ALA A 187     1541   2175   1405   -534    305    264       C
ATOM   1383  O   ALA A 187      27.201   2.298  -8.143  1.00 13.50           O
ANISOU 1383  O   ALA A 187     1495   2210   1424   -544    329    255       O
ATOM   1384  CB  ALA A 187      30.400   3.000  -7.675  1.00 12.89           C
ANISOU 1384  CB  ALA A 187     1472   2074   1351   -442    295    207       C
ATOM   1385  N   VAL A 188      28.528   0.479  -8.142  1.00 13.57           N
ANISOU 1385  N   VAL A 188     1606   2137   1411   -554    268    297       N
ATOM   1386  CA  VAL A 188      27.579  -0.280  -8.949  1.00 13.72           C
ANISOU 1386  CA  VAL A 188     1631   2140   1442   -596    257    325       C
ATOM   1387  C   VAL A 188      26.301  -0.537  -8.164  1.00 14.25           C
ANISOU 1387  C   VAL A 188     1673   2263   1477   -657    281    352       C
ATOM   1388  O   VAL A 188      25.202  -0.526  -8.732  1.00 17.38           O
ANISOU 1388  O   VAL A 188     2036   2679   1889   -688    291    361       O
ATOM   1389  CB  VAL A 188      28.217  -1.590  -9.446  1.00 13.83           C
ANISOU 1389  CB  VAL A 188     1717   2084   1454   -602    210    352       C
ATOM   1390  CG1 VAL A 188      27.202  -2.418 -10.223  1.00 14.00           C
ANISOU 1390  CG1 VAL A 188     1750   2086   1483   -652    194    382       C
ATOM   1391  CG2 VAL A 188      29.422  -1.292 -10.316  1.00 13.29           C
ANISOU 1391  CG2 VAL A 188     1663   1969   1417   -539    191    323       C
ATOM   1392  N   GLY A 189      26.413  -0.754  -6.853  1.00 18.15           N
ANISOU 1392  N   GLY A 189     2182   2788   1926   -676    291    367       N
ATOM   1393  CA  GLY A 189      25.218  -0.902  -6.040  1.00 15.15           C
ANISOU 1393  CA  GLY A 189     1773   2472   1512   -734    320    392       C
ATOM   1394  C   GLY A 189      24.387   0.365  -6.005  1.00 15.11           C
ANISOU 1394  C   GLY A 189     1688   2534   1520   -717    366    358       C
ATOM   1395  O   GLY A 189      23.155   0.314  -6.049  1.00 15.46           O
ANISOU 1395  O   GLY A 189     1690   2623   1560   -759    387    374       O
ATOM   1396  N   PHE A 190      25.052   1.521  -5.936  1.00 14.73           N
ANISOU 1396  N   PHE A 190     1618   2491   1488   -656    380    312       N
ATOM   1397  CA  PHE A 190      24.331   2.790  -5.947  1.00 14.70           C
ANISOU 1397  CA  PHE A 190     1545   2542   1499   -631    420    275       C
ATOM   1398  C   PHE A 190      23.631   3.018  -7.279  1.00 14.49           C
ANISOU 1398  C   PHE A 190     1484   2502   1519   -628    416    270       C
ATOM   1399  O   PHE A 190      22.492   3.497  -7.310  1.00 22.76           O
ANISOU 1399  O   PHE A 190     2474   3603   2570   -640    445    264       O
ATOM   1400  CB  PHE A 190      25.287   3.943  -5.646  1.00 14.35           C
ANISOU 1400  CB  PHE A 190     1496   2494   1463   -568    428    228       C
ATOM   1401  CG  PHE A 190      25.724   4.011  -4.213  1.00 14.65           C
ANISOU 1401  CG  PHE A 190     1550   2564   1451   -568    441    225       C
ATOM   1402  CD1 PHE A 190      25.028   3.328  -3.228  1.00 15.23           C
ANISOU 1402  CD1 PHE A 190     1627   2684   1474   -620    457    259       C
ATOM   1403  CD2 PHE A 190      26.827   4.765  -3.849  1.00 14.38           C
ANISOU 1403  CD2 PHE A 190     1530   2515   1418   -520    436    190       C
ATOM   1404  CE1 PHE A 190      25.428   3.391  -1.906  1.00 15.53           C
ANISOU 1404  CE1 PHE A 190     1683   2753   1463   -621    468    257       C
ATOM   1405  CE2 PHE A 190      27.233   4.834  -2.530  1.00 14.67           C
ANISOU 1405  CE2 PHE A 190     1585   2582   1408   -521    444    187       C
ATOM   1406  CZ  PHE A 190      26.532   4.145  -1.556  1.00 15.24           C
ANISOU 1406  CZ  PHE A 190     1662   2701   1429   -570    461    220       C
ATOM   1407  N   ARG A 191      24.295   2.690  -8.391  1.00 17.43           N
ANISOU 1407  N   ARG A 191     1890   2806   1926   -611    381    270       N
ATOM   1408  CA  ARG A 191      23.682   2.893  -9.701  1.00 17.88           C
ANISOU 1408  CA  ARG A 191     1921   2848   2026   -607    374    265       C
ATOM   1409  C   ARG A 191      22.432   2.039  -9.861  1.00 16.94           C
ANISOU 1409  C   ARG A 191     1787   2752   1897   -672    372    304       C
ATOM   1410  O   ARG A 191      21.467   2.451 -10.515  1.00 24.25           O
ANISOU 1410  O   ARG A 191     2663   3704   2846   -677    383    298       O
ATOM   1411  CB  ARG A 191      24.687   2.584 -10.812  1.00 29.76           C
ANISOU 1411  CB  ARG A 191     3470   4275   3561   -579    336    261       C
ATOM   1412  CG  ARG A 191      24.206   2.957 -12.212  1.00 36.68           C
ANISOU 1412  CG  ARG A 191     4323   5133   4482   -566    329    249       C
ATOM   1413  CD  ARG A 191      23.544   4.327 -12.208  1.00 44.11           C
ANISOU 1413  CD  ARG A 191     5196   6122   5440   -537    362    216       C
ATOM   1414  NE  ARG A 191      23.722   5.046 -13.463  1.00 48.44           N
ANISOU 1414  NE  ARG A 191     5733   6639   6031   -498    352    191       N
ATOM   1415  CZ  ARG A 191      22.849   5.044 -14.460  1.00 44.54           C
ANISOU 1415  CZ  ARG A 191     5216   6145   5563   -510    345    197       C
ATOM   1416  NH1 ARG A 191      21.729   4.343 -14.397  1.00 51.12           N
ANISOU 1416  NH1 ARG A 191     6031   7008   6385   -562    345    227       N
ATOM   1417  NH2 ARG A 191      23.105   5.767 -15.546  1.00 35.27           N
ANISOU 1417  NH2 ARG A 191     4035   4940   4424   -471    336    175       N
ATOM   1418  N   ARG A 192      22.422   0.853  -9.253  1.00 17.70           N
ANISOU 1418  N   ARG A 192     1926   2841   1957   -725    357    346       N
ATOM   1419  CA  ARG A 192      21.290  -0.051  -9.418  1.00 16.95           C
ANISOU 1419  CA  ARG A 192     1824   2763   1852   -796    350    388       C
ATOM   1420  C   ARG A 192      20.104   0.377  -8.562  1.00 22.48           C
ANISOU 1420  C   ARG A 192     2456   3557   2527   -827    395    393       C
ATOM   1421  O   ARG A 192      18.966   0.425  -9.044  1.00 29.27           O
ANISOU 1421  O   ARG A 192     3268   4452   3403   -853    402    400       O
ATOM   1422  CB  ARG A 192      21.715  -1.480  -9.082  1.00 15.46           C
ANISOU 1422  CB  ARG A 192     1712   2529   1634   -843    315    433       C
ATOM   1423  CG  ARG A 192      22.639  -2.097 -10.121  1.00 16.65           C
ANISOU 1423  CG  ARG A 192     1928   2589   1810   -819    267    432       C
ATOM   1424  CD  ARG A 192      23.118  -3.478  -9.703  1.00 19.71           C
ANISOU 1424  CD  ARG A 192     2396   2928   2166   -857    230    474       C
ATOM   1425  NE  ARG A 192      23.870  -4.130 -10.769  1.00 21.84           N
ANISOU 1425  NE  ARG A 192     2726   3113   2459   -833    184    473       N
ATOM   1426  CZ  ARG A 192      24.775  -5.080 -10.576  1.00 30.44           C
ANISOU 1426  CZ  ARG A 192     3892   4142   3530   -828    147    490       C
ATOM   1427  NH1 ARG A 192      25.086  -5.503  -9.362  1.00 28.76           N
ANISOU 1427  NH1 ARG A 192     3710   3941   3276   -847    147    512       N
ATOM   1428  NH2 ARG A 192      25.390  -5.613 -11.628  1.00 34.80           N
ANISOU 1428  NH2 ARG A 192     4496   4623   4106   -801    108    485       N
ATOM   1429  N   LEU A 193      20.349   0.695  -7.286  1.00 20.02           N
ANISOU 1429  N   LEU A 193     2141   3289   2177   -819    423    386       N
ATOM   1430  CA  LEU A 193      19.245   0.991  -6.377  1.00 16.50           C
ANISOU 1430  CA  LEU A 193     1643   2921   1706   -835    459    385       C
ATOM   1431  C   LEU A 193      18.660   2.376  -6.617  1.00 19.98           C
ANISOU 1431  C   LEU A 193     2013   3404   2176   -777    490    336       C
ATOM   1432  O   LEU A 193      17.446   2.558  -6.475  1.00 24.61           O
ANISOU 1432  O   LEU A 193     2550   4036   2764   -783    506    334       O
ATOM   1433  CB  LEU A 193      19.697   0.839  -4.917  1.00 16.81           C
ANISOU 1433  CB  LEU A 193     1708   2988   1690   -842    476    392       C
ATOM   1434  CG  LEU A 193      20.444   1.926  -4.135  1.00 16.59           C
ANISOU 1434  CG  LEU A 193     1669   2988   1645   -788    506    351       C
ATOM   1435  CD1 LEU A 193      19.476   2.889  -3.458  1.00 16.99           C
ANISOU 1435  CD1 LEU A 193     1657   3108   1689   -757    546    318       C
ATOM   1436  CD2 LEU A 193      21.355   1.281  -3.102  1.00 16.72           C
ANISOU 1436  CD2 LEU A 193     1747   2994   1612   -809    497    374       C
ATOM   1437  N   TYR A 194      19.485   3.357  -6.981  1.00 21.11           N
ANISOU 1437  N   TYR A 194     2148   3532   2340   -722    498    298       N
ATOM   1438  CA  TYR A 194      18.945   4.686  -7.235  1.00 21.87           C
ANISOU 1438  CA  TYR A 194     2185   3661   2465   -665    522    251       C
ATOM   1439  C   TYR A 194      18.286   4.797  -8.600  1.00 22.26           C
ANISOU 1439  C   TYR A 194     2205   3691   2563   -662    505    251       C
ATOM   1440  O   TYR A 194      17.647   5.817  -8.879  1.00 26.40           O
ANISOU 1440  O   TYR A 194     2678   4242   3111   -619    522    218       O
ATOM   1441  CB  TYR A 194      20.036   5.747  -7.079  1.00 19.49           C
ANISOU 1441  CB  TYR A 194     1892   3344   2170   -604    532    207       C
ATOM   1442  CG  TYR A 194      20.397   5.976  -5.630  1.00 15.57           C
ANISOU 1442  CG  TYR A 194     1405   2886   1623   -597    558    196       C
ATOM   1443  CD1 TYR A 194      19.525   6.637  -4.775  1.00 16.06           C
ANISOU 1443  CD1 TYR A 194     1426   3011   1667   -578    591    175       C
ATOM   1444  CD2 TYR A 194      21.595   5.510  -5.109  1.00 15.38           C
ANISOU 1444  CD2 TYR A 194     1445   2820   1579   -597    537    204       C
ATOM   1445  CE1 TYR A 194      19.840   6.835  -3.442  1.00 16.36           C
ANISOU 1445  CE1 TYR A 194     1476   3082   1656   -571    612    164       C
ATOM   1446  CE2 TYR A 194      21.921   5.704  -3.775  1.00 15.66           C
ANISOU 1446  CE2 TYR A 194     1492   2892   1566   -593    557    195       C
ATOM   1447  CZ  TYR A 194      21.038   6.368  -2.947  1.00 16.14           C
ANISOU 1447  CZ  TYR A 194     1502   3032   1599   -587    601    177       C
ATOM   1448  OH  TYR A 194      21.353   6.567  -1.621  1.00 16.46           O
ANISOU 1448  OH  TYR A 194     1557   3107   1589   -580    620    166       O
ATOM   1449  N   ALA A 195      18.416   3.778  -9.446  1.00 20.09           N
ANISOU 1449  N   ALA A 195     1963   3369   2299   -706    471    286       N
ATOM   1450  CA  ALA A 195      17.618   3.686 -10.658  1.00 25.55           C
ANISOU 1450  CA  ALA A 195     2630   4048   3030   -715    451    292       C
ATOM   1451  C   ALA A 195      16.271   3.019 -10.421  1.00 26.00           C
ANISOU 1451  C   ALA A 195     2662   4141   3075   -761    449    320       C
ATOM   1452  O   ALA A 195      15.454   2.960 -11.346  1.00 29.65           O
ANISOU 1452  O   ALA A 195     3097   4601   3566   -771    434    325       O
ATOM   1453  CB  ALA A 195      18.384   2.920 -11.743  1.00 22.52           C
ANISOU 1453  CB  ALA A 195     2303   3586   2666   -731    408    311       C
ATOM   1454  N   LYS A 196      16.016   2.527  -9.208  1.00 23.93           N
ANISOU 1454  N   LYS A 196     2409   3913   2771   -791    464    339       N
ATOM   1455  CA  LYS A 196      14.813   1.758  -8.915  1.00 18.89           C
ANISOU 1455  CA  LYS A 196     1752   3309   2117   -844    461    370       C
ATOM   1456  C   LYS A 196      13.942   2.387  -7.834  1.00 22.07           C
ANISOU 1456  C   LYS A 196     2100   3789   2495   -827    502    354       C
ATOM   1457  O   LYS A 196      13.023   1.726  -7.339  1.00 31.65           O
ANISOU 1457  O   LYS A 196     3300   5040   3687   -874    504    382       O
ATOM   1458  CB  LYS A 196      15.187   0.329  -8.511  1.00 18.17           C
ANISOU 1458  CB  LYS A 196     1727   3184   1992   -911    434    418       C
ATOM   1459  CG  LYS A 196      15.781  -0.494  -9.641  1.00 24.82           C
ANISOU 1459  CG  LYS A 196     2624   3949   2855   -938    388    441       C
ATOM   1460  CD  LYS A 196      15.950  -1.958  -9.259  1.00 23.59           C
ANISOU 1460  CD  LYS A 196     2537   3758   2668  -1005    357    490       C
ATOM   1461  CE  LYS A 196      17.224  -2.200  -8.463  1.00 19.68           C
ANISOU 1461  CE  LYS A 196     2101   3236   2141   -999    357    496       C
ATOM   1462  NZ  LYS A 196      17.527  -3.659  -8.386  1.00 25.50           N
ANISOU 1462  NZ  LYS A 196     2917   3917   2855  -1059    315    544       N
ATOM   1463  N   VAL A 197      14.202   3.636  -7.447  1.00 24.66           N
ANISOU 1463  N   VAL A 197     2400   4143   2827   -761    533    309       N
ATOM   1464  CA  VAL A 197      13.375   4.282  -6.435  1.00 27.15           C
ANISOU 1464  CA  VAL A 197     2666   4531   3119   -739    572    290       C
ATOM   1465  C   VAL A 197      11.986   4.518  -7.005  1.00 27.30           C
ANISOU 1465  C   VAL A 197     2622   4589   3163   -739    575    288       C
ATOM   1466  O   VAL A 197      11.830   5.104  -8.086  1.00 39.76           O
ANISOU 1466  O   VAL A 197     4175   6147   4784   -707    563    269       O
ATOM   1467  CB  VAL A 197      14.020   5.593  -5.957  1.00 21.75           C
ANISOU 1467  CB  VAL A 197     1973   3857   2434   -667    599    240       C
ATOM   1468  CG1 VAL A 197      13.105   6.299  -4.968  1.00 18.69           C
ANISOU 1468  CG1 VAL A 197     1535   3544   2023   -640    638    217       C
ATOM   1469  CG2 VAL A 197      15.364   5.312  -5.318  1.00 19.89           C
ANISOU 1469  CG2 VAL A 197     1797   3590   2169   -671    596    243       C
ATOM   1470  N   GLU A 198      10.964   4.055  -6.295  1.00 37.23           N
ANISOU 1470  N   GLU A 198     3851   5903   4393   -777    589    310       N
ATOM   1471  CA  GLU A 198       9.584   4.124  -6.758  1.00 35.13           C
ANISOU 1471  CA  GLU A 198     3523   5681   4146   -786    591    315       C
ATOM   1472  C   GLU A 198       8.907   5.338  -6.139  1.00 33.79           C
ANISOU 1472  C   GLU A 198     3291   5576   3970   -726    633    274       C
ATOM   1473  O   GLU A 198       8.704   5.390  -4.924  1.00 35.45           O
ANISOU 1473  O   GLU A 198     3493   5836   4139   -728    663    273       O
ATOM   1474  CB  GLU A 198       8.843   2.837  -6.411  1.00 38.14           C
ANISOU 1474  CB  GLU A 198     3908   6084   4499   -868    580    365       C
ATOM   1475  CG  GLU A 198       7.367   2.848  -6.757  1.00 66.14           C
ANISOU 1475  CG  GLU A 198     7386   9685   8057   -885    584    372       C
ATOM   1476  CD  GLU A 198       6.651   1.573  -6.338  1.00 82.60           C
ANISOU 1476  CD  GLU A 198     9476  11795  10111   -970    573    423       C
ATOM   1477  OE1 GLU A 198       7.265   0.703  -5.680  1.00 93.95           O
ANISOU 1477  OE1 GLU A 198    10972  13211  11515  -1015    564    452       O
ATOM   1478  OE2 GLU A 198       5.459   1.440  -6.672  1.00 87.57           O
ANISOU 1478  OE2 GLU A 198    10053  12470  10751   -993    571    434       O
ATOM   1479  N   VAL A 199       8.561   6.307  -6.977  1.00 36.58           N
ANISOU 1479  N   VAL A 199     3604   5930   4365   -672    632    242       N
ATOM   1480  CA  VAL A 199       7.879   7.526  -6.549  1.00 40.10           C
ANISOU 1480  CA  VAL A 199     3991   6431   4812   -607    667    201       C
ATOM   1481  C   VAL A 199       6.681   7.736  -7.467  1.00 47.93           C
ANISOU 1481  C   VAL A 199     4922   7450   5839   -602    657    201       C
ATOM   1482  O   VAL A 199       6.825   7.565  -8.684  1.00 53.52           O
ANISOU 1482  O   VAL A 199     5639   8111   6585   -610    623    209       O
ATOM   1483  CB  VAL A 199       8.827   8.734  -6.588  1.00 34.69           C
ANISOU 1483  CB  VAL A 199     3324   5714   4142   -531    675    152       C
ATOM   1484  CG1 VAL A 199       8.074  10.016  -6.304  1.00 51.27           C
ANISOU 1484  CG1 VAL A 199     5367   7864   6248   -461    705    108       C
ATOM   1485  CG2 VAL A 199       9.960   8.541  -5.612  1.00 47.91           C
ANISOU 1485  CG2 VAL A 199     5055   7371   5779   -537    686    151       C
ATOM   1486  N   PRO A 200       5.488   8.087  -6.941  1.00 57.41           N
ANISOU 1486  N   PRO A 200     6060   8727   7027   -590    684    193       N
ATOM   1487  CA  PRO A 200       4.230   8.363  -7.647  1.00 41.80           C
ANISOU 1487  CA  PRO A 200     4014   6790   5079   -581    680    192       C
ATOM   1488  C   PRO A 200       4.375   8.885  -9.078  1.00 37.14           C
ANISOU 1488  C   PRO A 200     3419   6149   4542   -546    648    176       C
ATOM   1489  O   PRO A 200       4.182   8.110 -10.015  1.00 52.68           O
ANISOU 1489  O   PRO A 200     5394   8091   6531   -595    614    207       O
ATOM   1490  CB  PRO A 200       3.582   9.435  -6.761  1.00 53.17           C
ANISOU 1490  CB  PRO A 200     5403   8299   6502   -519    723    153       C
ATOM   1491  CG  PRO A 200       4.176   9.201  -5.367  1.00 53.57           C
ANISOU 1491  CG  PRO A 200     5489   8365   6500   -531    751    155       C
ATOM   1492  CD  PRO A 200       5.283   8.174  -5.487  1.00 47.81           C
ANISOU 1492  CD  PRO A 200     4834   7570   5762   -588    724    188       C
ATOM   1493  N   THR A 203       8.934   9.669 -11.373  1.00 39.19           N
ANISOU 1493  N   THR A 203     3872   6142   4878   -473    574    134       N
ATOM   1494  CA  THR A 203      10.205   8.972 -11.527  1.00 52.72           C
ANISOU 1494  CA  THR A 203     5653   7794   6585   -505    555    151       C
ATOM   1495  C   THR A 203      11.367   9.857 -11.062  1.00 65.27           C
ANISOU 1495  C   THR A 203     7273   9358   8169   -451    571    115       C
ATOM   1496  O   THR A 203      11.238  11.084 -10.996  1.00 69.64           O
ANISOU 1496  O   THR A 203     7800   9927   8735   -386    587     74       O
ATOM   1497  CB  THR A 203      10.433   8.538 -12.987  1.00 54.99           C
ANISOU 1497  CB  THR A 203     5958   8027   6908   -527    514    169       C
ATOM   1498  OG1 THR A 203      10.969   9.632 -13.744  1.00 46.20           O
ANISOU 1498  OG1 THR A 203     4843   6882   5829   -466    509    134       O
ATOM   1499  CG2 THR A 203       9.112   8.087 -13.618  1.00 45.82           C
ANISOU 1499  CG2 THR A 203     4751   6895   5762   -561    498    192       C
ATOM   1500  N   LEU A 204      12.501   9.226 -10.744  1.00 57.99           N
ANISOU 1500  N   LEU A 204     6409   8399   7227   -480    564    130       N
ATOM   1501  CA  LEU A 204      13.675   9.904 -10.208  1.00 49.14           C
ANISOU 1501  CA  LEU A 204     5321   7256   6095   -439    577     99       C
ATOM   1502  C   LEU A 204      14.898   9.559 -11.041  1.00 43.56           C
ANISOU 1502  C   LEU A 204     4663   6481   5406   -451    549    108       C
ATOM   1503  O   LEU A 204      15.058   8.415 -11.477  1.00 40.96           O
ANISOU 1503  O   LEU A 204     4363   6124   5074   -507    525    147       O
ATOM   1504  CB  LEU A 204      13.952   9.506  -8.749  1.00 37.62           C
ANISOU 1504  CB  LEU A 204     3883   5826   4584   -460    601    106       C
ATOM   1505  CG  LEU A 204      13.101  10.117  -7.639  1.00 46.46           C
ANISOU 1505  CG  LEU A 204     4963   7013   5677   -432    637     85       C
ATOM   1506  CD1 LEU A 204      13.602   9.643  -6.283  1.00 38.59           C
ANISOU 1506  CD1 LEU A 204     3999   6036   4628   -457    655     95       C
ATOM   1507  CD2 LEU A 204      13.153  11.623  -7.726  1.00 59.59           C
ANISOU 1507  CD2 LEU A 204     6603   8679   7359   -353    651     32       C
ATOM   1508  N   PHE A 205      15.777  10.550 -11.233  1.00 43.58           N
ANISOU 1508  N   PHE A 205     4677   6457   5424   -398    553     71       N
ATOM   1509  CA  PHE A 205      17.050  10.353 -11.927  1.00 42.77           C
ANISOU 1509  CA  PHE A 205     4619   6295   5335   -404    531     74       C
ATOM   1510  C   PHE A 205      16.823   9.795 -13.339  1.00 47.02           C
ANISOU 1510  C   PHE A 205     5159   6798   5907   -430    498     99       C
ATOM   1511  O   PHE A 205      17.282   8.701 -13.692  1.00 56.57           O
ANISOU 1511  O   PHE A 205     6416   7966   7113   -474    472    132       O
ATOM   1512  CB  PHE A 205      17.982   9.438 -11.114  1.00 38.86           C
ANISOU 1512  CB  PHE A 205     4176   5787   4803   -443    531     97       C
ATOM   1513  CG  PHE A 205      18.165   9.857  -9.677  1.00 35.43           C
ANISOU 1513  CG  PHE A 205     3743   5391   4329   -424    561     76       C
ATOM   1514  CD1 PHE A 205      18.849  11.019  -9.366  1.00 35.80           C
ANISOU 1514  CD1 PHE A 205     3793   5430   4379   -368    573     31       C
ATOM   1515  CD2 PHE A 205      17.666   9.080  -8.639  1.00 32.03           C
ANISOU 1515  CD2 PHE A 205     3315   4998   3858   -464    573    103       C
ATOM   1516  CE1 PHE A 205      19.019  11.413  -8.050  1.00 35.80           C
ANISOU 1516  CE1 PHE A 205     3795   5468   4340   -352    600     10       C
ATOM   1517  CE2 PHE A 205      17.835   9.469  -7.317  1.00 28.26           C
ANISOU 1517  CE2 PHE A 205     2841   4557   3341   -447    600     84       C
ATOM   1518  CZ  PHE A 205      18.512  10.636  -7.024  1.00 27.50           C
ANISOU 1518  CZ  PHE A 205     2746   4456   3246   -390    613     37       C
ATOM   1519  N   ALA A 206      16.092  10.574 -14.147  1.00 40.89           N
ANISOU 1519  N   ALA A 206     4341   6032   5164   -397    494     81       N
ATOM   1520  CA  ALA A 206      15.821  10.226 -15.535  1.00 45.93           C
ANISOU 1520  CA  ALA A 206     4982   6633   5836   -411    460     99       C
ATOM   1521  C   ALA A 206      16.631  11.034 -16.535  1.00 51.33           C
ANISOU 1521  C   ALA A 206     5700   7248   6556   -360    437     73       C
ATOM   1522  O   ALA A 206      16.829  10.565 -17.660  1.00 60.02           O
ANISOU 1522  O   ALA A 206     6828   8299   7677   -375    404     90       O
ATOM   1523  CB  ALA A 206      14.329  10.399 -15.854  1.00 48.85           C
ANISOU 1523  CB  ALA A 206     5288   7052   6219   -413    461    103       C
ATOM   1524  N   GLY A 207      17.090  12.228 -16.162  1.00 48.97           N
ANISOU 1524  N   GLY A 207     5400   6944   6261   -302    452     34       N
ATOM   1525  CA  GLY A 207      18.012  12.954 -17.017  1.00 47.21           C
ANISOU 1525  CA  GLY A 207     5216   6653   6068   -261    431     13       C
ATOM   1526  C   GLY A 207      19.284  12.165 -17.264  1.00 46.33           C
ANISOU 1526  C   GLY A 207     5172   6481   5951   -284    410     31       C
ATOM   1527  O   GLY A 207      19.686  11.324 -16.459  1.00 44.83           O
ANISOU 1527  O   GLY A 207     5004   6298   5731   -317    417     48       O
ATOM   1528  N   ARG A 208      19.928  12.443 -18.404  1.00 44.09           N
ANISOU 1528  N   ARG A 208     4920   6138   5695   -264    385     27       N
ATOM   1529  CA  ARG A 208      21.054  11.616 -18.832  1.00 44.77           C
ANISOU 1529  CA  ARG A 208     5064   6168   5777   -284    363     45       C
ATOM   1530  C   ARG A 208      22.217  11.676 -17.851  1.00 44.74           C
ANISOU 1530  C   ARG A 208     5092   6154   5752   -275    375     34       C
ATOM   1531  O   ARG A 208      22.986  10.714 -17.748  1.00 48.11           O
ANISOU 1531  O   ARG A 208     5559   6556   6164   -299    363     53       O
ATOM   1532  CB  ARG A 208      21.527  12.034 -20.227  1.00 50.68           C
ANISOU 1532  CB  ARG A 208     5836   6863   6557   -260    338     40       C
ATOM   1533  CG  ARG A 208      22.193  13.401 -20.283  1.00 50.23           C
ANISOU 1533  CG  ARG A 208     5784   6784   6516   -211    344      6       C
ATOM   1534  CD  ARG A 208      22.588  13.790 -21.703  1.00 46.91           C
ANISOU 1534  CD  ARG A 208     5387   6314   6123   -193    320      6       C
ATOM   1535  NE  ARG A 208      23.820  13.145 -22.144  1.00 43.47           N
ANISOU 1535  NE  ARG A 208     5001   5834   5682   -203    306     18       N
ATOM   1536  CZ  ARG A 208      23.882  12.166 -23.038  1.00 37.97           C
ANISOU 1536  CZ  ARG A 208     4329   5112   4985   -226    285     42       C
ATOM   1537  NH1 ARG A 208      22.792  11.679 -23.608  1.00 39.87           N
ANISOU 1537  NH1 ARG A 208     4552   5366   5232   -248    272     59       N
ATOM   1538  NH2 ARG A 208      25.070  11.671 -23.375  1.00 38.96           N
ANISOU 1538  NH2 ARG A 208     4498   5201   5104   -227    275     48       N
ATOM   1539  N   ASP A 209      22.365  12.783 -17.121  1.00 33.46           N
ANISOU 1539  N   ASP A 209     3647   4744   4321   -239    395      1       N
ATOM   1540  CA  ASP A 209      23.510  12.992 -16.243  1.00 40.90           C
ANISOU 1540  CA  ASP A 209     4619   5675   5246   -228    403    -13       C
ATOM   1541  C   ASP A 209      23.087  13.216 -14.793  1.00 35.13           C
ANISOU 1541  C   ASP A 209     3864   5000   4484   -227    432    -27       C
ATOM   1542  O   ASP A 209      23.790  13.886 -14.034  1.00 32.15           O
ANISOU 1542  O   ASP A 209     3500   4621   4096   -204    441    -52       O
ATOM   1543  CB  ASP A 209      24.358  14.164 -16.739  1.00 36.08           C
ANISOU 1543  CB  ASP A 209     4025   5023   4659   -186    394    -42       C
ATOM   1544  CG  ASP A 209      25.085  13.854 -18.039  1.00 44.93           C
ANISOU 1544  CG  ASP A 209     5179   6091   5803   -189    368    -27       C
ATOM   1545  OD1 ASP A 209      25.698  12.771 -18.137  1.00 47.12           O
ANISOU 1545  OD1 ASP A 209     5486   6350   6068   -214    356     -4       O
ATOM   1546  OD2 ASP A 209      25.044  14.692 -18.966  1.00 59.76           O
ANISOU 1546  OD2 ASP A 209     7054   7944   7709   -164    359    -39       O
ATOM   1547  N   ASP A 210      21.945  12.653 -14.388  1.00 27.87           N
ANISOU 1547  N   ASP A 210     2910   4133   3548   -255    447    -10       N
ATOM   1548  CA  ASP A 210      21.472  12.865 -13.023  1.00 32.29           C
ANISOU 1548  CA  ASP A 210     3444   4753   4073   -255    479    -22       C
ATOM   1549  C   ASP A 210      22.308  12.092 -12.009  1.00 44.14           C
ANISOU 1549  C   ASP A 210     4981   6253   5536   -282    481     -8       C
ATOM   1550  O   ASP A 210      22.469  12.541 -10.868  1.00 30.46           O
ANISOU 1550  O   ASP A 210     3246   4552   3776   -268    502    -28       O
ATOM   1551  CB  ASP A 210      19.995  12.482 -12.915  1.00 39.20           C
ANISOU 1551  CB  ASP A 210     4265   5691   4940   -280    496     -5       C
ATOM   1552  CG  ASP A 210      19.079  13.516 -13.546  1.00 30.37           C
ANISOU 1552  CG  ASP A 210     3099   4590   3851   -240    500    -30       C
ATOM   1553  OD1 ASP A 210      19.577  14.594 -13.936  1.00 32.10           O
ANISOU 1553  OD1 ASP A 210     3330   4772   4094   -192    493    -61       O
ATOM   1554  OD2 ASP A 210      17.862  13.257 -13.654  1.00 44.37           O
ANISOU 1554  OD2 ASP A 210     4822   6413   5624   -258    510    -16       O
ATOM   1555  N   LEU A 211      22.854  10.944 -12.402  1.00 28.43           N
ANISOU 1555  N   LEU A 211     3030   4227   3544   -317    457     26       N
ATOM   1556  CA  LEU A 211      23.701  10.128 -11.538  1.00 21.64           C
ANISOU 1556  CA  LEU A 211     2211   3360   2651   -340    453     43       C
ATOM   1557  C   LEU A 211      25.162  10.189 -11.977  1.00 17.10           C
ANISOU 1557  C   LEU A 211     1683   2724   2091   -318    428     35       C
ATOM   1558  O   LEU A 211      25.856   9.172 -12.033  1.00 15.79           O
ANISOU 1558  O   LEU A 211     1557   2529   1915   -340    407     61       O
ATOM   1559  CB  LEU A 211      23.210   8.684 -11.507  1.00 12.91           C
ANISOU 1559  CB  LEU A 211     1117   2262   1525   -397    444     89       C
ATOM   1560  CG  LEU A 211      21.922   8.450 -10.712  1.00 23.66           C
ANISOU 1560  CG  LEU A 211     2435   3696   2859   -431    472    103       C
ATOM   1561  CD1 LEU A 211      21.602   6.964 -10.616  1.00 26.67           C
ANISOU 1561  CD1 LEU A 211     2839   4078   3218   -495    458    152       C
ATOM   1562  CD2 LEU A 211      22.030   9.070  -9.327  1.00 18.39           C
ANISOU 1562  CD2 LEU A 211     1756   3076   2156   -413    503     79       C
ATOM   1563  N   ALA A 212      25.642  11.396 -12.289  1.00 12.00           N
ANISOU 1563  N   ALA A 212     1031   2059   1468   -275    428      1       N
ATOM   1564  CA  ALA A 212      27.019  11.560 -12.742  1.00 11.60           C
ANISOU 1564  CA  ALA A 212     1016   1957   1433   -256    407     -7       C
ATOM   1565  C   ALA A 212      28.012  11.242 -11.634  1.00 12.08           C
ANISOU 1565  C   ALA A 212     1106   2021   1462   -260    405     -7       C
ATOM   1566  O   ALA A 212      29.121  10.774 -11.913  1.00 11.39           O
ANISOU 1566  O   ALA A 212     1053   1898   1378   -259    383      2       O
ATOM   1567  CB  ALA A 212      27.234  12.982 -13.261  1.00 11.43           C
ANISOU 1567  CB  ALA A 212      983   1919   1443   -215    408    -42       C
ATOM   1568  N   TRP A 213      27.636  11.494 -10.376  1.00 12.39           N
ANISOU 1568  N   TRP A 213     1132   2105   1469   -263    427    -19       N
ATOM   1569  CA  TRP A 213      28.483  11.098  -9.256  1.00 12.08           C
ANISOU 1569  CA  TRP A 213     1122   2074   1394   -271    423    -15       C
ATOM   1570  C   TRP A 213      28.790   9.609  -9.310  1.00 12.07           C
ANISOU 1570  C   TRP A 213     1154   2055   1378   -305    404     26       C
ATOM   1571  O   TRP A 213      29.945   9.197  -9.143  1.00 15.53           O
ANISOU 1571  O   TRP A 213     1627   2467   1809   -300    383     32       O
ATOM   1572  CB  TRP A 213      27.805  11.456  -7.932  1.00 12.53           C
ANISOU 1572  CB  TRP A 213     1160   2189   1413   -274    453    -29       C
ATOM   1573  CG  TRP A 213      28.698  11.333  -6.720  1.00 13.20           C
ANISOU 1573  CG  TRP A 213     1274   2283   1460   -275    449    -34       C
ATOM   1574  CD1 TRP A 213      29.280  12.357  -6.028  1.00 12.72           C
ANISOU 1574  CD1 TRP A 213     1215   2227   1390   -247    453    -71       C
ATOM   1575  CD2 TRP A 213      29.105  10.123  -6.057  1.00 12.80           C
ANISOU 1575  CD2 TRP A 213     1255   2234   1374   -307    437     -0       C
ATOM   1576  NE1 TRP A 213      30.022  11.863  -4.982  1.00 12.87           N
ANISOU 1576  NE1 TRP A 213     1264   2255   1370   -259    445    -63       N
ATOM   1577  CE2 TRP A 213      29.932  10.495  -4.979  1.00 12.92           C
ANISOU 1577  CE2 TRP A 213     1290   2260   1360   -294    435    -19       C
ATOM   1578  CE3 TRP A 213      28.849   8.764  -6.270  1.00 12.87           C
ANISOU 1578  CE3 TRP A 213     1283   2235   1372   -345    425     44       C
ATOM   1579  CZ2 TRP A 213      30.505   9.558  -4.119  1.00 13.10           C
ANISOU 1579  CZ2 TRP A 213     1348   2287   1344   -316    421      6       C
ATOM   1580  CZ3 TRP A 213      29.424   7.837  -5.419  1.00 13.05           C
ANISOU 1580  CZ3 TRP A 213     1344   2258   1358   -366    411     69       C
ATOM   1581  CH2 TRP A 213      30.241   8.238  -4.358  1.00 13.17           C
ANISOU 1581  CH2 TRP A 213     1375   2285   1343   -351    410     51       C
ATOM   1582  N   VAL A 214      27.768   8.788  -9.556  1.00 12.26           N
ANISOU 1582  N   VAL A 214     1169   2094   1396   -338    407     56       N
ATOM   1583  CA  VAL A 214      27.952   7.341  -9.550  1.00 14.28           C
ANISOU 1583  CA  VAL A 214     1462   2330   1634   -374    386     97       C
ATOM   1584  C   VAL A 214      28.730   6.894 -10.782  1.00 18.70           C
ANISOU 1584  C   VAL A 214     2051   2830   2225   -362    355    105       C
ATOM   1585  O   VAL A 214      29.705   6.138 -10.681  1.00 16.99           O
ANISOU 1585  O   VAL A 214     1876   2583   1997   -361    332    119       O
ATOM   1586  CB  VAL A 214      26.590   6.634  -9.458  1.00 12.72           C
ANISOU 1586  CB  VAL A 214     1246   2166   1421   -420    398    126       C
ATOM   1587  CG1 VAL A 214      26.789   5.139  -9.328  1.00 23.66           C
ANISOU 1587  CG1 VAL A 214     2678   3528   2784   -460    373    169       C
ATOM   1588  CG2 VAL A 214      25.780   7.192  -8.294  1.00 13.14           C
ANISOU 1588  CG2 VAL A 214     1262   2287   1443   -427    435    114       C
ATOM   1589  N   ASP A 215      28.310   7.355 -11.963  1.00 21.11           N
ANISOU 1589  N   ASP A 215     2335   3119   2566   -350    354     95       N
ATOM   1590  CA  ASP A 215      28.920   6.895 -13.207  1.00 21.94           C
ANISOU 1590  CA  ASP A 215     2467   3172   2698   -340    327    104       C
ATOM   1591  C   ASP A 215      30.387   7.296 -13.297  1.00 20.04           C
ANISOU 1591  C   ASP A 215     2245   2903   2465   -303    316     85       C
ATOM   1592  O   ASP A 215      31.226   6.505 -13.745  1.00 21.05           O
ANISOU 1592  O   ASP A 215     2409   2996   2594   -298    292     98       O
ATOM   1593  CB  ASP A 215      28.136   7.437 -14.400  1.00 22.22           C
ANISOU 1593  CB  ASP A 215     2473   3200   2767   -333    330     96       C
ATOM   1594  CG  ASP A 215      26.845   6.680 -14.636  1.00 46.01           C
ANISOU 1594  CG  ASP A 215     5476   6231   5776   -374    329    123       C
ATOM   1595  OD1 ASP A 215      26.907   5.444 -14.804  1.00 53.18           O
ANISOU 1595  OD1 ASP A 215     6420   7114   6671   -403    308    153       O
ATOM   1596  OD2 ASP A 215      25.770   7.315 -14.642  1.00 32.26           O
ANISOU 1596  OD2 ASP A 215     3689   4525   4042   -377    349    115       O
ATOM   1597  N   SER A 216      30.720   8.519 -12.879  1.00 17.91           N
ANISOU 1597  N   SER A 216     1953   2650   2202   -278    331     53       N
ATOM   1598  CA  SER A 216      32.124   8.915 -12.848  1.00 13.73           C
ANISOU 1598  CA  SER A 216     1439   2101   1678   -250    319     37       C
ATOM   1599  C   SER A 216      32.917   8.070 -11.860  1.00 17.72           C
ANISOU 1599  C   SER A 216     1974   2608   2149   -257    306     51       C
ATOM   1600  O   SER A 216      34.112   7.831 -12.065  1.00 19.89           O
ANISOU 1600  O   SER A 216     2268   2859   2428   -239    287     51       O
ATOM   1601  CB  SER A 216      32.252  10.398 -12.502  1.00 17.18           C
ANISOU 1601  CB  SER A 216     1849   2553   2125   -228    335      1       C
ATOM   1602  OG  SER A 216      31.721  10.677 -11.219  1.00 21.26           O
ANISOU 1602  OG  SER A 216     2354   3111   2612   -236    354     -8       O
ATOM   1603  N   HIS A 217      32.272   7.604 -10.789  1.00 18.04           N
ANISOU 1603  N   HIS A 217     2018   2679   2156   -283    316     65       N
ATOM   1604  CA  HIS A 217      32.960   6.762  -9.820  1.00 15.84           C
ANISOU 1604  CA  HIS A 217     1773   2403   1844   -292    300     82       C
ATOM   1605  C   HIS A 217      33.119   5.332 -10.314  1.00 18.68           C
ANISOU 1605  C   HIS A 217     2171   2727   2198   -306    274    116       C
ATOM   1606  O   HIS A 217      34.106   4.673  -9.973  1.00 19.57           O
ANISOU 1606  O   HIS A 217     2318   2822   2296   -296    251    126       O
ATOM   1607  CB  HIS A 217      32.220   6.781  -8.483  1.00 11.94           C
ANISOU 1607  CB  HIS A 217     1271   1955   1310   -316    321     86       C
ATOM   1608  CG  HIS A 217      32.699   7.847  -7.549  1.00 12.00           C
ANISOU 1608  CG  HIS A 217     1265   1989   1305   -296    333     53       C
ATOM   1609  ND1 HIS A 217      32.107   9.089  -7.469  1.00 13.13           N
ANISOU 1609  ND1 HIS A 217     1372   2157   1459   -283    359     21       N
ATOM   1610  CD2 HIS A 217      33.728   7.862  -6.670  1.00 12.09           C
ANISOU 1610  CD2 HIS A 217     1296   2003   1293   -286    320     47       C
ATOM   1611  CE1 HIS A 217      32.746   9.820  -6.572  1.00 13.88           C
ANISOU 1611  CE1 HIS A 217     1468   2267   1537   -267    361     -4       C
ATOM   1612  NE2 HIS A 217      33.734   9.100  -6.073  1.00 12.14           N
ANISOU 1612  NE2 HIS A 217     1281   2037   1297   -270    338     11       N
ATOM   1613  N   ILE A 218      32.173   4.836 -11.115  1.00 16.57           N
ANISOU 1613  N   ILE A 218     1903   2448   1942   -328    274    134       N
ATOM   1614  CA  ILE A 218      32.316   3.492 -11.669  1.00 18.82           C
ANISOU 1614  CA  ILE A 218     2232   2694   2224   -340    245    164       C
ATOM   1615  C   ILE A 218      33.566   3.411 -12.539  1.00 23.00           C
ANISOU 1615  C   ILE A 218     2781   3183   2775   -300    223    153       C
ATOM   1616  O   ILE A 218      34.293   2.409 -12.517  1.00 26.61           O
ANISOU 1616  O   ILE A 218     3281   3612   3220   -292    195    170       O
ATOM   1617  CB  ILE A 218      31.047   3.099 -12.450  1.00 15.91           C
ANISOU 1617  CB  ILE A 218     1857   2321   1867   -373    247    182       C
ATOM   1618  CG1 ILE A 218      29.890   2.951 -11.464  1.00 15.81           C
ANISOU 1618  CG1 ILE A 218     1827   2353   1827   -418    267    199       C
ATOM   1619  CG2 ILE A 218      31.217   1.779 -13.201  1.00 15.27           C
ANISOU 1619  CG2 ILE A 218     1826   2191   1787   -383    213    209       C
ATOM   1620  CD1 ILE A 218      28.537   2.859 -12.163  1.00 34.69           C
ANISOU 1620  CD1 ILE A 218     4193   4756   4233   -450    275    211       C
ATOM   1621  N   LYS A 219      33.855   4.471 -13.296  1.00 22.62           N
ANISOU 1621  N   LYS A 219     2701   3135   2758   -272    234    126       N
ATOM   1622  CA  LYS A 219      35.075   4.486 -14.095  1.00 20.87           C
ANISOU 1622  CA  LYS A 219     2490   2884   2554   -235    218    115       C
ATOM   1623  C   LYS A 219      36.307   4.721 -13.229  1.00 21.33           C
ANISOU 1623  C   LYS A 219     2550   2954   2598   -212    212    103       C
ATOM   1624  O   LYS A 219      37.299   3.993 -13.342  1.00 25.82           O
ANISOU 1624  O   LYS A 219     3146   3502   3161   -190    188    110       O
ATOM   1625  CB  LYS A 219      34.977   5.549 -15.193  1.00 29.64           C
ANISOU 1625  CB  LYS A 219     3569   3992   3700   -219    232     93       C
ATOM   1626  CG  LYS A 219      34.134   5.115 -16.384  1.00 27.95           C
ANISOU 1626  CG  LYS A 219     3363   3755   3502   -231    227    105       C
ATOM   1627  CD  LYS A 219      33.837   6.273 -17.321  1.00 27.88           C
ANISOU 1627  CD  LYS A 219     3321   3748   3525   -219    243     85       C
ATOM   1628  CE  LYS A 219      35.020   6.589 -18.220  1.00 40.57           C
ANISOU 1628  CE  LYS A 219     4931   5335   5148   -185    236     72       C
ATOM   1629  NZ  LYS A 219      35.206   5.567 -19.288  1.00 54.50           N
ANISOU 1629  NZ  LYS A 219     6729   7065   6914   -177    216     86       N
ATOM   1630  N   ALA A 220      36.257   5.719 -12.343  1.00 22.28           N
ANISOU 1630  N   ALA A 220     2643   3108   2713   -215    230     85       N
ATOM   1631  CA  ALA A 220      37.464   6.126 -11.628  1.00 18.72           C
ANISOU 1631  CA  ALA A 220     2190   2670   2254   -194    222     70       C
ATOM   1632  C   ALA A 220      37.864   5.134 -10.541  1.00 16.23           C
ANISOU 1632  C   ALA A 220     1908   2359   1902   -199    203     89       C
ATOM   1633  O   ALA A 220      39.059   4.971 -10.270  1.00 17.16           O
ANISOU 1633  O   ALA A 220     2034   2473   2013   -175    183     86       O
ATOM   1634  CB  ALA A 220      37.275   7.515 -11.027  1.00 15.61           C
ANISOU 1634  CB  ALA A 220     1762   2306   1863   -195    245     41       C
ATOM   1635  N   GLU A 221      36.902   4.472  -9.899  1.00 15.89           N
ANISOU 1635  N   GLU A 221     1883   2323   1832   -232    207    112       N
ATOM   1636  CA  GLU A 221      37.265   3.527  -8.850  1.00 14.73           C
ANISOU 1636  CA  GLU A 221     1772   2177   1646   -240    186    134       C
ATOM   1637  C   GLU A 221      37.816   2.218  -9.397  1.00 16.51           C
ANISOU 1637  C   GLU A 221     2043   2361   1871   -227    153    158       C
ATOM   1638  O   GLU A 221      38.306   1.397  -8.613  1.00 20.05           O
ANISOU 1638  O   GLU A 221     2526   2802   2289   -226    129    176       O
ATOM   1639  CB  GLU A 221      36.070   3.259  -7.928  1.00 17.39           C
ANISOU 1639  CB  GLU A 221     2114   2541   1951   -284    203    152       C
ATOM   1640  CG  GLU A 221      35.527   4.508  -7.202  1.00 15.59           C
ANISOU 1640  CG  GLU A 221     1846   2360   1717   -291    236    126       C
ATOM   1641  CD  GLU A 221      36.491   5.122  -6.179  1.00 17.06           C
ANISOU 1641  CD  GLU A 221     2030   2567   1884   -272    231    105       C
ATOM   1642  OE1 GLU A 221      37.684   5.320  -6.490  1.00 22.99           O
ANISOU 1642  OE1 GLU A 221     2782   3302   2652   -241    212     92       O
ATOM   1643  OE2 GLU A 221      36.043   5.428  -5.053  1.00 41.11           O
ANISOU 1643  OE2 GLU A 221     5072   5650   4897   -289    247    102       O
ATOM   1644  N   THR A 222      37.758   2.004 -10.713  1.00 15.43           N
ANISOU 1644  N   THR A 222     1906   2193   1762   -215    148    157       N
ATOM   1645  CA  THR A 222      38.526   0.915 -11.305  1.00 15.38           C
ANISOU 1645  CA  THR A 222     1941   2146   1756   -188    116    170       C
ATOM   1646  C   THR A 222      40.022   1.187 -11.189  1.00 15.79           C
ANISOU 1646  C   THR A 222     1984   2205   1813   -142    102    152       C
ATOM   1647  O   THR A 222      40.797   0.297 -10.818  1.00 16.44           O
ANISOU 1647  O   THR A 222     2100   2270   1876   -121     72    165       O
ATOM   1648  CB  THR A 222      38.132   0.716 -12.771  1.00 22.33           C
ANISOU 1648  CB  THR A 222     2824   2996   2664   -183    116    169       C
ATOM   1649  OG1 THR A 222      36.747   0.354 -12.860  1.00 23.36           O
ANISOU 1649  OG1 THR A 222     2964   3121   2789   -229    124    189       O
ATOM   1650  CG2 THR A 222      38.981  -0.376 -13.402  1.00 20.61           C
ANISOU 1650  CG2 THR A 222     2650   2736   2444   -148     83    178       C
ATOM   1651  N   MET A 223      40.442   2.421 -11.486  1.00 14.45           N
ANISOU 1651  N   MET A 223     1766   2058   1666   -127    122    124       N
ATOM   1652  CA  MET A 223      41.855   2.778 -11.401  1.00 19.16           C
ANISOU 1652  CA  MET A 223     2345   2666   2268    -90    110    107       C
ATOM   1653  C   MET A 223      42.344   2.758  -9.960  1.00 12.25           C
ANISOU 1653  C   MET A 223     1476   1815   1363    -93     97    109       C
ATOM   1654  O   MET A 223      43.345   2.106  -9.639  1.00 14.55           O
ANISOU 1654  O   MET A 223     1786   2102   1642    -64     69    116       O
ATOM   1655  CB  MET A 223      42.090   4.160 -12.016  1.00 25.50           C
ANISOU 1655  CB  MET A 223     3098   3488   3102    -84    134     79       C
ATOM   1656  CG  MET A 223      41.945   4.222 -13.521  1.00 26.74           C
ANISOU 1656  CG  MET A 223     3248   3624   3289    -72    143     75       C
ATOM   1657  SD  MET A 223      42.888   2.938 -14.367  1.00 46.43           S
ANISOU 1657  SD  MET A 223     5773   6087   5780    -29    114     85       S
ATOM   1658  CE  MET A 223      44.527   3.183 -13.674  1.00 15.79           C
ANISOU 1658  CE  MET A 223     1869   2236   1893      6     98     73       C
ATOM   1659  N   HIS A 224      41.653   3.492  -9.081  1.00 16.83           N
ANISOU 1659  N   HIS A 224     2041   2422   1930   -124    117    103       N
ATOM   1660  CA  HIS A 224      42.034   3.583  -7.674  1.00 14.30           C
ANISOU 1660  CA  HIS A 224     1727   2129   1578   -129    108    103       C
ATOM   1661  C   HIS A 224      42.294   2.211  -7.070  1.00 12.40           C
ANISOU 1661  C   HIS A 224     1536   1870   1304   -126     75    133       C
ATOM   1662  O   HIS A 224      43.287   2.005  -6.362  1.00 14.38           O
ANISOU 1662  O   HIS A 224     1795   2130   1537   -105     50    133       O
ATOM   1663  CB  HIS A 224      40.935   4.296  -6.884  1.00 14.30           C
ANISOU 1663  CB  HIS A 224     1715   2157   1562   -166    136     96       C
ATOM   1664  CG  HIS A 224      40.880   5.774  -7.111  1.00 14.08           C
ANISOU 1664  CG  HIS A 224     1641   2148   1558   -165    161     62       C
ATOM   1665  ND1 HIS A 224      39.919   6.576  -6.533  1.00 11.87           N
ANISOU 1665  ND1 HIS A 224     1347   1895   1270   -188    189     49       N
ATOM   1666  CD2 HIS A 224      41.666   6.597  -7.844  1.00 11.61           C
ANISOU 1666  CD2 HIS A 224     1299   1834   1279   -143    162     40       C
ATOM   1667  CE1 HIS A 224      40.114   7.829  -6.904  1.00 14.70           C
ANISOU 1667  CE1 HIS A 224     1671   2259   1654   -178    202     19       C
ATOM   1668  NE2 HIS A 224      41.168   7.870  -7.699  1.00 13.00           N
ANISOU 1668  NE2 HIS A 224     1447   2027   1464   -155    186     14       N
ATOM   1669  N   ALA A 225      41.397   1.261  -7.344  1.00 12.56           N
ANISOU 1669  N   ALA A 225     1592   1864   1316   -147     73    160       N
ATOM   1670  CA  ALA A 225      41.585  -0.103  -6.863  1.00 12.87           C
ANISOU 1670  CA  ALA A 225     1688   1877   1324   -146     39    191       C
ATOM   1671  C   ALA A 225      42.922  -0.665  -7.323  1.00 12.94           C
ANISOU 1671  C   ALA A 225     1710   1864   1344    -92      5    188       C
ATOM   1672  O   ALA A 225      43.623  -1.331  -6.553  1.00 13.29           O
ANISOU 1672  O   ALA A 225     1784   1904   1361    -75    -27    202       O
ATOM   1673  CB  ALA A 225      40.436  -0.988  -7.341  1.00 12.94           C
ANISOU 1673  CB  ALA A 225     1732   1855   1330   -179     40    219       C
ATOM   1674  N   ALA A 226      43.303  -0.388  -8.571  1.00 13.02           N
ANISOU 1674  N   ALA A 226     1696   1862   1389    -63     11    170       N
ATOM   1675  CA  ALA A 226      44.573  -0.893  -9.080  1.00 12.77           C
ANISOU 1675  CA  ALA A 226     1670   1816   1366     -8    -17    165       C
ATOM   1676  C   ALA A 226      45.750  -0.163  -8.447  1.00 12.83           C
ANISOU 1676  C   ALA A 226     1639   1863   1373     16    -23    146       C
ATOM   1677  O   ALA A 226      46.797  -0.769  -8.187  1.00 13.12           O
ANISOU 1677  O   ALA A 226     1689   1898   1400     56    -56    149       O
ATOM   1678  CB  ALA A 226      44.614  -0.766 -10.602  1.00 12.49           C
ANISOU 1678  CB  ALA A 226     1617   1762   1365     13     -4    151       C
ATOM   1679  N   GLN A 227      45.592   1.137  -8.182  1.00 12.60           N
ANISOU 1679  N   GLN A 227     1563   1869   1355     -6      5    124       N
ATOM   1680  CA  GLN A 227      46.693   1.931  -7.644  1.00 12.67           C
ANISOU 1680  CA  GLN A 227     1533   1915   1365     11     -2    104       C
ATOM   1681  C   GLN A 227      47.042   1.519  -6.219  1.00 13.06           C
ANISOU 1681  C   GLN A 227     1608   1978   1376      9    -29    117       C
ATOM   1682  O   GLN A 227      48.223   1.455  -5.861  1.00 13.29           O
ANISOU 1682  O   GLN A 227     1625   2024   1400     41    -56    111       O
ATOM   1683  CB  GLN A 227      46.342   3.418  -7.694  1.00 12.37           C
ANISOU 1683  CB  GLN A 227     1449   1904   1347    -16     32     79       C
ATOM   1684  CG  GLN A 227      46.272   3.998  -9.098  1.00 12.02           C
ANISOU 1684  CG  GLN A 227     1374   1852   1342     -9     55     64       C
ATOM   1685  CD  GLN A 227      45.972   5.488  -9.104  1.00 14.22           C
ANISOU 1685  CD  GLN A 227     1611   2152   1638    -35     83     40       C
ATOM   1686  OE1 GLN A 227      44.844   5.903  -9.369  1.00 19.40           O
ANISOU 1686  OE1 GLN A 227     2268   2801   2303    -61    108     37       O
ATOM   1687  NE2 GLN A 227      46.985   6.299  -8.819  1.00 26.04           N
ANISOU 1687  NE2 GLN A 227     3075   3676   3143    -27     76     21       N
ATOM   1688  N   VAL A 228      46.034   1.245  -5.387  1.00 13.17           N
ANISOU 1688  N   VAL A 228     1656   1989   1361    -29    -23    134       N
ATOM   1689  CA  VAL A 228      46.313   0.950  -3.986  1.00 13.57           C
ANISOU 1689  CA  VAL A 228     1730   2055   1369    -36    -47    146       C
ATOM   1690  C   VAL A 228      46.916  -0.436  -3.805  1.00 13.95           C
ANISOU 1690  C   VAL A 228     1828   2075   1397     -5    -91    173       C
ATOM   1691  O   VAL A 228      47.594  -0.683  -2.801  1.00 21.99           O
ANISOU 1691  O   VAL A 228     2861   3108   2387      7   -121    180       O
ATOM   1692  CB  VAL A 228      45.043   1.096  -3.125  1.00 13.63           C
ANISOU 1692  CB  VAL A 228     1758   2075   1347    -88    -24    157       C
ATOM   1693  CG1 VAL A 228      44.488   2.504  -3.242  1.00 13.32           C
ANISOU 1693  CG1 VAL A 228     1670   2063   1326   -110     17    127       C
ATOM   1694  CG2 VAL A 228      44.001   0.069  -3.529  1.00 13.68           C
ANISOU 1694  CG2 VAL A 228     1806   2045   1346   -110    -20    188       C
ATOM   1695  N   SER A 229      46.703  -1.349  -4.753  1.00 14.87           N
ANISOU 1695  N   SER A 229     1973   2149   1526     11    -99    188       N
ATOM   1696  CA  SER A 229      47.218  -2.708  -4.653  1.00 14.72           C
ANISOU 1696  CA  SER A 229     2009   2094   1489     44   -143    212       C
ATOM   1697  C   SER A 229      48.378  -2.964  -5.611  1.00 14.53           C
ANISOU 1697  C   SER A 229     1967   2061   1492    108   -162    197       C
ATOM   1698  O   SER A 229      48.737  -4.122  -5.844  1.00 28.13           O
ANISOU 1698  O   SER A 229     3736   3747   3207    144   -197    213       O
ATOM   1699  CB  SER A 229      46.094  -3.718  -4.888  1.00 18.77           C
ANISOU 1699  CB  SER A 229     2582   2562   1989     13   -146    243       C
ATOM   1700  OG  SER A 229      45.386  -3.425  -6.078  1.00 23.47           O
ANISOU 1700  OG  SER A 229     3157   3143   2616      0   -115    233       O
ATOM   1701  N   ASP A 230      48.971  -1.908  -6.166  1.00 14.05           N
ANISOU 1701  N   ASP A 230     1841   2035   1463    123   -141    167       N
ATOM   1702  CA  ASP A 230      50.136  -2.061  -7.026  1.00 17.16           C
ANISOU 1702  CA  ASP A 230     2208   2433   1880    182   -155    151       C
ATOM   1703  C   ASP A 230      51.311  -2.628  -6.239  1.00 21.03           C
ANISOU 1703  C   ASP A 230     2706   2935   2349    227   -200    157       C
ATOM   1704  O   ASP A 230      51.509  -2.319  -5.061  1.00 24.49           O
ANISOU 1704  O   ASP A 230     3142   3400   2764    209   -213    161       O
ATOM   1705  CB  ASP A 230      50.531  -0.719  -7.648  1.00 16.18           C
ANISOU 1705  CB  ASP A 230     2010   2349   1790    179   -122    121       C
ATOM   1706  CG  ASP A 230      51.705  -0.842  -8.610  1.00 28.54           C
ANISOU 1706  CG  ASP A 230     3540   3926   3378    237   -130    106       C
ATOM   1707  OD1 ASP A 230      51.869  -1.921  -9.219  1.00 55.37           O
ANISOU 1707  OD1 ASP A 230     6975   7291   6774    278   -149    115       O
ATOM   1708  OD2 ASP A 230      52.471   0.136  -8.750  1.00 32.63           O
ANISOU 1708  OD2 ASP A 230     3997   4488   3914    241   -119     85       O
ATOM   1709  N   GLU A 231      52.106  -3.461  -6.912  1.00 37.64           N
ANISOU 1709  N   GLU A 231     4821   5021   4460    288   -226    157       N
ATOM   1710  CA  GLU A 231      53.186  -4.183  -6.249  1.00 28.20           C
ANISOU 1710  CA  GLU A 231     3639   3830   3244    340   -274    164       C
ATOM   1711  C   GLU A 231      54.380  -3.305  -5.898  1.00 33.10           C
ANISOU 1711  C   GLU A 231     4188   4513   3874    360   -279    143       C
ATOM   1712  O   GLU A 231      55.174  -3.689  -5.033  1.00 42.39           O
ANISOU 1712  O   GLU A 231     5372   5705   5030    389   -319    150       O
ATOM   1713  CB  GLU A 231      53.653  -5.348  -7.123  1.00 36.87           C
ANISOU 1713  CB  GLU A 231     4772   4890   4346    406   -300    167       C
ATOM   1714  CG  GLU A 231      52.831  -6.615  -6.960  1.00 43.26           C
ANISOU 1714  CG  GLU A 231     5675   5632   5131    398   -326    197       C
ATOM   1715  CD  GLU A 231      53.534  -7.833  -7.524  1.00 52.07           C
ANISOU 1715  CD  GLU A 231     6832   6709   6244    475   -366    199       C
ATOM   1716  OE1 GLU A 231      54.152  -7.715  -8.602  1.00 48.77           O
ANISOU 1716  OE1 GLU A 231     6375   6304   5851    524   -353    175       O
ATOM   1717  OE2 GLU A 231      53.481  -8.903  -6.880  1.00 71.25           O
ANISOU 1717  OE2 GLU A 231     9333   9095   8643    489   -410    224       O
ATOM   1718  N   ASP A 232      54.533  -2.148  -6.539  1.00 33.85           N
ANISOU 1718  N   ASP A 232     4216   4645   4000    344   -242    118       N
ATOM   1719  CA  ASP A 232      55.666  -1.272  -6.274  1.00 26.49           C
ANISOU 1719  CA  ASP A 232     3213   3772   3079    355   -246     99       C
ATOM   1720  C   ASP A 232      55.282   0.041  -5.615  1.00 24.27           C
ANISOU 1720  C   ASP A 232     2900   3522   2799    292   -222     88       C
ATOM   1721  O   ASP A 232      56.052   0.559  -4.804  1.00 26.48           O
ANISOU 1721  O   ASP A 232     3148   3843   3072    290   -242     80       O
ATOM   1722  CB  ASP A 232      56.422  -0.971  -7.575  1.00 30.23           C
ANISOU 1722  CB  ASP A 232     3629   4270   3586    392   -227     79       C
ATOM   1723  CG  ASP A 232      56.936  -2.227  -8.259  1.00 44.36           C
ANISOU 1723  CG  ASP A 232     5446   6035   5374    465   -251     84       C
ATOM   1724  OD1 ASP A 232      57.487  -3.107  -7.564  1.00 46.77           O
ANISOU 1724  OD1 ASP A 232     5780   6333   5656    506   -296     96       O
ATOM   1725  OD2 ASP A 232      56.781  -2.340  -9.494  1.00 44.39           O
ANISOU 1725  OD2 ASP A 232     5444   6025   5397    482   -227     76       O
ATOM   1726  N   THR A 233      54.110   0.592  -5.941  1.00 24.00           N
ANISOU 1726  N   THR A 233     2875   3468   2774    243   -183     85       N
ATOM   1727  CA  THR A 233      53.684   1.876  -5.398  1.00 24.11           C
ANISOU 1727  CA  THR A 233     2863   3508   2791    188   -159     71       C
ATOM   1728  C   THR A 233      52.347   1.768  -4.669  1.00 22.59           C
ANISOU 1728  C   THR A 233     2721   3291   2573    142   -146     84       C
ATOM   1729  O   THR A 233      51.678   2.786  -4.460  1.00 15.36           O
ANISOU 1729  O   THR A 233     1789   2386   1660     98   -117     71       O
ATOM   1730  CB  THR A 233      53.605   2.931  -6.507  1.00 21.94           C
ANISOU 1730  CB  THR A 233     2537   3244   2554    172   -120     50       C
ATOM   1731  OG1 THR A 233      52.431   2.715  -7.298  1.00 25.02           O
ANISOU 1731  OG1 THR A 233     2957   3597   2955    155    -90     56       O
ATOM   1732  CG2 THR A 233      54.834   2.852  -7.410  1.00 18.44           C
ANISOU 1732  CG2 THR A 233     2047   2826   2134    219   -127     41       C
ATOM   1733  N   GLY A 234      51.950   0.558  -4.273  1.00 22.19           N
ANISOU 1733  N   GLY A 234     2730   3206   2493    152   -168    111       N
ATOM   1734  CA  GLY A 234      50.703   0.341  -3.570  1.00 14.36           C
ANISOU 1734  CA  GLY A 234     1786   2195   1473    106   -157    129       C
ATOM   1735  C   GLY A 234      50.828   0.575  -2.076  1.00 18.26           C
ANISOU 1735  C   GLY A 234     2293   2716   1929     85   -174    132       C
ATOM   1736  O   GLY A 234      51.876   0.964  -1.558  1.00 18.87           O
ANISOU 1736  O   GLY A 234     2341   2826   2003    104   -198    120       O
ATOM   1737  N   MET A 235      49.728   0.304  -1.369  1.00 16.06           N
ANISOU 1737  N   MET A 235     2058   2426   1619     45   -164    151       N
ATOM   1738  CA  MET A 235      49.628   0.742   0.021  1.00 14.96           C
ANISOU 1738  CA  MET A 235     1927   2317   1441     16   -169    150       C
ATOM   1739  C   MET A 235      50.504  -0.088   0.954  1.00 17.30           C
ANISOU 1739  C   MET A 235     2256   2615   1701     43   -221    169       C
ATOM   1740  O   MET A 235      51.074   0.452   1.910  1.00 23.11           O
ANISOU 1740  O   MET A 235     2979   3386   2416     40   -238    158       O
ATOM   1741  CB  MET A 235      48.171   0.721   0.469  1.00 14.90           C
ANISOU 1741  CB  MET A 235     1952   2303   1408    -35   -138    164       C
ATOM   1742  CG  MET A 235      47.322   1.798  -0.196  1.00 24.91           C
ANISOU 1742  CG  MET A 235     3180   3580   2705    -63    -88    139       C
ATOM   1743  SD  MET A 235      47.912   3.483   0.093  1.00 27.23           S
ANISOU 1743  SD  MET A 235     3414   3918   3015    -66    -74     94       S
ATOM   1744  CE  MET A 235      48.898   3.792  -1.379  1.00 17.77           C
ANISOU 1744  CE  MET A 235     2167   2711   1875    -28    -77     77       C
ATOM   1745  N   THR A 236      50.637  -1.392   0.702  1.00 25.52           N
ANISOU 1745  N   THR A 236     3344   3617   2735     72   -251    197       N
ATOM   1746  CA  THR A 236      51.486  -2.203   1.570  1.00 16.80           C
ANISOU 1746  CA  THR A 236     2275   2512   1598    103   -305    217       C
ATOM   1747  C   THR A 236      52.963  -1.856   1.437  1.00 19.58           C
ANISOU 1747  C   THR A 236     2576   2895   1970    153   -334    195       C
ATOM   1748  O   THR A 236      53.759  -2.282   2.280  1.00 30.87           O
ANISOU 1748  O   THR A 236     4022   4336   3373    178   -379    205       O
ATOM   1749  CB  THR A 236      51.288  -3.695   1.290  1.00 16.57           C
ANISOU 1749  CB  THR A 236     2312   2428   1556    124   -334    252       C
ATOM   1750  OG1 THR A 236      51.791  -4.011  -0.013  1.00 27.49           O
ANISOU 1750  OG1 THR A 236     3675   3789   2981    173   -336    241       O
ATOM   1751  CG2 THR A 236      49.811  -4.064   1.367  1.00 20.07           C
ANISOU 1751  CG2 THR A 236     2803   2844   1981     68   -306    276       C
ATOM   1752  N   ARG A 237      53.345  -1.097   0.407  1.00 23.22           N
ANISOU 1752  N   ARG A 237     2974   3372   2477    167   -309    166       N
ATOM   1753  CA  ARG A 237      54.718  -0.627   0.292  1.00 26.06           C
ANISOU 1753  CA  ARG A 237     3275   3769   2856    205   -331    145       C
ATOM   1754  C   ARG A 237      55.065   0.436   1.323  1.00 24.11           C
ANISOU 1754  C   ARG A 237     2997   3569   2593    176   -336    127       C
ATOM   1755  O   ARG A 237      56.233   0.823   1.403  1.00 27.02           O
ANISOU 1755  O   ARG A 237     3319   3975   2974    201   -361    112       O
ATOM   1756  CB  ARG A 237      54.980  -0.085  -1.113  1.00 21.05           C
ANISOU 1756  CB  ARG A 237     2584   3141   2272    221   -301    122       C
ATOM   1757  CG  ARG A 237      54.896  -1.135  -2.213  1.00 23.63           C
ANISOU 1757  CG  ARG A 237     2936   3426   2616    262   -302    135       C
ATOM   1758  CD  ARG A 237      55.785  -2.342  -1.928  1.00 24.34           C
ANISOU 1758  CD  ARG A 237     3057   3504   2688    324   -356    152       C
ATOM   1759  NE  ARG A 237      55.000  -3.529  -1.609  1.00 37.13           N
ANISOU 1759  NE  ARG A 237     4761   5069   4278    320   -374    184       N
ATOM   1760  CZ  ARG A 237      55.043  -4.177  -0.452  1.00 44.81           C
ANISOU 1760  CZ  ARG A 237     5785   6032   5208    319   -413    208       C
ATOM   1761  NH1 ARG A 237      55.865  -3.811   0.518  1.00 47.29           N
ANISOU 1761  NH1 ARG A 237     6076   6388   5505    327   -442    203       N
ATOM   1762  NH2 ARG A 237      54.247  -5.225  -0.267  1.00 33.36           N
ANISOU 1762  NH2 ARG A 237     4413   4529   3733    308   -426    239       N
ATOM   1763  N   LEU A 238      54.094   0.919   2.097  1.00 19.35           N
ANISOU 1763  N   LEU A 238     2420   2969   1964    123   -314    128       N
ATOM   1764  CA  LEU A 238      54.357   1.802   3.225  1.00 17.75           C
ANISOU 1764  CA  LEU A 238     2204   2806   1736     96   -323    112       C
ATOM   1765  C   LEU A 238      54.670   1.035   4.501  1.00 21.70           C
ANISOU 1765  C   LEU A 238     2752   3309   2183    104   -370    135       C
ATOM   1766  O   LEU A 238      55.029   1.652   5.509  1.00 23.48           O
ANISOU 1766  O   LEU A 238     2970   3569   2383     88   -387    123       O
ATOM   1767  CB  LEU A 238      53.163   2.733   3.458  1.00 20.28           C
ANISOU 1767  CB  LEU A 238     2527   3130   2049     40   -275     97       C
ATOM   1768  CG  LEU A 238      52.988   3.832   2.408  1.00 15.61           C
ANISOU 1768  CG  LEU A 238     1882   2543   1507     28   -234     67       C
ATOM   1769  CD1 LEU A 238      51.571   4.385   2.412  1.00 16.86           C
ANISOU 1769  CD1 LEU A 238     2055   2691   1660    -16   -186     60       C
ATOM   1770  CD2 LEU A 238      53.997   4.948   2.636  1.00 15.72           C
ANISOU 1770  CD2 LEU A 238     1843   2595   1534     25   -249     37       C
ATOM   1771  N   VAL A 239      54.535  -0.286   4.481  1.00 27.38           N
ANISOU 1771  N   VAL A 239     3525   3993   2886    129   -393    169       N
ATOM   1772  CA  VAL A 239      54.921  -1.121   5.612  1.00 28.24           C
ANISOU 1772  CA  VAL A 239     3684   4100   2946    143   -444    195       C
ATOM   1773  C   VAL A 239      56.422  -1.369   5.531  1.00 35.03           C
ANISOU 1773  C   VAL A 239     4511   4980   3820    203   -495    190       C
ATOM   1774  O   VAL A 239      56.913  -1.955   4.560  1.00 35.57           O
ANISOU 1774  O   VAL A 239     4565   5030   3921    251   -504    192       O
ATOM   1775  CB  VAL A 239      54.135  -2.438   5.617  1.00 27.05           C
ANISOU 1775  CB  VAL A 239     3610   3898   2770    142   -451    236       C
ATOM   1776  CG1 VAL A 239      54.829  -3.453   6.491  1.00 33.49           C
ANISOU 1776  CG1 VAL A 239     4476   4704   3546    175   -514    265       C
ATOM   1777  CG2 VAL A 239      52.714  -2.195   6.104  1.00 18.54           C
ANISOU 1777  CG2 VAL A 239     2567   2816   1663     77   -408    246       C
ATOM   1778  N   ALA A 240      57.153  -0.920   6.550  1.00 36.89           N
ANISOU 1778  N   ALA A 240     4732   5256   4030    201   -528    181       N
ATOM   1779  CA  ALA A 240      58.610  -0.923   6.502  1.00 29.69           C
ANISOU 1779  CA  ALA A 240     3770   4375   3134    252   -574    171       C
ATOM   1780  C   ALA A 240      59.214  -2.208   7.056  1.00 45.58           C
ANISOU 1780  C   ALA A 240     5832   6371   5116    303   -636    202       C
ATOM   1781  O   ALA A 240      60.106  -2.792   6.433  1.00 54.88           O
ANISOU 1781  O   ALA A 240     6987   7548   6319    365   -664    203       O
ATOM   1782  CB  ALA A 240      59.160   0.287   7.263  1.00 23.68           C
ANISOU 1782  CB  ALA A 240     2965   3668   2366    223   -582    143       C
ATOM   1783  N   ASP A 241      58.750  -2.659   8.221  1.00 38.79           N
ANISOU 1783  N   ASP A 241     5040   5499   4201    279   -657    227       N
ATOM   1784  CA  ASP A 241      59.340  -3.804   8.900  1.00 39.62           C
ANISOU 1784  CA  ASP A 241     5196   5587   4269    323   -722    259       C
ATOM   1785  C   ASP A 241      58.257  -4.815   9.266  1.00 34.95           C
ANISOU 1785  C   ASP A 241     4700   4941   3638    300   -720    299       C
ATOM   1786  O   ASP A 241      57.074  -4.640   8.958  1.00 32.75           O
ANISOU 1786  O   ASP A 241     4441   4642   3361    251   -667    302       O
ATOM   1787  CB  ASP A 241      60.124  -3.368  10.146  1.00 52.91           C
ANISOU 1787  CB  ASP A 241     6868   7318   5917    320   -767    254       C
ATOM   1788  CG  ASP A 241      59.311  -2.480  11.075  1.00 50.31           C
ANISOU 1788  CG  ASP A 241     6556   7010   5550    247   -737    245       C
ATOM   1789  OD1 ASP A 241      58.256  -2.929  11.571  1.00 61.38           O
ANISOU 1789  OD1 ASP A 241     8028   8384   6912    211   -720    270       O
ATOM   1790  OD2 ASP A 241      59.740  -1.334  11.327  1.00 54.09           O
ANISOU 1790  OD2 ASP A 241     6980   7536   6038    227   -732    212       O
ATOM   1791  N   ARG A 242      58.683  -5.884   9.945  1.00 31.93           N
ANISOU 1791  N   ARG A 242     4378   4537   3218    334   -780    332       N
ATOM   1792  CA  ARG A 242      57.778  -6.982  10.271  1.00 39.43           C
ANISOU 1792  CA  ARG A 242     5423   5430   4128    315   -787    376       C
ATOM   1793  C   ARG A 242      56.750  -6.583  11.321  1.00 39.28           C
ANISOU 1793  C   ARG A 242     5444   5424   4057    237   -760    389       C
ATOM   1794  O   ARG A 242      55.651  -7.149  11.353  1.00 31.24           O
ANISOU 1794  O   ARG A 242     4486   4368   3016    197   -737    419       O
ATOM   1795  CB  ARG A 242      58.581  -8.194  10.748  1.00 33.89           C
ANISOU 1795  CB  ARG A 242     4778   4700   3400    375   -864    408       C
ATOM   1796  CG  ARG A 242      59.399  -8.863   9.653  1.00 36.43           C
ANISOU 1796  CG  ARG A 242     5078   4996   3767    457   -890    400       C
ATOM   1797  CD  ARG A 242      60.401  -9.840  10.238  1.00 38.21           C
ANISOU 1797  CD  ARG A 242     5343   5207   3967    526   -972    423       C
ATOM   1798  NE  ARG A 242      59.784 -10.750  11.194  1.00 54.06           N
ANISOU 1798  NE  ARG A 242     7457   7170   5914    498  -1004    471       N
ATOM   1799  CZ  ARG A 242      60.459 -11.580  11.977  1.00 64.78           C
ANISOU 1799  CZ  ARG A 242     8867   8512   7235    543  -1077    499       C
ATOM   1800  NH1 ARG A 242      61.781 -11.642  11.941  1.00 61.69           N
ANISOU 1800  NH1 ARG A 242     8429   8149   6860    621  -1128    483       N
ATOM   1801  NH2 ARG A 242      59.793 -12.364  12.820  1.00 50.31           N
ANISOU 1801  NH2 ARG A 242     7135   6636   5345    507  -1101    546       N
ATOM   1802  N   GLU A 243      57.081  -5.626  12.188  1.00 41.40           N
ANISOU 1802  N   GLU A 243     5679   5748   4304    215   -762    368       N
ATOM   1803  CA  GLU A 243      56.123  -5.187  13.197  1.00 37.69           C
ANISOU 1803  CA  GLU A 243     5245   5297   3780    145   -732    376       C
ATOM   1804  C   GLU A 243      55.021  -4.334  12.580  1.00 40.88           C
ANISOU 1804  C   GLU A 243     5615   5708   4210     94   -654    352       C
ATOM   1805  O   GLU A 243      53.847  -4.477  12.941  1.00 33.55           O
ANISOU 1805  O   GLU A 243     4731   4769   3248     41   -619    372       O
ATOM   1806  CB  GLU A 243      56.841  -4.420  14.308  1.00 36.59           C
ANISOU 1806  CB  GLU A 243     5084   5213   3607    140   -762    357       C
ATOM   1807  CG  GLU A 243      55.932  -3.956  15.433  1.00 56.83           C
ANISOU 1807  CG  GLU A 243     7685   7800   6108     74   -734    362       C
ATOM   1808  CD  GLU A 243      56.694  -3.240  16.529  1.00 75.55           C
ANISOU 1808  CD  GLU A 243    10040  10222   8442     72   -769    341       C
ATOM   1809  OE1 GLU A 243      57.929  -3.097  16.397  1.00 77.53           O
ANISOU 1809  OE1 GLU A 243    10246  10491   8720    119   -815    325       O
ATOM   1810  OE2 GLU A 243      56.063  -2.820  17.522  1.00 95.06           O
ANISOU 1810  OE2 GLU A 243    12542  12718  10858     24   -750    341       O
ATOM   1811  N   GLN A 244      55.380  -3.446  11.646  1.00 37.02           N
ANISOU 1811  N   GLN A 244     5048   5237   3780    109   -627    311       N
ATOM   1812  CA  GLN A 244      54.371  -2.681  10.923  1.00 30.85           C
ANISOU 1812  CA  GLN A 244     4236   4457   3030     68   -557    289       C
ATOM   1813  C   GLN A 244      53.544  -3.577  10.009  1.00 28.44           C
ANISOU 1813  C   GLN A 244     3963   4097   2743     66   -534    315       C
ATOM   1814  O   GLN A 244      52.376  -3.273   9.740  1.00 43.19           O
ANISOU 1814  O   GLN A 244     5835   5961   4615     20   -481    314       O
ATOM   1815  CB  GLN A 244      55.033  -1.556  10.122  1.00 26.90           C
ANISOU 1815  CB  GLN A 244     3648   3985   2587     85   -539    243       C
ATOM   1816  CG  GLN A 244      55.697  -0.480  10.981  1.00 27.87           C
ANISOU 1816  CG  GLN A 244     3735   4160   2693     74   -555    212       C
ATOM   1817  CD  GLN A 244      56.335   0.629  10.161  1.00 28.97           C
ANISOU 1817  CD  GLN A 244     3791   4325   2890     83   -539    170       C
ATOM   1818  OE1 GLN A 244      56.352   0.577   8.931  1.00 35.29           O
ANISOU 1818  OE1 GLN A 244     4558   5108   3743    103   -516    163       O
ATOM   1819  NE2 GLN A 244      56.866   1.639  10.843  1.00 44.52           N
ANISOU 1819  NE2 GLN A 244     5731   6338   4849     67   -552    141       N
ATOM   1820  N   ALA A 245      54.127  -4.680   9.526  1.00 31.04           N
ANISOU 1820  N   ALA A 245     4319   4387   3086    117   -577    338       N
ATOM   1821  CA  ALA A 245      53.353  -5.654   8.762  1.00 29.61           C
ANISOU 1821  CA  ALA A 245     4185   4150   2917    114   -565    366       C
ATOM   1822  C   ALA A 245      52.302  -6.320   9.638  1.00 26.24           C
ANISOU 1822  C   ALA A 245     3837   3703   2431     60   -562    409       C
ATOM   1823  O   ALA A 245      51.193  -6.615   9.177  1.00 26.74           O
ANISOU 1823  O   ALA A 245     3924   3739   2498     21   -525    424       O
ATOM   1824  CB  ALA A 245      54.280  -6.702   8.146  1.00 28.86           C
ANISOU 1824  CB  ALA A 245     4107   4015   2843    186   -617    379       C
ATOM   1825  N   GLU A 246      52.635  -6.558  10.905  1.00 28.95           N
ANISOU 1825  N   GLU A 246     4220   4063   2718     55   -600    428       N
ATOM   1826  CA  GLU A 246      51.667  -7.118  11.839  1.00 32.61           C
ANISOU 1826  CA  GLU A 246     4756   4515   3118     -2   -596    470       C
ATOM   1827  C   GLU A 246      50.539  -6.131  12.108  1.00 26.82           C
ANISOU 1827  C   GLU A 246     3996   3824   2372    -68   -527    453       C
ATOM   1828  O   GLU A 246      49.357  -6.488  12.039  1.00 25.82           O
ANISOU 1828  O   GLU A 246     3901   3681   2229   -119   -492    478       O
ATOM   1829  CB  GLU A 246      52.373  -7.505  13.140  1.00 38.79           C
ANISOU 1829  CB  GLU A 246     5585   5312   3842     11   -655    493       C
ATOM   1830  CG  GLU A 246      51.892  -8.809  13.755  1.00 48.89           C
ANISOU 1830  CG  GLU A 246     6963   6545   5066    -12   -687    553       C
ATOM   1831  CD  GLU A 246      52.798  -9.300  14.874  1.00 64.60           C
ANISOU 1831  CD  GLU A 246     8999   8540   7006     17   -757    576       C
ATOM   1832  OE1 GLU A 246      52.949  -8.581  15.884  1.00 83.06           O
ANISOU 1832  OE1 GLU A 246    11324  10932   9304     -4   -756    563       O
ATOM   1833  OE2 GLU A 246      53.364 -10.405  14.742  1.00 49.15           O
ANISOU 1833  OE2 GLU A 246     7094   6533   5048     63   -816    605       O
ATOM   1834  N   GLU A 247      50.890  -4.877  12.410  1.00 31.87           N
ANISOU 1834  N   GLU A 247     4576   4517   3018    -69   -508    410       N
ATOM   1835  CA  GLU A 247      49.881  -3.867  12.713  1.00 24.93           C
ANISOU 1835  CA  GLU A 247     3670   3678   2125   -123   -445    388       C
ATOM   1836  C   GLU A 247      48.986  -3.596  11.510  1.00 23.62           C
ANISOU 1836  C   GLU A 247     3469   3495   2009   -140   -390    375       C
ATOM   1837  O   GLU A 247      47.785  -3.346  11.664  1.00 22.67           O
ANISOU 1837  O   GLU A 247     3353   3390   1871   -191   -340    379       O
ATOM   1838  CB  GLU A 247      50.556  -2.576  13.180  1.00 29.16           C
ANISOU 1838  CB  GLU A 247     4151   4265   2662   -114   -444    340       C
ATOM   1839  CG  GLU A 247      51.304  -2.709  14.502  1.00 53.86           C
ANISOU 1839  CG  GLU A 247     7313   7418   5732   -106   -495    350       C
ATOM   1840  CD  GLU A 247      52.010  -1.427  14.912  1.00 76.18           C
ANISOU 1840  CD  GLU A 247    10088  10294   8564    -99   -499    301       C
ATOM   1841  OE1 GLU A 247      52.102  -0.501  14.077  1.00 85.02           O
ANISOU 1841  OE1 GLU A 247    11143  11422   9738    -92   -469    261       O
ATOM   1842  OE2 GLU A 247      52.475  -1.348  16.069  1.00 75.60           O
ANISOU 1842  OE2 GLU A 247    10040  10249   8437   -101   -534    304       O
ATOM   1843  N   PHE A 248      49.554  -3.645  10.303  1.00 23.54           N
ANISOU 1843  N   PHE A 248     3424   3459   2063    -97   -397    359       N
ATOM   1844  CA  PHE A 248      48.771  -3.387   9.098  1.00 20.82           C
ANISOU 1844  CA  PHE A 248     3046   3097   1768   -110   -348    346       C
ATOM   1845  C   PHE A 248      47.651  -4.409   8.942  1.00 23.77           C
ANISOU 1845  C   PHE A 248     3476   3432   2122   -147   -336    390       C
ATOM   1846  O   PHE A 248      46.504  -4.053   8.646  1.00 24.54           O
ANISOU 1846  O   PHE A 248     3560   3540   2226   -191   -284    387       O
ATOM   1847  CB  PHE A 248      49.685  -3.395   7.870  1.00 18.26           C
ANISOU 1847  CB  PHE A 248     2681   2749   1507    -53   -365    325       C
ATOM   1848  CG  PHE A 248      49.051  -2.821   6.635  1.00 17.83           C
ANISOU 1848  CG  PHE A 248     2580   2688   1507    -63   -315    302       C
ATOM   1849  CD1 PHE A 248      49.080  -1.458   6.400  1.00 17.23           C
ANISOU 1849  CD1 PHE A 248     2439   2649   1458    -70   -279    258       C
ATOM   1850  CD2 PHE A 248      48.435  -3.645   5.705  1.00 17.48           C
ANISOU 1850  CD2 PHE A 248     2561   2596   1483    -65   -306    323       C
ATOM   1851  CE1 PHE A 248      48.502  -0.923   5.268  1.00 17.45           C
ANISOU 1851  CE1 PHE A 248     2428   2669   1534    -77   -236    238       C
ATOM   1852  CE2 PHE A 248      47.855  -3.116   4.569  1.00 16.92           C
ANISOU 1852  CE2 PHE A 248     2450   2521   1460    -74   -262    303       C
ATOM   1853  CZ  PHE A 248      47.888  -1.754   4.350  1.00 20.51           C
ANISOU 1853  CZ  PHE A 248     2839   3013   1942    -79   -227    261       C
ATOM   1854  N   LEU A 249      47.965  -5.691   9.150  1.00 26.23           N
ANISOU 1854  N   LEU A 249     3853   3701   2411   -132   -385    431       N
ATOM   1855  CA  LEU A 249      46.961  -6.736   8.978  1.00 19.37           C
ANISOU 1855  CA  LEU A 249     3044   2791   1524   -171   -381    476       C
ATOM   1856  C   LEU A 249      45.914  -6.691  10.084  1.00 19.71           C
ANISOU 1856  C   LEU A 249     3117   2866   1504   -241   -352    502       C
ATOM   1857  O   LEU A 249      44.720  -6.875   9.820  1.00 24.90           O
ANISOU 1857  O   LEU A 249     3784   3519   2159   -292   -314    520       O
ATOM   1858  CB  LEU A 249      47.635  -8.105   8.926  1.00 19.84           C
ANISOU 1858  CB  LEU A 249     3172   2791   1574   -134   -447    513       C
ATOM   1859  CG  LEU A 249      48.140  -8.512   7.543  1.00 19.54           C
ANISOU 1859  CG  LEU A 249     3121   2706   1597    -79   -462    500       C
ATOM   1860  CD1 LEU A 249      49.133  -9.650   7.654  1.00 43.85           C
ANISOU 1860  CD1 LEU A 249     6257   5738   4665    -22   -535    524       C
ATOM   1861  CD2 LEU A 249      46.971  -8.912   6.660  1.00 28.28           C
ANISOU 1861  CD2 LEU A 249     4244   3778   2724   -119   -429    515       C
ATOM   1862  N   THR A 250      46.338  -6.451  11.327  1.00 20.12           N
ANISOU 1862  N   THR A 250     3185   2955   1505   -244   -371    504       N
ATOM   1863  CA  THR A 250      45.371  -6.295  12.409  1.00 20.47           C
ANISOU 1863  CA  THR A 250     3252   3040   1485   -308   -339    524       C
ATOM   1864  C   THR A 250      44.459  -5.102  12.154  1.00 20.91           C
ANISOU 1864  C   THR A 250     3242   3143   1559   -339   -267    485       C
ATOM   1865  O   THR A 250      43.244  -5.182  12.369  1.00 23.82           O
ANISOU 1865  O   THR A 250     3620   3529   1900   -395   -224    505       O
ATOM   1866  CB  THR A 250      46.092  -6.142  13.749  1.00 28.32           C
ANISOU 1866  CB  THR A 250     4271   4067   2422   -299   -373    526       C
ATOM   1867  OG1 THR A 250      47.021  -7.219  13.916  1.00 26.82           O
ANISOU 1867  OG1 THR A 250     4138   3832   2221   -261   -445    558       O
ATOM   1868  CG2 THR A 250      45.094  -6.168  14.895  1.00 28.44           C
ANISOU 1868  CG2 THR A 250     4322   4123   2362   -365   -343    553       C
ATOM   1869  N   ALA A 251      45.028  -3.990  11.680  1.00 19.84           N
ANISOU 1869  N   ALA A 251     3040   3028   1469   -302   -254    432       N
ATOM   1870  CA  ALA A 251      44.218  -2.823  11.344  1.00 19.06           C
ANISOU 1870  CA  ALA A 251     2882   2968   1394   -323   -190    393       C
ATOM   1871  C   ALA A 251      43.263  -3.130  10.196  1.00 19.45           C
ANISOU 1871  C   ALA A 251     2917   2988   1484   -343   -156    403       C
ATOM   1872  O   ALA A 251      42.077  -2.784  10.251  1.00 21.04           O
ANISOU 1872  O   ALA A 251     3102   3218   1674   -387   -105    403       O
ATOM   1873  CB  ALA A 251      45.121  -1.645  10.989  1.00 18.66           C
ANISOU 1873  CB  ALA A 251     2768   2934   1386   -280   -191    337       C
ATOM   1874  N   VAL A 252      43.766  -3.783   9.145  1.00 18.46           N
ANISOU 1874  N   VAL A 252     2799   2809   1407   -310   -185    412       N
ATOM   1875  CA  VAL A 252      42.921  -4.114   8.000  1.00 18.13           C
ANISOU 1875  CA  VAL A 252     2747   2736   1404   -327   -159    421       C
ATOM   1876  C   VAL A 252      41.760  -5.008   8.423  1.00 20.88           C
ANISOU 1876  C   VAL A 252     3147   3079   1709   -390   -148    471       C
ATOM   1877  O   VAL A 252      40.616  -4.801   8.001  1.00 25.48           O
ANISOU 1877  O   VAL A 252     3705   3674   2302   -429   -102    473       O
ATOM   1878  CB  VAL A 252      43.764  -4.763   6.887  1.00 17.91           C
ANISOU 1878  CB  VAL A 252     2729   2651   1427   -276   -199    422       C
ATOM   1879  CG1 VAL A 252      42.870  -5.456   5.879  1.00 17.76           C
ANISOU 1879  CG1 VAL A 252     2725   2589   1433   -300   -186    445       C
ATOM   1880  CG2 VAL A 252      44.614  -3.712   6.195  1.00 17.47           C
ANISOU 1880  CG2 VAL A 252     2605   2609   1424   -227   -193    370       C
ATOM   1881  N   ARG A 253      42.030  -6.006   9.271  1.00 19.15           N
ANISOU 1881  N   ARG A 253     2997   2841   1439   -401   -190    515       N
ATOM   1882  CA  ARG A 253      40.987  -6.956   9.652  1.00 19.63           C
ANISOU 1882  CA  ARG A 253     3112   2890   1455   -465   -184    569       C
ATOM   1883  C   ARG A 253      39.869  -6.264  10.419  1.00 19.77           C
ANISOU 1883  C   ARG A 253     3102   2978   1432   -522   -125    567       C
ATOM   1884  O   ARG A 253      38.682  -6.472  10.139  1.00 19.81           O
ANISOU 1884  O   ARG A 253     3101   2991   1435   -575    -88    587       O
ATOM   1885  CB  ARG A 253      41.584  -8.092  10.485  1.00 21.18           C
ANISOU 1885  CB  ARG A 253     3391   3053   1601   -464   -245    617       C
ATOM   1886  CG  ARG A 253      40.541  -9.078  10.993  1.00 38.83           C
ANISOU 1886  CG  ARG A 253     5689   5279   3785   -538   -242    678       C
ATOM   1887  CD  ARG A 253      41.080 -10.499  11.039  1.00 45.18           C
ANISOU 1887  CD  ARG A 253     6584   6010   4573   -527   -312    727       C
ATOM   1888  NE  ARG A 253      41.642 -10.855  12.335  1.00 53.63           N
ANISOU 1888  NE  ARG A 253     7709   7090   5578   -527   -350    754       N
ATOM   1889  CZ  ARG A 253      41.076 -11.697  13.190  1.00 60.62           C
ANISOU 1889  CZ  ARG A 253     8664   7969   6398   -588   -363    812       C
ATOM   1890  NH1 ARG A 253      39.925 -12.289  12.917  1.00 61.35           N
ANISOU 1890  NH1 ARG A 253     8779   8048   6481   -657   -341    851       N
ATOM   1891  NH2 ARG A 253      41.684 -11.958  14.344  1.00 58.03           N
ANISOU 1891  NH2 ARG A 253     8385   7652   6013   -581   -401    834       N
ATOM   1892  N   GLU A 254      40.234  -5.432  11.394  1.00 19.90           N
ANISOU 1892  N   GLU A 254     3099   3047   1414   -512   -115    540       N
ATOM   1893  CA  GLU A 254      39.232  -4.704  12.162  1.00 20.08           C
ANISOU 1893  CA  GLU A 254     3094   3140   1394   -557    -57    531       C
ATOM   1894  C   GLU A 254      38.511  -3.681  11.297  1.00 19.50           C
ANISOU 1894  C   GLU A 254     2945   3092   1372   -555     -0    488       C
ATOM   1895  O   GLU A 254      37.289  -3.522  11.402  1.00 24.57           O
ANISOU 1895  O   GLU A 254     3566   3772   1996   -602     49    496       O
ATOM   1896  CB  GLU A 254      39.893  -4.025  13.360  1.00 20.35           C
ANISOU 1896  CB  GLU A 254     3131   3220   1382   -539    -65    507       C
ATOM   1897  CG  GLU A 254      39.022  -3.963  14.593  1.00 33.24           C
ANISOU 1897  CG  GLU A 254     4781   4914   2935   -593    -30    527       C
ATOM   1898  CD  GLU A 254      38.316  -2.634  14.737  1.00 52.21           C
ANISOU 1898  CD  GLU A 254     7118   7382   5337   -597     35    477       C
ATOM   1899  OE1 GLU A 254      38.699  -1.669  14.051  1.00 33.68           O
ANISOU 1899  OE1 GLU A 254     4717   5032   3047   -554     44    424       O
ATOM   1900  OE2 GLU A 254      37.377  -2.552  15.543  1.00 49.64           O
ANISOU 1900  OE2 GLU A 254     6795   7112   4953   -643     76    491       O
ATOM   1901  N   TYR A 255      39.250  -2.976  10.438  1.00 18.91           N
ANISOU 1901  N   TYR A 255     2827   2998   1359   -501     -8    442       N
ATOM   1902  CA  TYR A 255      38.642  -1.960   9.585  1.00 18.37           C
ANISOU 1902  CA  TYR A 255     2690   2948   1341   -495     41    401       C
ATOM   1903  C   TYR A 255      37.673  -2.587   8.590  1.00 18.21           C
ANISOU 1903  C   TYR A 255     2667   2901   1352   -526     58    427       C
ATOM   1904  O   TYR A 255      36.540  -2.118   8.425  1.00 18.15           O
ANISOU 1904  O   TYR A 255     2621   2930   1347   -557    109    420       O
ATOM   1905  CB  TYR A 255      39.734  -1.178   8.857  1.00 17.82           C
ANISOU 1905  CB  TYR A 255     2583   2859   1330   -434     23    353       C
ATOM   1906  CG  TYR A 255      39.228   0.017   8.089  1.00 18.17           C
ANISOU 1906  CG  TYR A 255     2559   2923   1421   -424     69    307       C
ATOM   1907  CD1 TYR A 255      38.652   1.091   8.749  1.00 17.40           C
ANISOU 1907  CD1 TYR A 255     2429   2882   1299   -435    112    274       C
ATOM   1908  CD2 TYR A 255      39.338   0.080   6.706  1.00 16.77           C
ANISOU 1908  CD2 TYR A 255     2354   2708   1312   -401     68    295       C
ATOM   1909  CE1 TYR A 255      38.194   2.193   8.058  1.00 16.97           C
ANISOU 1909  CE1 TYR A 255     2318   2842   1288   -423    150    232       C
ATOM   1910  CE2 TYR A 255      38.881   1.180   6.002  1.00 16.34           C
ANISOU 1910  CE2 TYR A 255     2241   2668   1298   -392    107    254       C
ATOM   1911  CZ  TYR A 255      38.311   2.235   6.686  1.00 16.44           C
ANISOU 1911  CZ  TYR A 255     2224   2734   1288   -402    147    223       C
ATOM   1912  OH  TYR A 255      37.851   3.332   5.995  1.00 17.52           O
ANISOU 1912  OH  TYR A 255     2308   2882   1465   -390    183    183       O
ATOM   1913  N   ALA A 256      38.104  -3.658   7.918  1.00 18.19           N
ANISOU 1913  N   ALA A 256     2705   2834   1372   -517     15    458       N
ATOM   1914  CA  ALA A 256      37.229  -4.339   6.971  1.00 18.09           C
ANISOU 1914  CA  ALA A 256     2698   2790   1387   -549     24    485       C
ATOM   1915  C   ALA A 256      35.988  -4.888   7.662  1.00 18.64           C
ANISOU 1915  C   ALA A 256     2790   2891   1403   -623     50    530       C
ATOM   1916  O   ALA A 256      34.886  -4.845   7.102  1.00 18.56           O
ANISOU 1916  O   ALA A 256     2749   2893   1409   -660     85    536       O
ATOM   1917  CB  ALA A 256      37.990  -5.461   6.268  1.00 18.09           C
ANISOU 1917  CB  ALA A 256     2750   2712   1410   -523    -34    510       C
ATOM   1918  N   ALA A 257      36.148  -5.405   8.882  1.00 19.25           N
ANISOU 1918  N   ALA A 257     2917   2983   1414   -647     32    562       N
ATOM   1919  CA  ALA A 257      35.004  -5.917   9.628  1.00 19.85           C
ANISOU 1919  CA  ALA A 257     3014   3096   1433   -722     58    607       C
ATOM   1920  C   ALA A 257      33.962  -4.831   9.857  1.00 19.79           C
ANISOU 1920  C   ALA A 257     2935   3167   1416   -744    129    577       C
ATOM   1921  O   ALA A 257      32.759  -5.072   9.704  1.00 20.00           O
ANISOU 1921  O   ALA A 257     2945   3220   1435   -800    163    602       O
ATOM   1922  CB  ALA A 257      35.470  -6.498  10.961  1.00 20.51           C
ANISOU 1922  CB  ALA A 257     3163   3188   1444   -738     28    642       C
ATOM   1923  N   HIS A 258      34.409  -3.625  10.224  1.00 20.56           N
ANISOU 1923  N   HIS A 258     2991   3305   1516   -701    149    523       N
ATOM   1924  CA  HIS A 258      33.479  -2.521  10.438  1.00 19.51           C
ANISOU 1924  CA  HIS A 258     2792   3244   1376   -711    213    488       C
ATOM   1925  C   HIS A 258      32.800  -2.107   9.139  1.00 18.99           C
ANISOU 1925  C   HIS A 258     2669   3168   1376   -705    241    467       C
ATOM   1926  O   HIS A 258      31.596  -1.828   9.125  1.00 19.14           O
ANISOU 1926  O   HIS A 258     2648   3238   1388   -741    290    468       O
ATOM   1927  CB  HIS A 258      34.203  -1.330  11.062  1.00 19.37           C
ANISOU 1927  CB  HIS A 258     2752   3260   1349   -661    220    433       C
ATOM   1928  CG  HIS A 258      34.355  -1.425  12.545  1.00 20.02           C
ANISOU 1928  CG  HIS A 258     2870   3385   1349   -680    219    447       C
ATOM   1929  ND1 HIS A 258      33.325  -1.150  13.419  1.00 20.53           N
ANISOU 1929  ND1 HIS A 258     2920   3524   1355   -720    270    451       N
ATOM   1930  CD2 HIS A 258      35.421  -1.756  13.307  1.00 20.45           C
ANISOU 1930  CD2 HIS A 258     2977   3423   1371   -662    172    456       C
ATOM   1931  CE1 HIS A 258      33.752  -1.310  14.658  1.00 24.80           C
ANISOU 1931  CE1 HIS A 258     3505   4091   1828   -728    256    464       C
ATOM   1932  NE2 HIS A 258      35.020  -1.674  14.615  1.00 34.20           N
ANISOU 1932  NE2 HIS A 258     4736   5224   3032   -693    194    467       N
ATOM   1933  N   TRP A 259      33.552  -2.064   8.035  1.00 18.40           N
ANISOU 1933  N   TRP A 259     2590   3034   1367   -660    210    447       N
ATOM   1934  CA  TRP A 259      32.949  -1.750   6.741  1.00 17.92           C
ANISOU 1934  CA  TRP A 259     2482   2958   1369   -655    231    430       C
ATOM   1935  C   TRP A 259      31.899  -2.786   6.360  1.00 18.21           C
ANISOU 1935  C   TRP A 259     2535   2984   1400   -717    235    482       C
ATOM   1936  O   TRP A 259      30.839  -2.446   5.818  1.00 21.54           O
ANISOU 1936  O   TRP A 259     2907   3434   1842   -740    274    476       O
ATOM   1937  CB  TRP A 259      34.030  -1.658   5.663  1.00 17.32           C
ANISOU 1937  CB  TRP A 259     2407   2818   1356   -599    193    406       C
ATOM   1938  CG  TRP A 259      34.460  -0.254   5.373  1.00 16.84           C
ANISOU 1938  CG  TRP A 259     2292   2776   1332   -548    213    345       C
ATOM   1939  CD1 TRP A 259      35.552   0.392   5.873  1.00 16.75           C
ANISOU 1939  CD1 TRP A 259     2281   2769   1315   -506    195    313       C
ATOM   1940  CD2 TRP A 259      33.797   0.682   4.517  1.00 16.44           C
ANISOU 1940  CD2 TRP A 259     2180   2740   1326   -537    250    310       C
ATOM   1941  NE1 TRP A 259      35.611   1.673   5.380  1.00 16.32           N
ANISOU 1941  NE1 TRP A 259     2173   2729   1301   -472    220    260       N
ATOM   1942  CE2 TRP A 259      34.545   1.875   4.544  1.00 16.12           C
ANISOU 1942  CE2 TRP A 259     2110   2709   1307   -489    253    258       C
ATOM   1943  CE3 TRP A 259      32.645   0.625   3.730  1.00 16.35           C
ANISOU 1943  CE3 TRP A 259     2136   2735   1340   -564    279    319       C
ATOM   1944  CZ2 TRP A 259      34.176   3.003   3.815  1.00 15.73           C
ANISOU 1944  CZ2 TRP A 259     2005   2670   1301   -466    284    216       C
ATOM   1945  CZ3 TRP A 259      32.285   1.741   3.005  1.00 15.95           C
ANISOU 1945  CZ3 TRP A 259     2027   2698   1333   -538    309    276       C
ATOM   1946  CH2 TRP A 259      33.044   2.916   3.055  1.00 15.64           C
ANISOU 1946  CH2 TRP A 259     1965   2665   1313   -489    311    225       C
ATOM   1947  N   SER A 260      32.178  -4.061   6.635  1.00 18.60           N
ANISOU 1947  N   SER A 260     2654   2991   1420   -746    193    534       N
ATOM   1948  CA  SER A 260      31.211  -5.110   6.336  1.00 18.96           C
ANISOU 1948  CA  SER A 260     2723   3022   1457   -813    191    587       C
ATOM   1949  C   SER A 260      29.921  -4.900   7.122  1.00 19.47           C
ANISOU 1949  C   SER A 260     2756   3170   1474   -874    245    604       C
ATOM   1950  O   SER A 260      28.820  -4.925   6.558  1.00 19.51           O
ANISOU 1950  O   SER A 260     2721   3196   1495   -913    274    614       O
ATOM   1951  CB  SER A 260      31.823  -6.473   6.648  1.00 19.36           C
ANISOU 1951  CB  SER A 260     2865   3013   1480   -830    132    639       C
ATOM   1952  OG  SER A 260      31.113  -7.511   5.999  1.00 38.30           O
ANISOU 1952  OG  SER A 260     5294   5371   3888   -883    116    684       O
ATOM   1953  N   ALA A 261      30.045  -4.680   8.434  1.00 19.92           N
ANISOU 1953  N   ALA A 261     2824   3277   1467   -883    259    607       N
ATOM   1954  CA  ALA A 261      28.876  -4.439   9.273  1.00 20.48           C
ANISOU 1954  CA  ALA A 261     2861   3435   1484   -937    315    621       C
ATOM   1955  C   ALA A 261      28.114  -3.194   8.838  1.00 20.16           C
ANISOU 1955  C   ALA A 261     2731   3452   1476   -914    372    569       C
ATOM   1956  O   ALA A 261      26.882  -3.157   8.933  1.00 20.52           O
ANISOU 1956  O   ALA A 261     2734   3557   1504   -962    416    584       O
ATOM   1957  CB  ALA A 261      29.303  -4.308  10.735  1.00 20.97           C
ANISOU 1957  CB  ALA A 261     2955   3540   1473   -937    318    624       C
ATOM   1958  N   ALA A 262      28.824  -2.167   8.363  1.00 19.52           N
ANISOU 1958  N   ALA A 262     2620   3356   1442   -842    370    509       N
ATOM   1959  CA  ALA A 262      28.160  -0.934   7.954  1.00 19.24           C
ANISOU 1959  CA  ALA A 262     2504   3368   1438   -815    420    458       C
ATOM   1960  C   ALA A 262      27.369  -1.129   6.668  1.00 19.54           C
ANISOU 1960  C   ALA A 262     2506   3385   1532   -832    426    467       C
ATOM   1961  O   ALA A 262      26.232  -0.656   6.557  1.00 29.37           O
ANISOU 1961  O   ALA A 262     3691   4690   2778   -851    473    458       O
ATOM   1962  CB  ALA A 262      29.186   0.185   7.789  1.00 18.68           C
ANISOU 1962  CB  ALA A 262     2419   3279   1401   -738    410    396       C
ATOM   1963  N   LEU A 263      27.954  -1.812   5.680  1.00 19.92           N
ANISOU 1963  N   LEU A 263     2589   3352   1626   -824    379    482       N
ATOM   1964  CA  LEU A 263      27.220  -2.119   4.458  1.00 18.36           C
ANISOU 1964  CA  LEU A 263     2367   3131   1478   -845    379    494       C
ATOM   1965  C   LEU A 263      26.058  -3.069   4.711  1.00 19.43           C
ANISOU 1965  C   LEU A 263     2508   3296   1577   -929    391    552       C
ATOM   1966  O   LEU A 263      25.103  -3.082   3.928  1.00 18.98           O
ANISOU 1966  O   LEU A 263     2409   3252   1550   -956    408    558       O
ATOM   1967  CB  LEU A 263      28.155  -2.720   3.408  1.00 17.88           C
ANISOU 1967  CB  LEU A 263     2351   2977   1466   -816    323    499       C
ATOM   1968  CG  LEU A 263      29.282  -1.852   2.850  1.00 17.21           C
ANISOU 1968  CG  LEU A 263     2254   2857   1428   -737    309    445       C
ATOM   1969  CD1 LEU A 263      30.045  -2.628   1.785  1.00 16.87           C
ANISOU 1969  CD1 LEU A 263     2254   2728   1427   -717    257    457       C
ATOM   1970  CD2 LEU A 263      28.744  -0.545   2.287  1.00 17.65           C
ANISOU 1970  CD2 LEU A 263     2234   2951   1523   -707    350    396       C
ATOM   1971  N   GLU A 264      26.117  -3.865   5.783  1.00 20.46           N
ANISOU 1971  N   GLU A 264     2691   3439   1645   -975    381    596       N
ATOM   1972  CA  GLU A 264      24.995  -4.732   6.125  1.00 20.32           C
ANISOU 1972  CA  GLU A 264     2675   3440   1605  -1043    387    641       C
ATOM   1973  C   GLU A 264      23.742  -3.922   6.427  1.00 20.61           C
ANISOU 1973  C   GLU A 264     2627   3557   1648  -1041    442    611       C
ATOM   1974  O   GLU A 264      22.630  -4.353   6.102  1.00 21.79           O
ANISOU 1974  O   GLU A 264     2747   3716   1815  -1080    448    629       O
ATOM   1975  CB  GLU A 264      25.362  -5.618   7.317  1.00 26.08           C
ANISOU 1975  CB  GLU A 264     3475   4160   2275  -1074    361    682       C
ATOM   1976  CG  GLU A 264      24.313  -6.659   7.685  1.00 33.82           C
ANISOU 1976  CG  GLU A 264     4467   5143   3242  -1140    355    727       C
ATOM   1977  CD  GLU A 264      24.528  -7.985   6.981  1.00 63.67           C
ANISOU 1977  CD  GLU A 264     8316   8835   7039  -1177    296    774       C
ATOM   1978  OE1 GLU A 264      25.683  -8.282   6.610  1.00 80.26           O
ANISOU 1978  OE1 GLU A 264    10478  10871   9145  -1150    254    781       O
ATOM   1979  OE2 GLU A 264      23.543  -8.732   6.800  1.00 55.20           O
ANISOU 1979  OE2 GLU A 264     7238   7758   5976  -1230    290    803       O
ATOM   1980  N   THR A 265      23.896  -2.745   7.040  1.00 20.51           N
ANISOU 1980  N   THR A 265     2575   3601   1618   -995    481    564       N
ATOM   1981  CA  THR A 265      22.734  -1.902   7.298  1.00 20.81           C
ANISOU 1981  CA  THR A 265     2534   3711   1662   -983    531    530       C
ATOM   1982  C   THR A 265      22.153  -1.351   6.004  1.00 20.34           C
ANISOU 1982  C   THR A 265     2415   3646   1669   -962    542    504       C
ATOM   1983  O   THR A 265      20.946  -1.089   5.932  1.00 21.56           O
ANISOU 1983  O   THR A 265     2510   3844   1837   -969    570    495       O
ATOM   1984  CB  THR A 265      23.099  -0.755   8.241  1.00 20.83           C
ANISOU 1984  CB  THR A 265     2517   3767   1631   -933    565    482       C
ATOM   1985  OG1 THR A 265      23.838   0.240   7.523  1.00 20.07           O
ANISOU 1985  OG1 THR A 265     2402   3655   1570   -876    568    435       O
ATOM   1986  CG2 THR A 265      23.943  -1.267   9.402  1.00 21.17           C
ANISOU 1986  CG2 THR A 265     2629   3805   1610   -947    546    507       C
ATOM   1987  N   TYR A 266      22.988  -1.163   4.978  1.00 19.60           N
ANISOU 1987  N   TYR A 266     2334   3499   1613   -935    520    491       N
ATOM   1988  CA  TYR A 266      22.471  -0.791   3.665  1.00 19.17           C
ANISOU 1988  CA  TYR A 266     2231   3430   1622   -920    523    473       C
ATOM   1989  C   TYR A 266      21.553  -1.879   3.128  1.00 20.98           C
ANISOU 1989  C   TYR A 266     2466   3637   1869   -978    502    517       C
ATOM   1990  O   TYR A 266      20.428  -1.605   2.694  1.00 24.06           O
ANISOU 1990  O   TYR A 266     2796   4057   2287   -981    521    507       O
ATOM   1991  CB  TYR A 266      23.617  -0.540   2.681  1.00 18.37           C
ANISOU 1991  CB  TYR A 266     2152   3270   1555   -885    498    457       C
ATOM   1992  CG  TYR A 266      24.451   0.703   2.913  1.00 18.02           C
ANISOU 1992  CG  TYR A 266     2094   3228   1524   -808    507    395       C
ATOM   1993  CD1 TYR A 266      24.561   1.281   4.171  1.00 19.19           C
ANISOU 1993  CD1 TYR A 266     2238   3434   1620   -795    536    376       C
ATOM   1994  CD2 TYR A 266      25.135   1.297   1.860  1.00 20.48           C
ANISOU 1994  CD2 TYR A 266     2400   3484   1898   -750    486    357       C
ATOM   1995  CE1 TYR A 266      25.329   2.409   4.373  1.00 17.93           C
ANISOU 1995  CE1 TYR A 266     2070   3272   1472   -728    540    319       C
ATOM   1996  CE2 TYR A 266      25.903   2.425   2.052  1.00 17.33           C
ANISOU 1996  CE2 TYR A 266     1990   3084   1511   -686    492    304       C
ATOM   1997  CZ  TYR A 266      25.996   2.976   3.308  1.00 17.25           C
ANISOU 1997  CZ  TYR A 266     1977   3127   1450   -676    517    285       C
ATOM   1998  OH  TYR A 266      26.761   4.102   3.497  1.00 22.68           O
ANISOU 1998  OH  TYR A 266     2658   3811   2150   -615    519    231       O
ATOM   1999  N   ALA A 267      22.024  -3.129   3.154  1.00 19.67           N
ANISOU 1999  N   ALA A 267     2373   3417   1686  -1023    459    567       N
ATOM   2000  CA  ALA A 267      21.201  -4.256   2.728  1.00 20.10           C
ANISOU 2000  CA  ALA A 267     2442   3444   1750  -1083    433    611       C
ATOM   2001  C   ALA A 267      19.918  -4.345   3.545  1.00 20.91           C
ANISOU 2001  C   ALA A 267     2502   3616   1828  -1118    463    621       C
ATOM   2002  O   ALA A 267      18.832  -4.571   2.998  1.00 21.18           O
ANISOU 2002  O   ALA A 267     2497   3664   1887  -1146    465    630       O
ATOM   2003  CB  ALA A 267      22.001  -5.554   2.844  1.00 20.23           C
ANISOU 2003  CB  ALA A 267     2554   3389   1744  -1120    380    661       C
ATOM   2004  N   GLN A 268      20.027  -4.172   4.865  1.00 21.35           N
ANISOU 2004  N   GLN A 268     2565   3717   1831  -1117    485    621       N
ATOM   2005  CA  GLN A 268      18.846  -4.223   5.722  1.00 22.19           C
ANISOU 2005  CA  GLN A 268     2629   3894   1907  -1148    517    630       C
ATOM   2006  C   GLN A 268      17.840  -3.143   5.345  1.00 22.16           C
ANISOU 2006  C   GLN A 268     2534   3951   1935  -1113    560    587       C
ATOM   2007  O   GLN A 268      16.629  -3.395   5.315  1.00 28.05           O
ANISOU 2007  O   GLN A 268     3237   4735   2684  -1147    573    601       O
ATOM   2008  CB  GLN A 268      19.258  -4.079   7.188  1.00 22.61           C
ANISOU 2008  CB  GLN A 268     2708   3986   1898  -1143    536    630       C
ATOM   2009  CG  GLN A 268      18.095  -4.066   8.166  1.00 27.71           C
ANISOU 2009  CG  GLN A 268     3311   4711   2507  -1172    574    638       C
ATOM   2010  CD  GLN A 268      17.397  -5.409   8.261  1.00 38.13           C
ANISOU 2010  CD  GLN A 268     4657   6017   3812  -1252    549    697       C
ATOM   2011  OE1 GLN A 268      17.972  -6.446   7.932  1.00 36.88           O
ANISOU 2011  OE1 GLN A 268     4569   5787   3656  -1287    500    736       O
ATOM   2012  NE2 GLN A 268      16.151  -5.396   8.716  1.00 33.03           N
ANISOU 2012  NE2 GLN A 268     3957   5440   3150  -1281    581    704       N
ATOM   2013  N   ALA A 269      18.322  -1.931   5.060  1.00 21.54           N
ANISOU 2013  N   ALA A 269     2425   3881   1879  -1045    581    535       N
ATOM   2014  CA  ALA A 269      17.424  -0.852   4.663  1.00 21.51           C
ANISOU 2014  CA  ALA A 269     2339   3926   1908  -1004    617    491       C
ATOM   2015  C   ALA A 269      16.726  -1.164   3.347  1.00 26.88           C
ANISOU 2015  C   ALA A 269     2992   4580   2642  -1022    598    502       C
ATOM   2016  O   ALA A 269      15.554  -0.811   3.170  1.00 27.57           O
ANISOU 2016  O   ALA A 269     3015   4716   2745  -1021    621    492       O
ATOM   2017  CB  ALA A 269      18.197   0.463   4.563  1.00 20.87           C
ANISOU 2017  CB  ALA A 269     2242   3847   1842   -927    635    434       C
ATOM   2018  N   LEU A 270      17.418  -1.829   2.420  1.00 26.08           N
ANISOU 2018  N   LEU A 270     2938   4404   2568  -1038    555    523       N
ATOM   2019  CA  LEU A 270      16.783  -2.214   1.164  1.00 20.70           C
ANISOU 2019  CA  LEU A 270     2238   3693   1934  -1060    532    536       C
ATOM   2020  C   LEU A 270      15.699  -3.260   1.392  1.00 25.47           C
ANISOU 2020  C   LEU A 270     2840   4316   2521  -1132    522    581       C
ATOM   2021  O   LEU A 270      14.660  -3.244   0.720  1.00 31.63           O
ANISOU 2021  O   LEU A 270     3572   5117   3331  -1145    524    582       O
ATOM   2022  CB  LEU A 270      17.834  -2.730   0.182  1.00 20.02           C
ANISOU 2022  CB  LEU A 270     2212   3520   1876  -1061    488    548       C
ATOM   2023  CG  LEU A 270      18.764  -1.660  -0.389  1.00 27.36           C
ANISOU 2023  CG  LEU A 270     3130   4429   2835   -992    496    502       C
ATOM   2024  CD1 LEU A 270      19.716  -2.248  -1.416  1.00 18.61           C
ANISOU 2024  CD1 LEU A 270     2079   3239   1754   -998    452    519       C
ATOM   2025  CD2 LEU A 270      17.953  -0.535  -1.001  1.00 20.28           C
ANISOU 2025  CD2 LEU A 270     2154   3572   1979   -949    524    459       C
ATOM   2026  N   ARG A 271      15.921  -4.176   2.337  1.00 27.75           N
ANISOU 2026  N   ARG A 271     3182   4600   2761  -1179    510    621       N
ATOM   2027  CA  ARG A 271      14.915  -5.192   2.627  1.00 26.67           C
ANISOU 2027  CA  ARG A 271     3047   4483   2605  -1252    499    665       C
ATOM   2028  C   ARG A 271      13.719  -4.595   3.359  1.00 26.35           C
ANISOU 2028  C   ARG A 271     2929   4539   2544  -1251    548    651       C
ATOM   2029  O   ARG A 271      12.568  -4.913   3.038  1.00 24.34           O
ANISOU 2029  O   ARG A 271     2632   4314   2300  -1288    549    668       O
ATOM   2030  CB  ARG A 271      15.535  -6.325   3.445  1.00 28.47           C
ANISOU 2030  CB  ARG A 271     3357   4674   2785  -1301    470    711       C
ATOM   2031  CG  ARG A 271      16.538  -7.181   2.684  1.00 30.02           C
ANISOU 2031  CG  ARG A 271     3635   4770   2999  -1313    413    735       C
ATOM   2032  CD  ARG A 271      16.959  -8.399   3.502  1.00 41.58           C
ANISOU 2032  CD  ARG A 271     5183   6198   4417  -1366    380    784       C
ATOM   2033  NE  ARG A 271      17.874  -8.059   4.586  1.00 43.91           N
ANISOU 2033  NE  ARG A 271     5508   6506   4671  -1337    394    776       N
ATOM   2034  CZ  ARG A 271      19.185  -8.262   4.552  1.00 43.14           C
ANISOU 2034  CZ  ARG A 271     5479   6344   4567  -1312    364    780       C
ATOM   2035  NH1 ARG A 271      19.771  -8.819   3.505  1.00 49.90           N
ANISOU 2035  NH1 ARG A 271     6385   7118   5456  -1311    318    791       N
ATOM   2036  NH2 ARG A 271      19.926  -7.898   5.595  1.00 51.29           N
ANISOU 2036  NH2 ARG A 271     6534   7397   5558  -1286    378    771       N
ATOM   2037  N   ASP A 272      13.970  -3.724   4.341  1.00 32.30           N
ANISOU 2037  N   ASP A 272     3663   5341   3267  -1207    588    621       N
ATOM   2038  CA  ASP A 272      12.881  -3.169   5.142  1.00 38.80           C
ANISOU 2038  CA  ASP A 272     4419   6257   4066  -1203    636    607       C
ATOM   2039  C   ASP A 272      12.087  -2.127   4.364  1.00 30.85           C
ANISOU 2039  C   ASP A 272     3332   5286   3105  -1154    661    565       C
ATOM   2040  O   ASP A 272      10.854  -2.087   4.446  1.00 28.60           O
ANISOU 2040  O   ASP A 272     2987   5061   2818  -1173    682    570       O
ATOM   2041  CB  ASP A 272      13.430  -2.550   6.429  1.00 29.53           C
ANISOU 2041  CB  ASP A 272     3256   5121   2843  -1168    669    585       C
ATOM   2042  CG  ASP A 272      14.030  -3.577   7.371  1.00 30.67           C
ANISOU 2042  CG  ASP A 272     3475   5245   2935  -1219    649    629       C
ATOM   2043  OD1 ASP A 272      14.017  -4.782   7.042  1.00 34.60           O
ANISOU 2043  OD1 ASP A 272     4018   5695   3434  -1281    608    678       O
ATOM   2044  OD2 ASP A 272      14.519  -3.173   8.448  1.00 51.87           O
ANISOU 2044  OD2 ASP A 272     6175   7957   5576  -1196    671    615       O
ATOM   2045  N   GLY A 273      12.772  -1.271   3.611  1.00 26.08           N
ANISOU 2045  N   GLY A 273     2724   4646   2541  -1091    658    524       N
ATOM   2046  CA  GLY A 273      12.136  -0.138   2.980  1.00 23.14           C
ANISOU 2046  CA  GLY A 273     2279   4305   2208  -1034    682    479       C
ATOM   2047  C   GLY A 273      12.137   1.125   3.811  1.00 32.20           C
ANISOU 2047  C   GLY A 273     3391   5509   3336   -968    728    429       C
ATOM   2048  O   GLY A 273      11.526   2.118   3.397  1.00 33.18           O
ANISOU 2048  O   GLY A 273     3454   5663   3489   -918    750    390       O
ATOM   2049  N   HIS A 274      12.792   1.119   4.969  1.00 41.40           N
ANISOU 2049  N   HIS A 274     4593   6686   4451   -966    741    429       N
ATOM   2050  CA  HIS A 274      12.863   2.295   5.819  1.00 33.16           C
ANISOU 2050  CA  HIS A 274     3524   5692   3383   -904    782    380       C
ATOM   2051  C   HIS A 274      14.188   2.282   6.566  1.00 35.53           C
ANISOU 2051  C   HIS A 274     3890   5963   3647   -893    775    376       C
ATOM   2052  O   HIS A 274      15.016   1.382   6.397  1.00 42.56           O
ANISOU 2052  O   HIS A 274     4842   6797   4533   -931    738    411       O
ATOM   2053  CB  HIS A 274      11.675   2.352   6.780  1.00 38.81           C
ANISOU 2053  CB  HIS A 274     4192   6495   4060   -919    822    385       C
ATOM   2054  CG  HIS A 274      11.440   1.084   7.533  1.00 47.52           C
ANISOU 2054  CG  HIS A 274     5326   7612   5116  -1000    814    443       C
ATOM   2055  ND1 HIS A 274      12.419   0.458   8.276  1.00 44.06           N
ANISOU 2055  ND1 HIS A 274     4960   7145   4637  -1027    797    467       N
ATOM   2056  CD2 HIS A 274      10.323   0.335   7.670  1.00 46.92           C
ANISOU 2056  CD2 HIS A 274     5220   7579   5027  -1060    818    481       C
ATOM   2057  CE1 HIS A 274      11.915  -0.628   8.833  1.00 38.53           C
ANISOU 2057  CE1 HIS A 274     4275   6464   3901  -1100    792    519       C
ATOM   2058  NE2 HIS A 274      10.644  -0.711   8.496  1.00 51.65           N
ANISOU 2058  NE2 HIS A 274     5875   8171   5578  -1122    805    528       N
ATOM   2059  N   ALA A 275      14.399   3.318   7.367  1.00 39.23           N
ANISOU 2059  N   ALA A 275     4346   6469   4090   -837    807    331       N
ATOM   2060  CA  ALA A 275      15.614   3.434   8.156  1.00 43.12           C
ANISOU 2060  CA  ALA A 275     4896   6942   4544   -822    802    321       C
ATOM   2061  C   ALA A 275      15.485   2.626   9.442  1.00 53.71           C
ANISOU 2061  C   ALA A 275     6269   8320   5819   -873    811    359       C
ATOM   2062  O   ALA A 275      16.337   2.706  10.325  1.00 56.80           O
ANISOU 2062  O   ALA A 275     6705   8709   6166   -864    811    354       O
ATOM   2063  CB  ALA A 275      15.904   4.887   8.462  1.00 33.84           C
ANISOU 2063  CB  ALA A 275     3700   5790   3369   -742    830    255       C
TER
HETATM 2064  C1  GOL A 301      33.604   8.808  -2.671  1.00 23.75           C
ANISOU 2064  C1  GOL A 301     2782   3596   2647   -300    355     13       C
HETATM 2065  C2  GOL A 301      34.552   7.750  -3.184  1.00 30.00           C
ANISOU 2065  C2  GOL A 301     3606   4345   3450   -301    318     43       C
HETATM 2066  C3  GOL A 301      34.637   6.603  -2.196  1.00 23.95           C
ANISOU 2066  C3  GOL A 301     2876   3589   2634   -326    305     77       C
HETATM 2067  O1  GOL A 301      33.953  10.000  -3.311  1.00 23.46           O
ANISOU 2067  O1  GOL A 301     2722   3543   2650   -270    357    -24       O
HETATM 2068  O2  GOL A 301      35.815   8.337  -3.411  1.00 44.00           O
ANISOU 2068  O2  GOL A 301     5378   6095   5243   -270    297     19       O
HETATM 2069  O3  GOL A 301      33.900   5.567  -2.796  1.00 31.39           O
ANISOU 2069  O3  GOL A 301     3830   4516   3581   -354    304    114       O
ATOM   2070  N   ALA B   7      17.259 -19.048 -22.608  1.00 37.30           N
ANISOU 2070  N   ALA B   7     5487   4260   4426  -1418   -555    725       N
ATOM   2071  CA  ALA B   7      17.637 -17.840 -21.882  1.00 47.04           C
ANISOU 2071  CA  ALA B   7     6642   5560   5673  -1386   -489    718       C
ATOM   2072  C   ALA B   7      18.195 -18.175 -20.500  1.00 46.71           C
ANISOU 2072  C   ALA B   7     6625   5520   5604  -1387   -476    739       C
ATOM   2073  O   ALA B   7      17.639 -19.001 -19.776  1.00 47.38           O
ANISOU 2073  O   ALA B   7     6729   5611   5662  -1444   -495    769       O
ATOM   2074  CB  ALA B   7      16.445 -16.901 -21.759  1.00 38.68           C
ANISOU 2074  CB  ALA B   7     5460   4605   4631  -1422   -444    723       C
ATOM   2075  N   LEU B   8      19.297 -17.520 -20.142  1.00 49.63           N
ANISOU 2075  N   LEU B   8     6994   5884   5978  -1326   -445    724       N
ATOM   2076  CA  LEU B   8      19.954 -17.737 -18.860  1.00 54.64           C
ANISOU 2076  CA  LEU B   8     7653   6520   6586  -1318   -432    741       C
ATOM   2077  C   LEU B   8      19.308 -16.895 -17.768  1.00 54.86           C
ANISOU 2077  C   LEU B   8     7579   6655   6610  -1348   -371    755       C
ATOM   2078  O   LEU B   8      18.971 -15.726 -17.981  1.00 59.36           O
ANISOU 2078  O   LEU B   8     8058   7292   7204  -1335   -324    738       O
ATOM   2079  CB  LEU B   8      21.443 -17.395 -18.945  1.00 52.72           C
ANISOU 2079  CB  LEU B   8     7456   6227   6349  -1236   -426    720       C
ATOM   2080  CG  LEU B   8      22.417 -18.505 -19.340  1.00 39.84           C
ANISOU 2080  CG  LEU B   8     5948   4486   4702  -1193   -486    713       C
ATOM   2081  CD1 LEU B   8      22.097 -19.001 -20.717  1.00 35.03           C
ANISOU 2081  CD1 LEU B   8     5381   3823   4107  -1193   -530    694       C
ATOM   2082  CD2 LEU B   8      23.848 -18.005 -19.284  1.00 33.42           C
ANISOU 2082  CD2 LEU B   8     5163   3642   3894  -1108   -472    694       C
ATOM   2083  N   SER B   9      19.155 -17.495 -16.591  1.00 44.87           N
ANISOU 2083  N   SER B   9     6331   5404   5312  -1386   -373    785       N
ATOM   2084  CA  SER B   9      18.662 -16.776 -15.431  1.00 48.09           C
ANISOU 2084  CA  SER B   9     6653   5910   5709  -1409   -316    797       C
ATOM   2085  C   SER B   9      19.795 -15.992 -14.775  1.00 40.64           C
ANISOU 2085  C   SER B   9     5702   4978   4762  -1349   -278    784       C
ATOM   2086  O   SER B   9      20.964 -16.099 -15.152  1.00 46.37           O
ANISOU 2086  O   SER B   9     6492   5634   5492  -1294   -298    771       O
ATOM   2087  CB  SER B   9      18.039 -17.742 -14.425  1.00 55.23           C
ANISOU 2087  CB  SER B   9     7581   6826   6576  -1475   -334    834       C
ATOM   2088  OG  SER B   9      19.018 -18.608 -13.876  1.00 48.38           O
ANISOU 2088  OG  SER B   9     6812   5887   5683  -1460   -369    848       O
ATOM   2089  N   ALA B  10      19.429 -15.186 -13.776  1.00 30.79           N
ANISOU 2089  N   ALA B  10     4373   3821   3505  -1358   -222    787       N
ATOM   2090  CA  ALA B  10      20.440 -14.502 -12.977  1.00 39.10           C
ANISOU 2090  CA  ALA B  10     5419   4891   4546  -1310   -187    779       C
ATOM   2091  C   ALA B  10      21.377 -15.499 -12.309  1.00 46.22           C
ANISOU 2091  C   ALA B  10     6422   5724   5416  -1303   -226    800       C
ATOM   2092  O   ALA B  10      22.596 -15.290 -12.270  1.00 40.36           O
ANISOU 2092  O   ALA B  10     5721   4942   4672  -1245   -228    790       O
ATOM   2093  CB  ALA B  10      19.769 -13.614 -11.929  1.00 43.42           C
ANISOU 2093  CB  ALA B  10     5869   5548   5082  -1326   -125    779       C
ATOM   2094  N   ALA B  11      20.825 -16.595 -11.782  1.00 50.87           N
ANISOU 2094  N   ALA B  11     7053   6297   5978  -1360   -258    831       N
ATOM   2095  CA  ALA B  11      21.652 -17.602 -11.126  1.00 41.99           C
ANISOU 2095  CA  ALA B  11     6027   5105   4822  -1353   -300    852       C
ATOM   2096  C   ALA B  11      22.608 -18.254 -12.115  1.00 42.69           C
ANISOU 2096  C   ALA B  11     6212   5085   4924  -1303   -355    838       C
ATOM   2097  O   ALA B  11      23.801 -18.413 -11.832  1.00 44.67           O
ANISOU 2097  O   ALA B  11     6522   5286   5163  -1249   -371    835       O
ATOM   2098  CB  ALA B  11      20.765 -18.654 -10.460  1.00 38.12           C
ANISOU 2098  CB  ALA B  11     5562   4621   4303  -1430   -325    888       C
ATOM   2099  N   GLU B  12      22.102 -18.635 -13.289  1.00 43.10           N
ANISOU 2099  N   GLU B  12     6278   5099   4998  -1317   -386    828       N
ATOM   2100  CA  GLU B  12      22.960 -19.255 -14.292  1.00 40.67           C
ANISOU 2100  CA  GLU B  12     6061   4690   4702  -1265   -438    809       C
ATOM   2101  C   GLU B  12      23.992 -18.269 -14.825  1.00 42.47           C
ANISOU 2101  C   GLU B  12     6274   4911   4953  -1184   -413    779       C
ATOM   2102  O   GLU B  12      25.131 -18.653 -15.118  1.00 37.78           O
ANISOU 2102  O   GLU B  12     5757   4242   4357  -1120   -445    766       O
ATOM   2103  CB  GLU B  12      22.111 -19.820 -15.428  1.00 43.95           C
ANISOU 2103  CB  GLU B  12     6492   5076   5133  -1301   -475    804       C
ATOM   2104  CG  GLU B  12      21.329 -21.062 -15.037  1.00 45.97           C
ANISOU 2104  CG  GLU B  12     6794   5312   5362  -1373   -519    835       C
ATOM   2105  CD  GLU B  12      20.285 -21.440 -16.067  1.00 59.00           C
ANISOU 2105  CD  GLU B  12     8436   6955   7025  -1420   -546    833       C
ATOM   2106  OE1 GLU B  12      19.809 -20.539 -16.789  1.00 57.62           O
ANISOU 2106  OE1 GLU B  12     8188   6827   6880  -1415   -515    815       O
ATOM   2107  OE2 GLU B  12      19.941 -22.638 -16.154  1.00 60.83           O
ANISOU 2107  OE2 GLU B  12     8738   7136   7238  -1461   -601    850       O
ATOM   2108  N   GLN B  13      23.618 -16.993 -14.950  1.00 41.67           N
ANISOU 2108  N   GLN B  13     6073   4887   4873  -1184   -356    765       N
ATOM   2109  CA  GLN B  13      24.570 -15.987 -15.408  1.00 42.11           C
ANISOU 2109  CA  GLN B  13     6093   4954   4954  -1091   -326    719       C
ATOM   2110  C   GLN B  13      25.711 -15.817 -14.412  1.00 40.02           C
ANISOU 2110  C   GLN B  13     5841   4694   4670  -1031   -314    711       C
ATOM   2111  O   GLN B  13      26.889 -15.868 -14.785  1.00 41.30           O
ANISOU 2111  O   GLN B  13     6040   4811   4841   -944   -330    679       O
ATOM   2112  CB  GLN B  13      23.854 -14.658 -15.652  1.00 37.01           C
ANISOU 2112  CB  GLN B  13     5327   4400   4336  -1093   -267    696       C
ATOM   2113  CG  GLN B  13      23.080 -14.613 -16.961  1.00 36.35           C
ANISOU 2113  CG  GLN B  13     5226   4304   4281  -1115   -282    685       C
ATOM   2114  CD  GLN B  13      22.190 -13.394 -17.079  1.00 37.63           C
ANISOU 2114  CD  GLN B  13     5272   4560   4467  -1129   -228    670       C
ATOM   2115  OE1 GLN B  13      22.546 -12.302 -16.637  1.00 40.13           O
ANISOU 2115  OE1 GLN B  13     5519   4936   4792  -1079   -179    643       O
ATOM   2116  NE2 GLN B  13      21.018 -13.576 -17.677  1.00 44.50           N
ANISOU 2116  NE2 GLN B  13     6119   5442   5347  -1198   -240    688       N
ATOM   2117  N   GLN B  14      25.381 -15.622 -13.131  1.00 40.97           N
ANISOU 2117  N   GLN B  14     5929   4873   4763  -1075   -285    740       N
ATOM   2118  CA  GLN B  14      26.413 -15.498 -12.106  1.00 47.51           C
ANISOU 2118  CA  GLN B  14     6773   5708   5570  -1025   -276    736       C
ATOM   2119  C   GLN B  14      27.200 -16.790 -11.914  1.00 40.97           C
ANISOU 2119  C   GLN B  14     6064   4786   4716  -1011   -339    758       C
ATOM   2120  O   GLN B  14      28.307 -16.750 -11.367  1.00 37.06           O
ANISOU 2120  O   GLN B  14     5592   4280   4210   -945   -344    745       O
ATOM   2121  CB  GLN B  14      25.791 -15.054 -10.778  1.00 44.40           C
ANISOU 2121  CB  GLN B  14     6323   5399   5147  -1082   -233    764       C
ATOM   2122  CG  GLN B  14      26.138 -13.624 -10.372  1.00 60.62           C
ANISOU 2122  CG  GLN B  14     8282   7535   7214  -1026   -172    723       C
ATOM   2123  CD  GLN B  14      25.783 -12.601 -11.440  1.00 74.42           C
ANISOU 2123  CD  GLN B  14     9951   9316   9008   -995   -140    680       C
ATOM   2124  OE1 GLN B  14      24.631 -12.180 -11.555  1.00 70.43           O
ANISOU 2124  OE1 GLN B  14     9383   8866   8510  -1049   -112    689       O
ATOM   2125  NE2 GLN B  14      26.776 -12.195 -12.226  1.00 52.62           N
ANISOU 2125  NE2 GLN B  14     7193   6524   6276   -908   -145    636       N
ATOM   2126  N   ASP B  15      26.658 -17.930 -12.350  1.00 39.07           N
ANISOU 2126  N   ASP B  15     5902   4477   4466  -1070   -391    791       N
ATOM   2127  CA  ASP B  15      27.417 -19.177 -12.322  1.00 39.23           C
ANISOU 2127  CA  ASP B  15     6039   4401   4467  -1042   -456    802       C
ATOM   2128  C   ASP B  15      28.376 -19.263 -13.501  1.00 39.59           C
ANISOU 2128  C   ASP B  15     6125   4379   4538   -949   -484    759       C
ATOM   2129  O   ASP B  15      29.515 -19.717 -13.345  1.00 41.93           O
ANISOU 2129  O   ASP B  15     6484   4624   4825   -876   -515    747       O
ATOM   2130  CB  ASP B  15      26.467 -20.379 -12.320  1.00 45.44           C
ANISOU 2130  CB  ASP B  15     6866   5157   5242  -1113   -497    822       C
ATOM   2131  CG  ASP B  15      27.197 -21.706 -12.491  1.00 60.55           C
ANISOU 2131  CG  ASP B  15     8897   6968   7142  -1077   -568    821       C
ATOM   2132  OD1 ASP B  15      27.965 -22.084 -11.583  1.00 56.07           O
ANISOU 2132  OD1 ASP B  15     8375   6380   6549  -1049   -583    834       O
ATOM   2133  OD2 ASP B  15      26.998 -22.374 -13.529  1.00 71.90           O
ANISOU 2133  OD2 ASP B  15    10382   8346   8593  -1074   -608    806       O
ATOM   2134  N   LEU B  16      27.928 -18.838 -14.685  1.00 40.75           N
ANISOU 2134  N   LEU B  16     6232   4532   4717   -944   -473    730       N
ATOM   2135  CA  LEU B  16      28.813 -18.803 -15.845  1.00 38.67           C
ANISOU 2135  CA  LEU B  16     5993   4222   4480   -849   -489    681       C
ATOM   2136  C   LEU B  16      29.997 -17.877 -15.598  1.00 35.07           C
ANISOU 2136  C   LEU B  16     5481   3808   4035   -750   -452    639       C
ATOM   2137  O   LEU B  16      31.139 -18.212 -15.933  1.00 33.46           O
ANISOU 2137  O   LEU B  16     5325   3555   3831   -665   -477    613       O
ATOM   2138  CB  LEU B  16      28.031 -18.363 -17.084  1.00 32.62           C
ANISOU 2138  CB  LEU B  16     5181   3468   3743   -868   -477    660       C
ATOM   2139  CG  LEU B  16      28.811 -18.138 -18.381  1.00 22.06           C
ANISOU 2139  CG  LEU B  16     3852   2098   2432   -775   -484    607       C
ATOM   2140  CD1 LEU B  16      29.397 -19.439 -18.886  1.00 19.37           C
ANISOU 2140  CD1 LEU B  16     3636   1650   2075   -743   -552    607       C
ATOM   2141  CD2 LEU B  16      27.920 -17.510 -19.440  1.00 31.11           C
ANISOU 2141  CD2 LEU B  16     4939   3275   3607   -803   -463    590       C
ATOM   2142  N   ASP B  17      29.742 -16.713 -14.997  1.00 29.76           N
ANISOU 2142  N   ASP B  17     4709   3229   3372   -761   -392    633       N
ATOM   2143  CA  ASP B  17      30.813 -15.767 -14.703  1.00 33.75           C
ANISOU 2143  CA  ASP B  17     5158   3778   3888   -677   -356    595       C
ATOM   2144  C   ASP B  17      31.849 -16.371 -13.765  1.00 32.99           C
ANISOU 2144  C   ASP B  17     5121   3651   3762   -637   -384    607       C
ATOM   2145  O   ASP B  17      33.056 -16.186 -13.958  1.00 41.65           O
ANISOU 2145  O   ASP B  17     6220   4737   4868   -546   -388    573       O
ATOM   2146  CB  ASP B  17      30.230 -14.495 -14.092  1.00 34.17           C
ANISOU 2146  CB  ASP B  17     5103   3930   3949   -706   -292    591       C
ATOM   2147  CG  ASP B  17      29.346 -13.738 -15.059  1.00 42.12           C
ANISOU 2147  CG  ASP B  17     6042   4973   4988   -728   -262    572       C
ATOM   2148  OD1 ASP B  17      29.238 -14.174 -16.222  1.00 50.42           O
ANISOU 2148  OD1 ASP B  17     7129   5973   6055   -719   -290    561       O
ATOM   2149  OD2 ASP B  17      28.763 -12.708 -14.658  1.00 41.79           O
ANISOU 2149  OD2 ASP B  17     5913   5009   4954   -751   -212    567       O
ATOM   2150  N   ALA B  18      31.395 -17.091 -12.738  1.00 36.92           N
ANISOU 2150  N   ALA B  18     5665   4137   4225   -704   -405    655       N
ATOM   2151  CA  ALA B  18      32.321 -17.610 -11.738  1.00 30.78           C
ANISOU 2151  CA  ALA B  18     4941   3336   3418   -670   -431    670       C
ATOM   2152  C   ALA B  18      33.187 -18.726 -12.308  1.00 34.13           C
ANISOU 2152  C   ALA B  18     5469   3662   3837   -609   -495    664       C
ATOM   2153  O   ALA B  18      34.379 -18.816 -11.994  1.00 32.40           O
ANISOU 2153  O   ALA B  18     5270   3428   3611   -530   -511    647       O
ATOM   2154  CB  ALA B  18      31.547 -18.098 -10.515  1.00 26.48           C
ANISOU 2154  CB  ALA B  18     4423   2806   2833   -763   -436    728       C
ATOM   2155  N   ARG B  19      32.609 -19.587 -13.148  1.00 30.54           N
ANISOU 2155  N   ARG B  19     5081   3139   3385   -644   -535    676       N
ATOM   2156  CA  ARG B  19      33.381 -20.687 -13.713  1.00 26.08           C
ANISOU 2156  CA  ARG B  19     4622   2475   2813   -584   -599    668       C
ATOM   2157  C   ARG B  19      34.407 -20.194 -14.725  1.00 30.12           C
ANISOU 2157  C   ARG B  19     5104   2987   3354   -473   -588    608       C
ATOM   2158  O   ARG B  19      35.484 -20.789 -14.850  1.00 25.40           O
ANISOU 2158  O   ARG B  19     4566   2335   2748   -391   -626    591       O
ATOM   2159  CB  ARG B  19      32.443 -21.708 -14.354  1.00 36.29           C
ANISOU 2159  CB  ARG B  19     5996   3694   4100   -655   -646    696       C
ATOM   2160  CG  ARG B  19      31.478 -22.356 -13.375  1.00 49.13           C
ANISOU 2160  CG  ARG B  19     7644   5325   5697   -761   -659    747       C
ATOM   2161  CD  ARG B  19      30.456 -23.211 -14.102  1.00 50.80           C
ANISOU 2161  CD  ARG B  19     7887   5501   5915   -823   -690    747       C
ATOM   2162  NE  ARG B  19      31.084 -24.281 -14.868  1.00 58.67           N
ANISOU 2162  NE  ARG B  19     8977   6403   6910   -762   -751    721       N
ATOM   2163  CZ  ARG B  19      30.454 -25.035 -15.758  1.00 65.51           C
ANISOU 2163  CZ  ARG B  19     9884   7225   7782   -792   -786    711       C
ATOM   2164  NH1 ARG B  19      29.171 -24.858 -16.032  1.00 53.91           N
ANISOU 2164  NH1 ARG B  19     8368   5794   6320   -882   -770    726       N
ATOM   2165  NH2 ARG B  19      31.128 -25.988 -16.395  1.00 59.90           N
ANISOU 2165  NH2 ARG B  19     9261   6431   7066   -728   -840    683       N
ATOM   2166  N   VAL B  20      34.092 -19.114 -15.447  1.00 31.44           N
ANISOU 2166  N   VAL B  20     5178   3214   3552   -469   -537    576       N
ATOM   2167  CA  VAL B  20      35.047 -18.517 -16.380  1.00 28.59           C
ANISOU 2167  CA  VAL B  20     4779   2865   3218   -370   -518    521       C
ATOM   2168  C   VAL B  20      36.304 -18.072 -15.644  1.00 30.02           C
ANISOU 2168  C   VAL B  20     4929   3083   3396   -293   -504    503       C
ATOM   2169  O   VAL B  20      37.430 -18.330 -16.088  1.00 34.52           O
ANISOU 2169  O   VAL B  20     5524   3623   3968   -201   -523    473       O
ATOM   2170  CB  VAL B  20      34.397 -17.344 -17.136  1.00 26.63           C
ANISOU 2170  CB  VAL B  20     4434   2682   3002   -390   -464    497       C
ATOM   2171  CG1 VAL B  20      35.462 -16.500 -17.821  1.00 24.06           C
ANISOU 2171  CG1 VAL B  20     4053   2389   2701   -294   -433    445       C
ATOM   2172  CG2 VAL B  20      33.397 -17.862 -18.150  1.00 36.93           C
ANISOU 2172  CG2 VAL B  20     5778   3941   4313   -443   -487    504       C
ATOM   2173  N   GLY B  21      36.133 -17.381 -14.516  1.00 20.75           N
ANISOU 2173  N   GLY B  21     3695   1975   2214   -329   -469    520       N
ATOM   2174  CA  GLY B  21      37.287 -17.023 -13.709  1.00 26.13           C
ANISOU 2174  CA  GLY B  21     4351   2688   2888   -265   -461    507       C
ATOM   2175  C   GLY B  21      38.060 -18.238 -13.233  1.00 26.84           C
ANISOU 2175  C   GLY B  21     4540   2707   2949   -224   -523    525       C
ATOM   2176  O   GLY B  21      39.289 -18.207 -13.134  1.00 29.60           O
ANISOU 2176  O   GLY B  21     4888   3059   3300   -137   -533    500       O
ATOM   2177  N   LYS B  22      37.351 -19.332 -12.947  1.00 30.26           N
ANISOU 2177  N   LYS B  22     5062   3077   3357   -288   -567    568       N
ATOM   2178  CA  LYS B  22      38.008 -20.529 -12.435  1.00 29.07           C
ANISOU 2178  CA  LYS B  22     5016   2852   3176   -255   -631    590       C
ATOM   2179  C   LYS B  22      38.834 -21.222 -13.512  1.00 34.21           C
ANISOU 2179  C   LYS B  22     5728   3433   3837   -163   -673    556       C
ATOM   2180  O   LYS B  22      39.907 -21.766 -13.222  1.00 38.82           O
ANISOU 2180  O   LYS B  22     6359   3983   4408    -84   -710    548       O
ATOM   2181  CB  LYS B  22      36.966 -21.481 -11.850  1.00 31.33           C
ANISOU 2181  CB  LYS B  22     5382   3089   3432   -356   -668    649       C
ATOM   2182  CG  LYS B  22      36.678 -21.240 -10.382  1.00 35.42           C
ANISOU 2182  CG  LYS B  22     5879   3658   3921   -417   -650    689       C
ATOM   2183  CD  LYS B  22      37.893 -21.596  -9.555  1.00 50.12           C
ANISOU 2183  CD  LYS B  22     7779   5503   5761   -344   -683    690       C
ATOM   2184  CE  LYS B  22      38.375 -23.002  -9.867  1.00 53.86           C
ANISOU 2184  CE  LYS B  22     8380   5865   6218   -303   -762    701       C
ATOM   2185  NZ  LYS B  22      39.520 -23.382  -8.994  1.00 40.53           N
ANISOU 2185  NZ  LYS B  22     6731   4161   4506   -233   -797    706       N
ATOM   2186  N   GLU B  23      38.354 -21.221 -14.760  1.00 29.58           N
ANISOU 2186  N   GLU B  23     5143   2824   3271   -168   -668    534       N
ATOM   2187  CA  GLU B  23      39.145 -21.797 -15.844  1.00 30.94           C
ANISOU 2187  CA  GLU B  23     5368   2936   3451    -75   -702    496       C
ATOM   2188  C   GLU B  23      40.436 -21.021 -16.055  1.00 25.79           C
ANISOU 2188  C   GLU B  23     4643   2341   2817     32   -671    448       C
ATOM   2189  O   GLU B  23      41.473 -21.613 -16.375  1.00 32.42           O
ANISOU 2189  O   GLU B  23     5529   3139   3650    127   -705    424       O
ATOM   2190  CB  GLU B  23      38.333 -21.833 -17.142  1.00 21.58           C
ANISOU 2190  CB  GLU B  23     4190   1726   2282   -106   -698    481       C
ATOM   2191  CG  GLU B  23      37.109 -22.743 -17.112  1.00 33.29           C
ANISOU 2191  CG  GLU B  23     5755   3144   3748   -208   -739    525       C
ATOM   2192  CD  GLU B  23      37.462 -24.220 -17.166  1.00 47.15           C
ANISOU 2192  CD  GLU B  23     7650   4786   5477   -178   -819    538       C
ATOM   2193  OE1 GLU B  23      38.657 -24.548 -17.320  1.00 57.83           O
ANISOU 2193  OE1 GLU B  23     9035   6112   6827    -70   -842    508       O
ATOM   2194  OE2 GLU B  23      36.539 -25.057 -17.059  1.00 48.08           O
ANISOU 2194  OE2 GLU B  23     7813   4872   5585   -261   -846    559       O
ATOM   2195  N   ILE B  24      40.393 -19.701 -15.870  1.00 25.46           N
ANISOU 2195  N   ILE B  24     4486   2391   2795     18   -607    435       N
ATOM   2196  CA  ILE B  24      41.596 -18.888 -16.016  1.00 21.96           C
ANISOU 2196  CA  ILE B  24     3968   2008   2369    108   -575    393       C
ATOM   2197  C   ILE B  24      42.548 -19.129 -14.853  1.00 23.99           C
ANISOU 2197  C   ILE B  24     4237   2273   2607    151   -598    404       C
ATOM   2198  O   ILE B  24      43.772 -19.089 -15.028  1.00 22.02           O
ANISOU 2198  O   ILE B  24     3972   2035   2362    247   -605    374       O
ATOM   2199  CB  ILE B  24      41.208 -17.403 -16.141  1.00 27.08           C
ANISOU 2199  CB  ILE B  24     4498   2748   3045     72   -505    377       C
ATOM   2200  CG1 ILE B  24      40.350 -17.251 -17.395  1.00 22.14           C
ANISOU 2200  CG1 ILE B  24     3867   2108   2438     40   -489    364       C
ATOM   2201  CG2 ILE B  24      42.433 -16.496 -16.232  1.00 23.57           C
ANISOU 2201  CG2 ILE B  24     3972   2367   2617    154   -472    338       C
ATOM   2202  CD1 ILE B  24      39.626 -15.911 -17.474  1.00 21.46           C
ANISOU 2202  CD1 ILE B  24     3680   2100   2376    -14   -427    359       C
ATOM   2203  N   ASP B  25      42.014 -19.381 -13.655  1.00 32.27           N
ANISOU 2203  N   ASP B  25     5312   3318   3631     82   -611    449       N
ATOM   2204  CA  ASP B  25      42.858 -19.763 -12.527  1.00 25.20           C
ANISOU 2204  CA  ASP B  25     4444   2419   2711    120   -643    465       C
ATOM   2205  C   ASP B  25      43.556 -21.088 -12.802  1.00 23.27           C
ANISOU 2205  C   ASP B  25     4307   2084   2449    192   -712    464       C
ATOM   2206  O   ASP B  25      44.786 -21.188 -12.726  1.00 25.72           O
ANISOU 2206  O   ASP B  25     4613   2401   2760    289   -730    440       O
ATOM   2207  CB  ASP B  25      42.024 -19.858 -11.247  1.00 26.95           C
ANISOU 2207  CB  ASP B  25     4683   2651   2905     24   -645    517       C
ATOM   2208  CG  ASP B  25      41.562 -18.507 -10.747  1.00 44.36           C
ANISOU 2208  CG  ASP B  25     6780   4953   5123    -30   -578    514       C
ATOM   2209  OD1 ASP B  25      41.971 -17.485 -11.335  1.00 54.87           O
ANISOU 2209  OD1 ASP B  25     8024   6340   6484     10   -534    473       O
ATOM   2210  OD2 ASP B  25      40.789 -18.467  -9.766  1.00 57.78           O
ANISOU 2210  OD2 ASP B  25     8482   6671   6799   -111   -569    553       O
ATOM   2211  N   ALA B  26      42.775 -22.119 -13.142  1.00 23.93           N
ANISOU 2211  N   ALA B  26     4490   2084   2520    148   -755    489       N
ATOM   2212  CA  ALA B  26      43.316 -23.459 -13.341  1.00 27.57           C
ANISOU 2212  CA  ALA B  26     5068   2447   2961    209   -828    492       C
ATOM   2213  C   ALA B  26      44.346 -23.517 -14.460  1.00 31.26           C
ANISOU 2213  C   ALA B  26     5528   2905   3446    329   -832    436       C
ATOM   2214  O   ALA B  26      45.167 -24.441 -14.484  1.00 34.86           O
ANISOU 2214  O   ALA B  26     6060   3300   3886    411   -887    427       O
ATOM   2215  CB  ALA B  26      42.182 -24.443 -13.632  1.00 30.70           C
ANISOU 2215  CB  ALA B  26     5566   2756   3341    129   -869    526       C
ATOM   2216  N   ALA B  27      44.318 -22.561 -15.386  1.00 26.31           N
ANISOU 2216  N   ALA B  27     4811   2336   2848    341   -776    398       N
ATOM   2217  CA  ALA B  27      45.292 -22.493 -16.468  1.00 31.73           C
ANISOU 2217  CA  ALA B  27     5479   3029   3550    450   -770    344       C
ATOM   2218  C   ALA B  27      46.617 -21.879 -16.038  1.00 33.11           C
ANISOU 2218  C   ALA B  27     5575   3274   3731    536   -751    319       C
ATOM   2219  O   ALA B  27      47.514 -21.751 -16.877  1.00 33.56           O
ANISOU 2219  O   ALA B  27     5602   3349   3799    630   -741    275       O
ATOM   2220  CB  ALA B  27      44.717 -21.697 -17.643  1.00 19.94           C
ANISOU 2220  CB  ALA B  27     3922   1571   2083    423   -718    317       C
ATOM   2221  N   ARG B  28      46.759 -21.504 -14.764  1.00 28.37           N
ANISOU 2221  N   ARG B  28     4940   2716   3122    506   -745    346       N
ATOM   2222  CA  ARG B  28      47.966 -20.848 -14.255  1.00 34.18           C
ANISOU 2222  CA  ARG B  28     5597   3525   3865    576   -727    325       C
ATOM   2223  C   ARG B  28      48.237 -19.535 -14.990  1.00 37.31           C
ANISOU 2223  C   ARG B  28     5873   4011   4294    590   -659    286       C
ATOM   2224  O   ARG B  28      49.363 -19.253 -15.403  1.00 30.68           O
ANISOU 2224  O   ARG B  28     4982   3210   3464    680   -649    250       O
ATOM   2225  CB  ARG B  28      49.184 -21.773 -14.331  1.00 26.55           C
ANISOU 2225  CB  ARG B  28     4685   2517   2884    695   -782    307       C
ATOM   2226  CG  ARG B  28      49.111 -22.999 -13.439  1.00 28.54           C
ANISOU 2226  CG  ARG B  28     5054   2686   3103    691   -854    346       C
ATOM   2227  CD  ARG B  28      50.372 -23.839 -13.560  1.00 35.65           C
ANISOU 2227  CD  ARG B  28     6002   3550   3993    820   -907    323       C
ATOM   2228  NE  ARG B  28      50.316 -25.029 -12.720  1.00 75.47           N
ANISOU 2228  NE  ARG B  28    11159   8513   9005    815   -977    359       N
ATOM   2229  CZ  ARG B  28      51.234 -25.988 -12.714  1.00 84.58           C
ANISOU 2229  CZ  ARG B  28    12349   9636  10151    897  -1016    333       C
ATOM   2230  NH1 ARG B  28      52.300 -25.929 -13.495  1.00 77.85           N
ANISOU 2230  NH1 ARG B  28    11456   8812   9312   1010  -1008    282       N
ATOM   2231  NH2 ARG B  28      51.076 -27.033 -11.906  1.00 55.23           N
ANISOU 2231  NH2 ARG B  28     8712   5862   6412    865  -1063    358       N
ATOM   2232  N   LEU B  29      47.192 -18.722 -15.153  1.00 27.41           N
ANISOU 2232  N   LEU B  29     4572   2789   3055    500   -611    295       N
ATOM   2233  CA  LEU B  29      47.323 -17.419 -15.790  1.00 19.52           C
ANISOU 2233  CA  LEU B  29     3462   1870   2086    501   -547    263       C
ATOM   2234  C   LEU B  29      47.408 -16.268 -14.798  1.00 23.56           C
ANISOU 2234  C   LEU B  29     3884   2464   2605    461   -508    271       C
ATOM   2235  O   LEU B  29      47.766 -15.154 -15.197  1.00 26.84           O
ANISOU 2235  O   LEU B  29     4207   2948   3044    473   -459    244       O
ATOM   2236  CB  LEU B  29      46.145 -17.166 -16.739  1.00 20.40           C
ANISOU 2236  CB  LEU B  29     3574   1967   2212    436   -520    262       C
ATOM   2237  CG  LEU B  29      46.151 -17.923 -18.067  1.00 18.07           C
ANISOU 2237  CG  LEU B  29     3339   1610   1916    482   -542    238       C
ATOM   2238  CD1 LEU B  29      44.900 -17.600 -18.868  1.00 17.69           C
ANISOU 2238  CD1 LEU B  29     3287   1553   1881    406   -516    242       C
ATOM   2239  CD2 LEU B  29      47.402 -17.586 -18.862  1.00 20.80           C
ANISOU 2239  CD2 LEU B  29     3634   1996   2274    586   -524    192       C
ATOM   2240  N   ARG B  30      47.091 -16.504 -13.527  1.00 33.65           N
ANISOU 2240  N   ARG B  30     5189   3734   3860    413   -528    308       N
ATOM   2241  CA  ARG B  30      47.109 -15.437 -12.541  1.00 24.10           C
ANISOU 2241  CA  ARG B  30     3903   2600   2654    373   -492    315       C
ATOM   2242  C   ARG B  30      48.546 -15.049 -12.193  1.00 29.06           C
ANISOU 2242  C   ARG B  30     4476   3279   3286    453   -495    291       C
ATOM   2243  O   ARG B  30      49.511 -15.738 -12.537  1.00 30.52           O
ANISOU 2243  O   ARG B  30     4690   3439   3467    540   -530    275       O
ATOM   2244  CB  ARG B  30      46.348 -15.857 -11.287  1.00 23.76           C
ANISOU 2244  CB  ARG B  30     3910   2536   2581    298   -513    362       C
ATOM   2245  CG  ARG B  30      44.916 -16.289 -11.553  1.00 22.97           C
ANISOU 2245  CG  ARG B  30     3862   2390   2475    212   -513    390       C
ATOM   2246  CD  ARG B  30      44.121 -15.206 -12.272  1.00 22.49           C
ANISOU 2246  CD  ARG B  30     3726   2377   2444    164   -454    372       C
ATOM   2247  NE  ARG B  30      42.736 -15.611 -12.487  1.00 25.53           N
ANISOU 2247  NE  ARG B  30     4154   2724   2823     80   -455    400       N
ATOM   2248  CZ  ARG B  30      41.814 -14.859 -13.071  1.00 26.55           C
ANISOU 2248  CZ  ARG B  30     4232   2883   2973     27   -411    393       C
ATOM   2249  NH1 ARG B  30      42.092 -13.647 -13.520  1.00 30.56           N
ANISOU 2249  NH1 ARG B  30     4649   3453   3509     47   -363    359       N
ATOM   2250  NH2 ARG B  30      40.580 -15.335 -13.209  1.00 28.68           N
ANISOU 2250  NH2 ARG B  30     4543   3119   3236    -50   -419    422       N
ATOM   2251  N   ARG B  31      48.674 -13.922 -11.487  1.00 29.29           N
ANISOU 2251  N   ARG B  31     4425   3382   3322    423   -459    288       N
ATOM   2252  CA  ARG B  31      49.991 -13.346 -11.224  1.00 38.65           C
ANISOU 2252  CA  ARG B  31     5542   4628   4516    488   -455    263       C
ATOM   2253  C   ARG B  31      50.862 -14.279 -10.391  1.00 33.95           C
ANISOU 2253  C   ARG B  31     4999   4007   3894    546   -514    277       C
ATOM   2254  O   ARG B  31      52.065 -14.413 -10.648  1.00 27.63           O
ANISOU 2254  O   ARG B  31     4174   3224   3099    633   -530    254       O
ATOM   2255  CB  ARG B  31      49.832 -11.991 -10.530  1.00 29.15           C
ANISOU 2255  CB  ARG B  31     4255   3500   3322    434   -410    261       C
ATOM   2256  CG  ARG B  31      51.094 -11.474  -9.850  1.00 33.65           C
ANISOU 2256  CG  ARG B  31     4766   4129   3892    482   -417    246       C
ATOM   2257  CD  ARG B  31      52.208 -11.183 -10.847  1.00 30.57           C
ANISOU 2257  CD  ARG B  31     4318   3771   3526    561   -406    209       C
ATOM   2258  NE  ARG B  31      53.365 -10.575 -10.199  1.00 48.71           N
ANISOU 2258  NE  ARG B  31     6549   6133   5826    596   -410    196       N
ATOM   2259  CZ  ARG B  31      54.427 -11.243  -9.767  1.00 44.23           C
ANISOU 2259  CZ  ARG B  31     5996   5566   5244    668   -455    196       C
ATOM   2260  NH1 ARG B  31      54.529 -12.554  -9.917  1.00 38.67           N
ANISOU 2260  NH1 ARG B  31     5375   4796   4523    717   -502    206       N
ATOM   2261  NH2 ARG B  31      55.413 -10.579  -9.171  1.00 27.68           N
ANISOU 2261  NH2 ARG B  31     3830   3535   3151    690   -457    184       N
ATOM   2262  N   ALA B  32      50.280 -14.934  -9.392  1.00 37.07           N
ANISOU 2262  N   ALA B  32     5465   4363   4259    499   -546    317       N
ATOM   2263  CA  ALA B  32      51.059 -15.759  -8.479  1.00 35.63           C
ANISOU 2263  CA  ALA B  32     5334   4157   4048    547   -604    335       C
ATOM   2264  C   ALA B  32      51.354 -17.154  -9.018  1.00 32.29           C
ANISOU 2264  C   ALA B  32     5005   3649   3613    613   -660    337       C
ATOM   2265  O   ALA B  32      51.980 -17.948  -8.308  1.00 27.67           O
ANISOU 2265  O   ALA B  32     4474   3036   3004    659   -715    353       O
ATOM   2266  CB  ALA B  32      50.333 -15.875  -7.135  1.00 29.80           C
ANISOU 2266  CB  ALA B  32     4634   3412   3277    469   -616    378       C
ATOM   2267  N   ASP B  33      50.940 -17.475 -10.244  1.00 34.38           N
ANISOU 2267  N   ASP B  33     5295   3874   3894    622   -651    322       N
ATOM   2268  CA  ASP B  33      51.009 -18.859 -10.698  1.00 39.52           C
ANISOU 2268  CA  ASP B  33     6054   4433   4530    671   -708    328       C
ATOM   2269  C   ASP B  33      51.753 -19.016 -12.019  1.00 38.35           C
ANISOU 2269  C   ASP B  33     5889   4281   4401    765   -705    282       C
ATOM   2270  O   ASP B  33      52.377 -20.055 -12.261  1.00 42.54           O
ANISOU 2270  O   ASP B  33     6488   4756   4918    847   -756    275       O
ATOM   2271  CB  ASP B  33      49.597 -19.438 -10.818  1.00 35.33           C
ANISOU 2271  CB  ASP B  33     5603   3833   3986    582   -717    361       C
ATOM   2272  CG  ASP B  33      48.884 -19.511  -9.482  1.00 39.77           C
ANISOU 2272  CG  ASP B  33     6197   4393   4522    494   -727    410       C
ATOM   2273  OD1 ASP B  33      49.529 -19.899  -8.484  1.00 41.50           O
ANISOU 2273  OD1 ASP B  33     6444   4608   4717    524   -767    428       O
ATOM   2274  OD2 ASP B  33      47.682 -19.173  -9.425  1.00 51.30           O
ANISOU 2274  OD2 ASP B  33     7652   5858   5983    397   -696    431       O
ATOM   2275  N   ASN B  34      51.695 -18.008 -12.884  1.00 34.64           N
ANISOU 2275  N   ASN B  34     5332   3869   3960    757   -645    252       N
ATOM   2276  CA  ASN B  34      52.358 -18.105 -14.177  1.00 35.62           C
ANISOU 2276  CA  ASN B  34     5438   3996   4100    840   -636    209       C
ATOM   2277  C   ASN B  34      53.862 -17.926 -14.015  1.00 24.81           C
ANISOU 2277  C   ASN B  34     4009   2684   2734    940   -643    183       C
ATOM   2278  O   ASN B  34      54.326 -17.058 -13.270  1.00 24.69           O
ANISOU 2278  O   ASN B  34     3913   2742   2726    926   -622    185       O
ATOM   2279  CB  ASN B  34      51.804 -17.067 -15.153  1.00 37.16           C
ANISOU 2279  CB  ASN B  34     5562   4236   4322    795   -571    188       C
ATOM   2280  CG  ASN B  34      52.122 -17.399 -16.601  1.00 28.17           C
ANISOU 2280  CG  ASN B  34     4434   3077   3191    864   -566    152       C
ATOM   2281  OD1 ASN B  34      53.117 -16.931 -17.155  1.00 32.59           O
ANISOU 2281  OD1 ASN B  34     4924   3695   3764    934   -542    118       O
ATOM   2282  ND2 ASN B  34      51.276 -18.216 -17.220  1.00 38.33           N
ANISOU 2282  ND2 ASN B  34     5810   4284   4469    842   -588    159       N
ATOM   2283  N   ALA B  35      54.624 -18.766 -14.719  1.00 20.51           N
ANISOU 2283  N   ALA B  35     3503   2107   2184   1042   -675    158       N
ATOM   2284  CA  ALA B  35      56.076 -18.729 -14.597  1.00 21.52           C
ANISOU 2284  CA  ALA B  35     3575   2288   2313   1145   -687    132       C
ATOM   2285  C   ALA B  35      56.662 -17.455 -15.190  1.00 32.38           C
ANISOU 2285  C   ALA B  35     4821   3767   3716   1155   -623    100       C
ATOM   2286  O   ALA B  35      57.677 -16.954 -14.692  1.00 39.91           O
ANISOU 2286  O   ALA B  35     5697   4793   4675   1194   -619     91       O
ATOM   2287  CB  ALA B  35      56.688 -19.958 -15.268  1.00 21.71           C
ANISOU 2287  CB  ALA B  35     3675   2252   2322   1256   -735    110       C
ATOM   2288  N   PHE B  36      56.045 -16.915 -16.244  1.00 27.65           N
ANISOU 2288  N   PHE B  36     4196   3175   3133   1117   -574     85       N
ATOM   2289  CA  PHE B  36      56.595 -15.722 -16.879  1.00 29.45           C
ANISOU 2289  CA  PHE B  36     4307   3497   3385   1124   -515     57       C
ATOM   2290  C   PHE B  36      56.585 -14.529 -15.933  1.00 30.62           C
ANISOU 2290  C   PHE B  36     4372   3716   3547   1053   -485     72       C
ATOM   2291  O   PHE B  36      57.569 -13.784 -15.853  1.00 29.70           O
ANISOU 2291  O   PHE B  36     4161   3680   3442   1085   -464     55       O
ATOM   2292  CB  PHE B  36      55.820 -15.387 -18.150  1.00 24.93           C
ANISOU 2292  CB  PHE B  36     3735   2913   2825   1089   -472     42       C
ATOM   2293  CG  PHE B  36      56.091 -14.005 -18.660  1.00 24.95           C
ANISOU 2293  CG  PHE B  36     3622   3006   2853   1064   -408     23       C
ATOM   2294  CD1 PHE B  36      57.377 -13.626 -18.998  1.00 25.27           C
ANISOU 2294  CD1 PHE B  36     3582   3122   2900   1138   -391     -4       C
ATOM   2295  CD2 PHE B  36      55.069 -13.078 -18.785  1.00 28.45           C
ANISOU 2295  CD2 PHE B  36     4038   3460   3312    966   -366     35       C
ATOM   2296  CE1 PHE B  36      57.640 -12.355 -19.459  1.00 26.17           C
ANISOU 2296  CE1 PHE B  36     3592   3316   3035   1110   -334    -18       C
ATOM   2297  CE2 PHE B  36      55.327 -11.797 -19.249  1.00 19.03           C
ANISOU 2297  CE2 PHE B  36     2745   2344   2141    943   -310     20       C
ATOM   2298  CZ  PHE B  36      56.615 -11.437 -19.585  1.00 18.15           C
ANISOU 2298  CZ  PHE B  36     2558   2304   2036   1012   -295     -6       C
ATOM   2299  N   PHE B  37      55.477 -14.325 -15.217  1.00 28.71           N
ANISOU 2299  N   PHE B  37     4162   3445   3301    957   -483    104       N
ATOM   2300  CA  PHE B  37      55.360 -13.162 -14.342  1.00 22.68           C
ANISOU 2300  CA  PHE B  37     3325   2744   2548    888   -453    116       C
ATOM   2301  C   PHE B  37      56.405 -13.204 -13.234  1.00 38.44           C
ANISOU 2301  C   PHE B  37     5294   4779   4533    929   -486    121       C
ATOM   2302  O   PHE B  37      57.094 -12.211 -12.974  1.00 42.10           O
ANISOU 2302  O   PHE B  37     5665   5322   5012    928   -461    108       O
ATOM   2303  CB  PHE B  37      53.950 -13.089 -13.754  1.00 18.79           C
ANISOU 2303  CB  PHE B  37     2880   2212   2049    784   -449    148       C
ATOM   2304  CG  PHE B  37      52.860 -13.033 -14.791  1.00 19.41           C
ANISOU 2304  CG  PHE B  37     2982   2254   2137    738   -420    146       C
ATOM   2305  CD1 PHE B  37      53.095 -12.474 -16.038  1.00 17.77           C
ANISOU 2305  CD1 PHE B  37     2723   2078   1952    763   -380    115       C
ATOM   2306  CD2 PHE B  37      51.600 -13.541 -14.519  1.00 20.68           C
ANISOU 2306  CD2 PHE B  37     3218   2353   2286    668   -433    175       C
ATOM   2307  CE1 PHE B  37      52.093 -12.423 -16.994  1.00 21.73           C
ANISOU 2307  CE1 PHE B  37     3248   2547   2461    721   -357    112       C
ATOM   2308  CE2 PHE B  37      50.593 -13.492 -15.471  1.00 19.32           C
ANISOU 2308  CE2 PHE B  37     3065   2151   2124    625   -410    173       C
ATOM   2309  CZ  PHE B  37      50.841 -12.933 -16.709  1.00 16.68           C
ANISOU 2309  CZ  PHE B  37     2681   1846   1811    653   -373    141       C
ATOM   2310  N   GLY B  38      56.541 -14.355 -12.572  1.00 42.80           N
ANISOU 2310  N   GLY B  38     5928   5273   5059    965   -545    140       N
ATOM   2311  CA  GLY B  38      57.536 -14.482 -11.522  1.00 36.95           C
ANISOU 2311  CA  GLY B  38     5168   4565   4306   1010   -583    146       C
ATOM   2312  C   GLY B  38      58.960 -14.422 -12.035  1.00 31.26           C
ANISOU 2312  C   GLY B  38     4379   3902   3597   1112   -585    113       C
ATOM   2313  O   GLY B  38      59.846 -13.900 -11.353  1.00 40.90           O
ANISOU 2313  O   GLY B  38     5531   5190   4820   1130   -591    109       O
ATOM   2314  N   GLU B  39      59.204 -14.950 -13.237  1.00 31.40           N
ANISOU 2314  N   GLU B  39     4414   3899   3619   1179   -581     87       N
ATOM   2315  CA  GLU B  39      60.560 -14.943 -13.777  1.00 42.37           C
ANISOU 2315  CA  GLU B  39     5734   5348   5015   1281   -581     54       C
ATOM   2316  C   GLU B  39      60.985 -13.552 -14.226  1.00 35.10           C
ANISOU 2316  C   GLU B  39     4689   4526   4122   1254   -519     33       C
ATOM   2317  O   GLU B  39      62.167 -13.206 -14.119  1.00 39.02           O
ANISOU 2317  O   GLU B  39     5104   5098   4625   1308   -519     17       O
ATOM   2318  CB  GLU B  39      60.681 -15.936 -14.932  1.00 39.01           C
ANISOU 2318  CB  GLU B  39     5367   4870   4583   1364   -594     30       C
ATOM   2319  CG  GLU B  39      61.297 -17.260 -14.523  1.00 47.55           C
ANISOU 2319  CG  GLU B  39     6527   5900   5641   1460   -665     32       C
ATOM   2320  CD  GLU B  39      62.663 -17.083 -13.887  1.00 66.15           C
ANISOU 2320  CD  GLU B  39     8805   8332   7997   1531   -685     23       C
ATOM   2321  OE1 GLU B  39      63.657 -16.948 -14.632  1.00 71.53           O
ANISOU 2321  OE1 GLU B  39     9416   9075   8687   1613   -667    -11       O
ATOM   2322  OE2 GLU B  39      62.742 -17.060 -12.640  1.00 66.76           O
ANISOU 2322  OE2 GLU B  39     8890   8411   8065   1504   -718     50       O
ATOM   2323  N   ALA B  40      60.050 -12.746 -14.734  1.00 40.93           N
ANISOU 2323  N   ALA B  40     5410   5266   4875   1169   -468     35       N
ATOM   2324  CA  ALA B  40      60.383 -11.369 -15.083  1.00 43.68           C
ANISOU 2324  CA  ALA B  40     5647   5702   5249   1133   -412     20       C
ATOM   2325  C   ALA B  40      60.684 -10.537 -13.843  1.00 44.63           C
ANISOU 2325  C   ALA B  40     5711   5876   5373   1085   -416     34       C
ATOM   2326  O   ALA B  40      61.459  -9.577 -13.914  1.00 39.84           O
ANISOU 2326  O   ALA B  40     5004   5350   4781   1084   -389     20       O
ATOM   2327  CB  ALA B  40      59.248 -10.735 -15.886  1.00 36.79           C
ANISOU 2327  CB  ALA B  40     4779   4810   4390   1056   -363     20       C
ATOM   2328  N   ARG B  41      60.081 -10.885 -12.705  1.00 42.30           N
ANISOU 2328  N   ARG B  41     5477   5535   5060   1042   -450     63       N
ATOM   2329  CA  ARG B  41      60.380 -10.180 -11.463  1.00 46.99           C
ANISOU 2329  CA  ARG B  41     6026   6176   5652   1001   -459     76       C
ATOM   2330  C   ARG B  41      61.737 -10.598 -10.911  1.00 44.96           C
ANISOU 2330  C   ARG B  41     5739   5959   5385   1085   -503     70       C
ATOM   2331  O   ARG B  41      62.566  -9.750 -10.562  1.00 49.21           O
ANISOU 2331  O   ARG B  41     6188   6577   5935   1083   -494     61       O
ATOM   2332  CB  ARG B  41      59.274 -10.440 -10.437  1.00 41.81           C
ANISOU 2332  CB  ARG B  41     5448   5463   4976    929   -478    109       C
ATOM   2333  CG  ARG B  41      59.553  -9.875  -9.049  1.00 37.09           C
ANISOU 2333  CG  ARG B  41     4821   4906   4367    892   -495    124       C
ATOM   2334  CD  ARG B  41      59.894  -8.399  -9.129  1.00 47.79           C
ANISOU 2334  CD  ARG B  41     6070   6342   5746    850   -449    106       C
ATOM   2335  NE  ARG B  41      59.302  -7.621  -8.048  1.00 60.38           N
ANISOU 2335  NE  ARG B  41     7660   7950   7332    767   -441    121       N
ATOM   2336  CZ  ARG B  41      59.302  -6.296  -8.002  1.00 55.60           C
ANISOU 2336  CZ  ARG B  41     6982   7399   6745    713   -403    108       C
ATOM   2337  NH1 ARG B  41      59.858  -5.571  -8.959  1.00 48.35           N
ANISOU 2337  NH1 ARG B  41     5988   6529   5856    727   -368     84       N
ATOM   2338  NH2 ARG B  41      58.727  -5.682  -6.972  1.00 45.73           N
ANISOU 2338  NH2 ARG B  41     5738   6155   5483    644   -399    120       N
ATOM   2339  N   LYS B  42      61.986 -11.907 -10.841  1.00 39.37           N
ANISOU 2339  N   LYS B  42     5105   5197   4657   1159   -554     75       N
ATOM   2340  CA  LYS B  42      63.177 -12.417 -10.172  1.00 36.16           C
ANISOU 2340  CA  LYS B  42     4682   4819   4238   1240   -606     74       C
ATOM   2341  C   LYS B  42      64.438 -12.272 -11.008  1.00 33.81           C
ANISOU 2341  C   LYS B  42     4297   4594   3956   1328   -593     40       C
ATOM   2342  O   LYS B  42      65.536 -12.217 -10.445  1.00 34.65           O
ANISOU 2342  O   LYS B  42     4347   4759   4061   1378   -621     36       O
ATOM   2343  CB  LYS B  42      62.980 -13.883  -9.803  1.00 32.30           C
ANISOU 2343  CB  LYS B  42     4310   4240   3721   1292   -669     92       C
ATOM   2344  CG  LYS B  42      62.231 -14.089  -8.509  1.00 39.03           C
ANISOU 2344  CG  LYS B  42     5233   5047   4549   1223   -700    131       C
ATOM   2345  CD  LYS B  42      61.249 -15.229  -8.647  1.00 41.28           C
ANISOU 2345  CD  LYS B  42     5646   5224   4814   1215   -728    152       C
ATOM   2346  CE  LYS B  42      61.874 -16.396  -9.390  1.00 52.81           C
ANISOU 2346  CE  LYS B  42     7155   6642   6270   1328   -766    135       C
ATOM   2347  NZ  LYS B  42      60.836 -17.364  -9.823  1.00 56.25           N
ANISOU 2347  NZ  LYS B  42     7709   6972   6692   1311   -782    150       N
ATOM   2348  N   ALA B  43      64.312 -12.229 -12.333  1.00 34.82           N
ANISOU 2348  N   ALA B  43     4411   4721   4097   1348   -552     18       N
ATOM   2349  CA  ALA B  43      65.482 -12.127 -13.195  1.00 36.32           C
ANISOU 2349  CA  ALA B  43     4518   4983   4298   1432   -536    -14       C
ATOM   2350  C   ALA B  43      66.329 -10.924 -12.805  1.00 36.39           C
ANISOU 2350  C   ALA B  43     4403   5100   4325   1404   -513    -20       C
ATOM   2351  O   ALA B  43      65.827  -9.802 -12.702  1.00 48.75           O
ANISOU 2351  O   ALA B  43     5927   6691   5905   1309   -473    -13       O
ATOM   2352  CB  ALA B  43      65.052 -12.019 -14.660  1.00 28.94           C
ANISOU 2352  CB  ALA B  43     3583   4038   3374   1433   -485    -35       C
ATOM   2353  N   GLU B  44      67.614 -11.174 -12.554  1.00 32.73           N
ANISOU 2353  N   GLU B  44     3881   4697   3859   1487   -543    -31       N
ATOM   2354  CA  GLU B  44      68.543 -10.105 -12.212  1.00 46.17           C
ANISOU 2354  CA  GLU B  44     5461   6505   5577   1467   -528    -37       C
ATOM   2355  C   GLU B  44      68.961  -9.288 -13.425  1.00 44.08           C
ANISOU 2355  C   GLU B  44     5101   6315   5333   1464   -466    -61       C
ATOM   2356  O   GLU B  44      69.347  -8.123 -13.272  1.00 46.98           O
ANISOU 2356  O   GLU B  44     5376   6758   5717   1406   -438    -61       O
ATOM   2357  CB  GLU B  44      69.792 -10.686 -11.543  1.00 41.72           C
ANISOU 2357  CB  GLU B  44     4863   5986   5002   1559   -585    -40       C
ATOM   2358  CG  GLU B  44      70.588  -9.674 -10.738  1.00 50.41           C
ANISOU 2358  CG  GLU B  44     5861   7180   6114   1520   -589    -36       C
ATOM   2359  CD  GLU B  44      72.063 -10.019 -10.654  1.00 71.79           C
ANISOU 2359  CD  GLU B  44     8493   9962   8821   1613   -618    -51       C
ATOM   2360  OE1 GLU B  44      72.717 -10.109 -11.715  1.00 61.69           O
ANISOU 2360  OE1 GLU B  44     7168   8719   7551   1648   -578    -76       O
ATOM   2361  OE2 GLU B  44      72.569 -10.199  -9.527  1.00 67.39           O
ANISOU 2361  OE2 GLU B  44     7936   9417   8255   1620   -669    -39       O
ATOM   2362  N   SER B  45      68.884  -9.871 -14.618  1.00 33.52           N
ANISOU 2362  N   SER B  45     3789   4955   3992   1522   -444    -80       N
ATOM   2363  CA  SER B  45      69.403  -9.274 -15.837  1.00 32.92           C
ANISOU 2363  CA  SER B  45     3626   4953   3930   1537   -387   -103       C
ATOM   2364  C   SER B  45      68.885 -10.078 -17.018  1.00 34.82           C
ANISOU 2364  C   SER B  45     3938   5133   4160   1587   -371   -120       C
ATOM   2365  O   SER B  45      68.628 -11.279 -16.896  1.00 40.65           O
ANISOU 2365  O   SER B  45     4773   5794   4880   1649   -414   -120       O
ATOM   2366  CB  SER B  45      70.937  -9.249 -15.833  1.00 45.07           C
ANISOU 2366  CB  SER B  45     5066   6587   5470   1600   -393   -120       C
ATOM   2367  OG  SER B  45      71.446  -8.843 -17.089  1.00 57.42           O
ANISOU 2367  OG  SER B  45     6568   8207   7041   1599   -333   -141       O
ATOM   2368  N   VAL B  46      68.732  -9.408 -18.158  1.00 39.16           N
ANISOU 2368  N   VAL B  46     4444   5716   4719   1559   -310   -133       N
ATOM   2369  CA  VAL B  46      68.188 -10.016 -19.366  1.00 38.56           C
ANISOU 2369  CA  VAL B  46     4431   5588   4633   1595   -288   -150       C
ATOM   2370  C   VAL B  46      69.108  -9.694 -20.535  1.00 33.90           C
ANISOU 2370  C   VAL B  46     3759   5078   4042   1623   -237   -176       C
ATOM   2371  O   VAL B  46      69.622  -8.575 -20.643  1.00 38.94           O
ANISOU 2371  O   VAL B  46     4296   5802   4696   1570   -199   -173       O
ATOM   2372  CB  VAL B  46      66.751  -9.529 -19.653  1.00 36.16           C
ANISOU 2372  CB  VAL B  46     4187   5216   4337   1489   -258   -135       C
ATOM   2373  CG1 VAL B  46      66.218 -10.149 -20.939  1.00 31.27           C
ANISOU 2373  CG1 VAL B  46     3630   4545   3704   1526   -238   -153       C
ATOM   2374  CG2 VAL B  46      65.835  -9.859 -18.485  1.00 27.03           C
ANISOU 2374  CG2 VAL B  46     3118   3977   3177   1435   -301   -107       C
ATOM   2375  N   THR B  47      69.316 -10.688 -21.422  1.00 33.10           N
ANISOU 2375  N   THR B  47     3712   4945   3921   1691   -237   -199       N
ATOM   2376  CA  THR B  47      70.180 -10.503 -22.576  1.00 29.03           C
ANISOU 2376  CA  THR B  47     3134   4498   3399   1710   -189   -222       C
ATOM   2377  C   THR B  47      69.397  -9.912 -23.744  1.00 34.47           C
ANISOU 2377  C   THR B  47     3827   5181   4090   1664   -134   -226       C
ATOM   2378  O   THR B  47      68.177 -10.084 -23.833  1.00 35.25           O
ANISOU 2378  O   THR B  47     4004   5201   4188   1646   -141   -219       O
ATOM   2379  CB  THR B  47      70.793 -11.835 -22.995  1.00 36.41           C
ANISOU 2379  CB  THR B  47     4122   5405   4306   1806   -214   -246       C
ATOM   2380  OG1 THR B  47      69.761 -12.705 -23.474  1.00 35.35           O
ANISOU 2380  OG1 THR B  47     4107   5168   4157   1830   -230   -253       O
ATOM   2381  CG2 THR B  47      71.484 -12.489 -21.807  1.00 32.96           C
ANISOU 2381  CG2 THR B  47     3693   4964   3867   1853   -273   -241       C
ATOM   2382  N   PRO B  48      70.078  -9.191 -24.642  1.00 35.11           N
ANISOU 2382  N   PRO B  48     3825   5343   4171   1642    -81   -235       N
ATOM   2383  CA  PRO B  48      69.388  -8.678 -25.839  1.00 28.70           C
ANISOU 2383  CA  PRO B  48     3022   4525   3358   1602    -30   -239       C
ATOM   2384  C   PRO B  48      68.685  -9.765 -26.633  1.00 31.55           C
ANISOU 2384  C   PRO B  48     3491   4801   3695   1657    -41   -257       C
ATOM   2385  O   PRO B  48      67.583  -9.541 -27.148  1.00 39.01           O
ANISOU 2385  O   PRO B  48     4483   5697   4642   1621    -23   -254       O
ATOM   2386  CB  PRO B  48      70.526  -8.031 -26.643  1.00 27.68           C
ANISOU 2386  CB  PRO B  48     2795   4497   3226   1591     17   -247       C
ATOM   2387  CG  PRO B  48      71.549  -7.674 -25.628  1.00 37.41           C
ANISOU 2387  CG  PRO B  48     3947   5794   4471   1584     -3   -237       C
ATOM   2388  CD  PRO B  48      71.481  -8.746 -24.578  1.00 37.68           C
ANISOU 2388  CD  PRO B  48     4047   5770   4501   1646    -67   -238       C
ATOM   2389  N   GLU B  49      69.295 -10.948 -26.733  1.00 36.98           N
ANISOU 2389  N   GLU B  49     4222   5469   4360   1742    -72   -277       N
ATOM   2390  CA  GLU B  49      68.698 -12.032 -27.506  1.00 42.91           C
ANISOU 2390  CA  GLU B  49     5080   6137   5086   1794    -87   -296       C
ATOM   2391  C   GLU B  49      67.414 -12.532 -26.857  1.00 47.17           C
ANISOU 2391  C   GLU B  49     5726   6565   5630   1781   -130   -282       C
ATOM   2392  O   GLU B  49      66.406 -12.752 -27.541  1.00 53.01           O
ANISOU 2392  O   GLU B  49     6540   7239   6363   1768   -124   -286       O
ATOM   2393  CB  GLU B  49      69.700 -13.176 -27.667  1.00 36.22           C
ANISOU 2393  CB  GLU B  49     4254   5294   4212   1888   -115   -321       C
ATOM   2394  CG  GLU B  49      70.911 -12.830 -28.518  1.00 48.35           C
ANISOU 2394  CG  GLU B  49     5698   6935   5738   1911    -71   -338       C
ATOM   2395  CD  GLU B  49      72.038 -12.198 -27.720  1.00 45.65           C
ANISOU 2395  CD  GLU B  49     5247   6685   5413   1898    -69   -327       C
ATOM   2396  OE1 GLU B  49      71.857 -11.960 -26.507  1.00 42.11           O
ANISOU 2396  OE1 GLU B  49     4792   6223   4986   1869   -100   -306       O
ATOM   2397  OE2 GLU B  49      73.111 -11.946 -28.310  1.00 42.90           O
ANISOU 2397  OE2 GLU B  49     4820   6423   5055   1917    -37   -338       O
ATOM   2398  N   ALA B  50      67.432 -12.724 -25.536  1.00 41.55           N
ANISOU 2398  N   ALA B  50     5025   5831   4930   1781   -177   -264       N
ATOM   2399  CA  ALA B  50      66.236 -13.181 -24.835  1.00 41.37           C
ANISOU 2399  CA  ALA B  50     5103   5704   4911   1763   -221   -244       C
ATOM   2400  C   ALA B  50      65.093 -12.187 -24.997  1.00 38.95           C
ANISOU 2400  C   ALA B  50     4790   5384   4624   1677   -188   -226       C
ATOM   2401  O   ALA B  50      63.953 -12.572 -25.281  1.00 37.80           O
ANISOU 2401  O   ALA B  50     4740   5149   4473   1638   -197   -219       O
ATOM   2402  CB  ALA B  50      66.551 -13.404 -23.356  1.00 35.49           C
ANISOU 2402  CB  ALA B  50     4359   4952   4174   1770   -274   -224       C
ATOM   2403  N   ALA B  51      65.386 -10.895 -24.824  1.00 30.67           N
ANISOU 2403  N   ALA B  51     3637   4420   3596   1609   -147   -214       N
ATOM   2404  CA  ALA B  51      64.353  -9.873 -24.943  1.00 24.27           C
ANISOU 2404  CA  ALA B  51     2824   3595   2805   1488   -112   -193       C
ATOM   2405  C   ALA B  51      63.864  -9.728 -26.380  1.00 25.47           C
ANISOU 2405  C   ALA B  51     2992   3737   2947   1481    -68   -209       C
ATOM   2406  O   ALA B  51      62.684  -9.435 -26.604  1.00 25.13           O
ANISOU 2406  O   ALA B  51     3000   3637   2911   1403    -58   -195       O
ATOM   2407  CB  ALA B  51      64.876  -8.535 -24.419  1.00 19.82           C
ANISOU 2407  CB  ALA B  51     2146   3121   2264   1423    -82   -179       C
ATOM   2408  N   LEU B  52      64.747  -9.927 -27.362  1.00 21.65           N
ANISOU 2408  N   LEU B  52     2467   3312   2447   1563    -42   -238       N
ATOM   2409  CA  LEU B  52      64.317  -9.864 -28.755  1.00 20.39           C
ANISOU 2409  CA  LEU B  52     2331   3145   2273   1564     -3   -255       C
ATOM   2410  C   LEU B  52      63.389 -11.023 -29.096  1.00 21.83           C
ANISOU 2410  C   LEU B  52     2646   3213   2437   1591    -39   -263       C
ATOM   2411  O   LEU B  52      62.382 -10.834 -29.789  1.00 25.68           O
ANISOU 2411  O   LEU B  52     3180   3653   2923   1535    -22   -259       O
ATOM   2412  CB  LEU B  52      65.531  -9.854 -29.683  1.00 21.10           C
ANISOU 2412  CB  LEU B  52     2357   3316   2344   1604     30   -276       C
ATOM   2413  CG  LEU B  52      65.224  -9.872 -31.184  1.00 22.05           C
ANISOU 2413  CG  LEU B  52     2504   3432   2444   1606     68   -294       C
ATOM   2414  CD1 LEU B  52      64.224  -8.780 -31.535  1.00 21.29           C
ANISOU 2414  CD1 LEU B  52     2392   3332   2363   1523    107   -278       C
ATOM   2415  CD2 LEU B  52      66.493  -9.719 -32.014  1.00 31.73           C
ANISOU 2415  CD2 LEU B  52     3655   4748   3652   1633    103   -309       C
ATOM   2416  N   ALA B  53      63.715 -12.228 -28.622  1.00 21.36           N
ANISOU 2416  N   ALA B  53     2648   3106   2363   1671    -93   -273       N
ATOM   2417  CA  ALA B  53      62.851 -13.380 -28.863  1.00 21.15           C
ANISOU 2417  CA  ALA B  53     2754   2964   2318   1698   -135   -280       C
ATOM   2418  C   ALA B  53      61.449 -13.147 -28.314  1.00 21.65           C
ANISOU 2418  C   ALA B  53     2880   2949   2399   1583   -150   -246       C
ATOM   2419  O   ALA B  53      60.455 -13.479 -28.970  1.00 20.14           O
ANISOU 2419  O   ALA B  53     2768   2686   2199   1554   -153   -247       O
ATOM   2420  CB  ALA B  53      63.468 -14.634 -28.245  1.00 23.27           C
ANISOU 2420  CB  ALA B  53     3078   3193   2570   1767   -193   -287       C
ATOM   2421  N   ILE B  54      61.349 -12.570 -27.115  1.00 22.16           N
ANISOU 2421  N   ILE B  54     2907   3027   2485   1517   -160   -216       N
ATOM   2422  CA  ILE B  54      60.039 -12.274 -26.539  1.00 19.26           C
ANISOU 2422  CA  ILE B  54     2588   2596   2133   1408   -169   -183       C
ATOM   2423  C   ILE B  54      59.312 -11.221 -27.370  1.00 21.35           C
ANISOU 2423  C   ILE B  54     2820   2882   2411   1326   -116   -179       C
ATOM   2424  O   ILE B  54      58.095 -11.306 -27.577  1.00 27.89           O
ANISOU 2424  O   ILE B  54     3713   3642   3241   1263   -121   -166       O
ATOM   2425  CB  ILE B  54      60.198 -11.830 -25.072  1.00 19.72           C
ANISOU 2425  CB  ILE B  54     2607   2676   2209   1362   -188   -156       C
ATOM   2426  CG1 ILE B  54      60.338 -13.070 -24.193  1.00 20.56           C
ANISOU 2426  CG1 ILE B  54     2794   2719   2301   1416   -254   -149       C
ATOM   2427  CG2 ILE B  54      59.017 -10.990 -24.587  1.00 18.22           C
ANISOU 2427  CG2 ILE B  54     2420   2464   2040   1238   -173   -126       C
ATOM   2428  CD1 ILE B  54      61.127 -12.790 -22.917  1.00 21.64           C
ANISOU 2428  CD1 ILE B  54     2871   2905   2445   1422   -274   -135       C
ATOM   2429  N   ALA B  55      60.042 -10.217 -27.864  1.00 18.53           N
ANISOU 2429  N   ALA B  55     2359   2619   2062   1325    -66   -189       N
ATOM   2430  CA  ALA B  55      59.410  -9.164 -28.653  1.00 17.94           C
ANISOU 2430  CA  ALA B  55     2252   2565   1998   1249    -16   -183       C
ATOM   2431  C   ALA B  55      58.875  -9.693 -29.980  1.00 20.95           C
ANISOU 2431  C   ALA B  55     2698   2902   2358   1274     -7   -203       C
ATOM   2432  O   ALA B  55      57.830  -9.232 -30.453  1.00 18.55           O
ANISOU 2432  O   ALA B  55     2419   2567   2062   1201      9   -192       O
ATOM   2433  CB  ALA B  55      60.398  -8.023 -28.891  1.00 17.95           C
ANISOU 2433  CB  ALA B  55     2133   2678   2011   1244     32   -188       C
ATOM   2434  N   HIS B  56      59.575 -10.652 -30.595  1.00 24.56           N
ANISOU 2434  N   HIS B  56     3185   3359   2789   1378    -20   -233       N
ATOM   2435  CA  HIS B  56      59.075 -11.266 -31.822  1.00 18.94           C
ANISOU 2435  CA  HIS B  56     2546   2598   2052   1408    -18   -254       C
ATOM   2436  C   HIS B  56      57.799 -12.055 -31.562  1.00 18.72           C
ANISOU 2436  C   HIS B  56     2636   2455   2024   1368    -65   -240       C
ATOM   2437  O   HIS B  56      56.828 -11.945 -32.322  1.00 21.71           O
ANISOU 2437  O   HIS B  56     3058   2793   2399   1319    -55   -238       O
ATOM   2438  CB  HIS B  56      60.146 -12.172 -32.432  1.00 19.84           C
ANISOU 2438  CB  HIS B  56     2668   2734   2134   1537    -24   -292       C
ATOM   2439  CG  HIS B  56      61.064 -11.470 -33.381  1.00 21.99           C
ANISOU 2439  CG  HIS B  56     2848   3111   2397   1571     35   -312       C
ATOM   2440  ND1 HIS B  56      60.673 -11.092 -34.647  1.00 22.12           N
ANISOU 2440  ND1 HIS B  56     2869   3137   2398   1552     74   -323       N
ATOM   2441  CD2 HIS B  56      62.354 -11.078 -33.252  1.00 27.53           C
ANISOU 2441  CD2 HIS B  56     3449   3912   3099   1606     59   -318       C
ATOM   2442  CE1 HIS B  56      61.682 -10.495 -35.257  1.00 28.28           C
ANISOU 2442  CE1 HIS B  56     3557   4018   3169   1570    121   -333       C
ATOM   2443  NE2 HIS B  56      62.714 -10.474 -34.433  1.00 29.87           N
ANISOU 2443  NE2 HIS B  56     3694   4275   3382   1592    112   -328       N
ATOM   2444  N   ARG B  57      57.780 -12.851 -30.492  1.00 18.94           N
ANISOU 2444  N   ARG B  57     2714   2430   2052   1384   -117   -228       N
ATOM   2445  CA  ARG B  57      56.590 -13.630 -30.172  1.00 18.81           C
ANISOU 2445  CA  ARG B  57     2807   2306   2033   1340   -164   -211       C
ATOM   2446  C   ARG B  57      55.425 -12.725 -29.813  1.00 17.97           C
ANISOU 2446  C   ARG B  57     2686   2190   1953   1216   -146   -178       C
ATOM   2447  O   ARG B  57      54.284 -12.984 -30.215  1.00 17.74           O
ANISOU 2447  O   ARG B  57     2725   2094   1921   1165   -158   -169       O
ATOM   2448  CB  ARG B  57      56.890 -14.593 -29.027  1.00 20.82           C
ANISOU 2448  CB  ARG B  57     3113   2514   2282   1381   -222   -201       C
ATOM   2449  CG  ARG B  57      58.043 -15.527 -29.314  1.00 22.12           C
ANISOU 2449  CG  ARG B  57     3296   2686   2423   1512   -245   -235       C
ATOM   2450  CD  ARG B  57      58.531 -16.227 -28.060  1.00 23.69           C
ANISOU 2450  CD  ARG B  57     3520   2860   2621   1551   -297   -222       C
ATOM   2451  NE  ARG B  57      59.726 -17.013 -28.339  1.00 27.21           N
ANISOU 2451  NE  ARG B  57     3969   3324   3044   1684   -316   -256       N
ATOM   2452  CZ  ARG B  57      60.397 -17.711 -27.434  1.00 22.21           C
ANISOU 2452  CZ  ARG B  57     3355   2679   2406   1744   -363   -253       C
ATOM   2453  NH1 ARG B  57      60.020 -17.746 -26.168  1.00 21.76           N
ANISOU 2453  NH1 ARG B  57     3318   2588   2361   1690   -397   -217       N
ATOM   2454  NH2 ARG B  57      61.471 -18.398 -27.813  1.00 33.20           N
ANISOU 2454  NH2 ARG B  57     4737   4101   3775   1819   -369   -283       N
ATOM   2455  N   TRP B  58      55.690 -11.657 -29.060  1.00 17.56           N
ANISOU 2455  N   TRP B  58     2544   2203   1924   1167   -119   -160       N
ATOM   2456  CA  TRP B  58      54.615 -10.750 -28.686  1.00 16.81           C
ANISOU 2456  CA  TRP B  58     2431   2102   1853   1056   -102   -131       C
ATOM   2457  C   TRP B  58      54.030 -10.064 -29.913  1.00 17.79           C
ANISOU 2457  C   TRP B  58     2541   2238   1980   1017    -61   -139       C
ATOM   2458  O   TRP B  58      52.806  -9.994 -30.071  1.00 18.40           O
ANISOU 2458  O   TRP B  58     2663   2266   2064    948    -66   -123       O
ATOM   2459  CB  TRP B  58      55.116  -9.719 -27.681  1.00 16.51           C
ANISOU 2459  CB  TRP B  58     2301   2133   1838   1019    -82   -116       C
ATOM   2460  CG  TRP B  58      54.004  -8.880 -27.182  1.00 15.81           C
ANISOU 2460  CG  TRP B  58     2203   2034   1772    913    -69    -89       C
ATOM   2461  CD1 TRP B  58      53.827  -7.544 -27.381  1.00 15.30           C
ANISOU 2461  CD1 TRP B  58     2065   2021   1727    853    -24    -83       C
ATOM   2462  CD2 TRP B  58      52.874  -9.331 -26.432  1.00 15.61           C
ANISOU 2462  CD2 TRP B  58     2245   1939   1748    855   -102    -64       C
ATOM   2463  NE1 TRP B  58      52.662  -7.130 -26.779  1.00 14.79           N
ANISOU 2463  NE1 TRP B  58     2017   1925   1678    767    -27    -59       N
ATOM   2464  CE2 TRP B  58      52.060  -8.210 -26.191  1.00 15.79           C
ANISOU 2464  CE2 TRP B  58     2226   1980   1793    765    -72    -46       C
ATOM   2465  CE3 TRP B  58      52.478 -10.575 -25.930  1.00 17.11           C
ANISOU 2465  CE3 TRP B  58     2527   2053   1922    869   -153    -53       C
ATOM   2466  CZ2 TRP B  58      50.874  -8.294 -25.473  1.00 20.55           C
ANISOU 2466  CZ2 TRP B  58     2870   2536   2402    692    -90    -20       C
ATOM   2467  CZ3 TRP B  58      51.300 -10.656 -25.217  1.00 17.17           C
ANISOU 2467  CZ3 TRP B  58     2577   2012   1935    790   -171    -24       C
ATOM   2468  CH2 TRP B  58      50.512  -9.523 -24.993  1.00 15.39           C
ANISOU 2468  CH2 TRP B  58     2302   1814   1731    704   -138     -9       C
ATOM   2469  N   ARG B  59      54.898  -9.558 -30.793  1.00 16.61           N
ANISOU 2469  N   ARG B  59     2329   2158   1824   1061    -21   -161       N
ATOM   2470  CA  ARG B  59      54.452  -8.939 -32.037  1.00 16.36           C
ANISOU 2470  CA  ARG B  59     2285   2140   1789   1033     17   -168       C
ATOM   2471  C   ARG B  59      53.496  -9.853 -32.793  1.00 16.47           C
ANISOU 2471  C   ARG B  59     2403   2070   1785   1035    -10   -176       C
ATOM   2472  O   ARG B  59      52.406  -9.435 -33.197  1.00 16.02           O
ANISOU 2472  O   ARG B  59     2366   1985   1737    964     -2   -163       O
ATOM   2473  CB  ARG B  59      55.668  -8.593 -32.901  1.00 16.74           C
ANISOU 2473  CB  ARG B  59     2267   2271   1824   1099     57   -194       C
ATOM   2474  CG  ARG B  59      55.366  -7.765 -34.143  1.00 16.50           C
ANISOU 2474  CG  ARG B  59     2209   2271   1788   1066    103   -198       C
ATOM   2475  CD  ARG B  59      55.166  -8.637 -35.375  1.00 17.64           C
ANISOU 2475  CD  ARG B  59     2427   2375   1899   1121     96   -225       C
ATOM   2476  NE  ARG B  59      54.867  -7.847 -36.563  1.00 28.43           N
ANISOU 2476  NE  ARG B  59     3771   3771   3259   1088    138   -227       N
ATOM   2477  CZ  ARG B  59      54.428  -8.353 -37.707  1.00 29.47           C
ANISOU 2477  CZ  ARG B  59     3967   3867   3363   1110    136   -245       C
ATOM   2478  NH1 ARG B  59      54.203  -9.649 -37.849  1.00 40.02           N
[truncated: 1,597,974 more chars]
