# Supplementary material for: Azetidine amino acid biosynthesis by non-haem iron-dependent enzymes
Source: Nat Chem. 2025 Oct 21;18(3):492–501. doi: 10.1038/s41557-025-01958-x (PMC12614342; doi:10.1038/s41557-025-01958-x)
Supplement: Supplementary file 7 — Fig. 4a–c statistical source data. [file 41557_2025_1958_MOESM7_ESM.xlsx]

## Sheet: Fig 5a
starting	Ile	150uM		PolF	15uM
repeat 1	concentration (uM)
time/min	dh-Ile	Ile
0.5	8.82625	141.174
1	12.9462	137.054
2	20.6411	129.359
4	29.3345	120.665
8	36.8102	113.19
20	43.5613	106.439
repeat 2
time/min	dh-Ile	Ile
0.5	10.5853	139.415
1	13.3384	136.662
2	21.2638	128.736
4	33.9307	116.069
8	41.5847	108.415
20	52.8956	97.1044
repeat 3
time/min	dh-Ile	Ile
0.5	11.2354	138.765
1	15.6896	134.31
2	26.2231	123.777
4	37.5687	112.431
8	46.5273	103.473
20	59.5266	90.4734
average
time/min	dh-Ile	Ile
0.5	10.2156	139.784
1	13.9914	136.009
2	22.7093	127.291
4	33.6113	116.389
8	41.6407	108.359
20	51.9945	98.0055
error
time/min	dh-Ile	Ile
0.5	1.24638	1.24638
1	1.48369	1.48369
2	3.05887	3.05887
4	4.12637	4.12637
8	4.85878	4.85878
20	8.02071	8.02071

## Sheet: Fig 5b
repeat 1	concentration (uM)
time/min	dh-Ile	PA	Ile
0.5	50.2395	0	99.7605
1	39.7261	12.9089	97.365
2	29.7422	20.6605	99.5973
4	27.4336	21.0936	101.473
8	22.5131	26.8261	100.661
20	5.53282	54.4046	88.7847
repeat 2
time/min	dh-Ile	PA	Ile
0.5	48.4992	0	101.501
1	43.3544	3.84009	102.805
2	43.9489	4.13927	101.912
4	40.7708	6.64919	102.58
8	33.1029	12.3721	104.525
20	22.1755	23.2562	104.568
repeat 3
time/min	dh-Ile	PA	Ile
0.5	50.9677	0	99.0323
1	45.9573	4.16216	99.8805
2	43.8811	5.98323	100.136
4	39.7171	7.94535	102.338
8	24.9324	22.5763	102.491
20	15.1554	33.3413	101.503
average
time/min	dh-Ile	PA	Ile
0.5	49.9021	0	100.098
1	43.0126	6.97038	100.017
2	39.1907	10.261	100.548
4	35.9738	11.8961	102.13
8	26.8495	20.5915	102.559
20	14.2879	37.0007	98.2854
error
time/min	dh-Ile	PA	Ile
0.5	1.26833	0	1.26833
1	3.12962	5.14543	2.72282
2	8.18273	9.05329	1.2112
4	7.41479	7.99165	0.58205
8	5.54912	7.42857	1.93293
20	8.3552	15.8934	8.36937

## Sheet: Fig 5c
repeat 1	concentration (uM)
time/min	4OH	3OH	Dh	Azi	PA	Ile
0.5	1.92551	0.415514	12.548	1.23652	4.53212	129.342
1	2.64904	0.444563	13.4009	0.992381	6.13775	126.375
2	1.93134	0.454685	21.428	0.932583	8.49771	116.756
4	2.38355	0.722307	25.3332	0.975306	14.8064	105.779
8	3.59319	0.867306	18.6121	1.25604	23.175	102.496
20	3.71885	1.75423	8.84601	2.24271	51.393	82.0452
repeat 2
time/min	4OH	3OH	Dh	Azi	PA	Ile
0.5	2.55914	0.353282	8.55827	1.54511	7.85816	129.126
1	1.94091	0.342791	13.6051	0	5.02039	129.091
2	1.82088	0.331359	21.4162	1.20083	6.6577	118.573
4	3.12301	0.576848	20.2409	1.59411	19.8466	104.619
8	3.92626	0.75023	20.5953	1.62621	25.4299	97.672
20	4.41019	1.0471	10.8871	2.46052	52.9494	78.2456
repeat 3
time/min	4OH	3OH	Dh	Azi	PA	Ile
0.5	3.62421	0.518999	9.137	1.52462	7.68183	127.513
1	2.56253	0.420911	12.8458	1.29283	6.92673	125.951
2	2.39385	0.451508	18.9803	1.18404	7.57819	119.412
4	3.85953	0.718233	18.2096	1.62273	20.3901	105.2
8	4.18858	0.88295	13.444	2.0876	36.0822	93.3146
20	7.58558	1.94064	10.1595	2.58301	55.9404	71.7908
average
time/min	4OH	3OH	Dh	Azi	PA	Ile
0.5	2.70295	0.429265	10.0811	1.43542	6.6907	128.661
1	2.38416	0.402755	13.2839	0.761736	6.02829	127.139
2	2.04869	0.412517	20.6082	1.10582	7.57787	118.247
4	3.12203	0.672463	21.2612	1.39738	18.3477	105.199
8	3.90267	0.833495	17.5505	1.65661	28.2291	97.8277
20	5.23821	1.58066	9.96422	2.42875	53.4276	77.3605
error
time/min	4OH	3OH	Dh	Azi	PA	Ile
0.5	0.858435	0.0837099	2.15594	0.172554	1.87147	0.999387
1	0.386292	0.0532596	0.392921	0.676571	0.957872	1.70346
2	0.303978	0.070303	1.40976	0.15026	0.920004	1.35791
4	0.737988	0.0828299	3.66979	0.36581	3.07888	0.580338
8	0.298396	0.072533	3.69197	0.416615	6.89384	4.59281
20	2.06206	0.471382	1.03447	0.172359	2.31112	5.18418
