# Supplementary material for: Azetidine amino acid biosynthesis by non-haem iron-dependent enzymes
Source: Nat Chem. 2025 Oct 21;18(3):492–501. doi: 10.1038/s41557-025-01958-x (PMC12614342; doi:10.1038/s41557-025-01958-x)
Supplement: Supplementary file 10 — Extended Data Fig.3a–d statistical source data for stopped flow. [file 41557_2025_1958_MOESM10_ESM.xlsx]

## Sheet: ED fig3a
	0.1s	1s	10s	30s	100s	1000s
251.826	0.177715	0.185097	0.180162	0.180162	0.182622	0.182622
253.984	0.193434	0.198286	0.195853	0.198286	0.200733	0.200733
256.142	0.21122	0.218439	0.213613	0.213613	0.216019	0.218439
258.299	0.230872	0.2261	0.228479	0.228479	0.230872	0.230872
260.457	0.251625	0.24698	0.249296	0.251625	0.251625	0.253966
262.614	0.263446	0.27025	0.272541	0.274845	0.277162	0.27949
264.77	0.305554	0.307834	0.307834	0.307834	0.310125	0.312429
266.927	0.338913	0.341181	0.345752	0.34346	0.345752	0.350372
269.083	0.396048	0.386708	0.389024	0.391353	0.393694	0.398414
271.239	0.441249	0.44597	0.441249	0.443603	0.44835	0.450742
273.394	0.497861	0.505	0.502607	0.505	0.509826	0.514705
275.549	0.557093	0.559473	0.564271	0.569124	0.574031	0.581498
277.704	0.616645	0.616645	0.626243	0.628676	0.636058	0.643567
279.859	0.681546	0.674288	0.676694	0.681546	0.688928	0.696438
282.013	0.710214	0.714987	0.722246	0.724692	0.732116	0.742217
284.167	0.736679	0.743858	0.741452	0.746278	0.756092	0.768682
286.321	0.749862	0.754582	0.756962	0.761761	0.771521	0.786584
288.474	0.759163	0.766186	0.766186	0.773326	0.783031	0.798008
290.628	0.779305	0.772429	0.779305	0.788645	0.80061	0.817934
292.78	0.7836	0.78801	0.792464	0.801512	0.815448	0.837228
294.933	0.769885	0.775821	0.777818	0.785898	0.808926	0.837815
297.085	0.688127	0.688127	0.695628	0.714177	0.748676	0.803262
299.237	0.549622	0.551582	0.566577	0.594945	0.651698	0.721334
301.389	0.415373	0.414076	0.433264	0.464098	0.525631	0.623798
303.54	0.31172	0.31635	0.333439	0.365587	0.432534	0.540377
305.691	0.248863	0.252843	0.270647	0.305315	0.371169	0.483255
307.842	0.212407	0.215691	0.234683	0.267181	0.334972	0.448876
309.992	0.192975	0.197321	0.214622	0.247095	0.314282	0.427822
312.143	0.18402	0.188039	0.204965	0.236647	0.303218	0.415381
314.292	0.178462	0.181644	0.199989	0.23016	0.295029	0.405694
316.442	0.174771	0.17947	0.195197	0.225632	0.288822	0.398
318.591	0.171024	0.174861	0.191251	0.220767	0.282929	0.391491
320.74	0.169581	0.172876	0.189412	0.217463	0.278257	0.383887
322.889	0.16698	0.170905	0.185555	0.213573	0.272426	0.375996
325.037	0.163983	0.167521	0.182581	0.209284	0.266694	0.368044
327.185	0.161247	0.164323	0.179578	0.204483	0.260315	0.36003
329.333	0.157551	0.16105	0.175032	0.200238	0.255333	0.35188
331.481	0.154684	0.157595	0.171242	0.195251	0.248019	0.343582
333.628	0.151209	0.154525	0.168501	0.190423	0.241772	0.33542
335.775	0.14811	0.150386	0.163269	0.185731	0.235339	0.327763
337.921	0.144343	0.146983	0.159282	0.181188	0.229466	0.319604
340.068	0.140276	0.143376	0.155861	0.176091	0.223017	0.311559
342.214	0.136971	0.139698	0.151181	0.171442	0.217059	0.303587
344.359	0.133419	0.136148	0.146856	0.166422	0.210478	0.294979
346.505	0.129792	0.132372	0.142725	0.161429	0.204345	0.286619
348.65	0.126422	0.128851	0.138704	0.156858	0.198203	0.278268
350.795	0.123522	0.125068	0.13467	0.152113	0.192376	0.270041
352.939	0.120203	0.122024	0.131245	0.147741	0.186847	0.26201
355.083	0.117369	0.119233	0.127854	0.143743	0.181463	0.254489
357.227	0.114905	0.116298	0.124499	0.13982	0.176123	0.246743
359.371	0.112152	0.113734	0.121505	0.13652	0.171295	0.239479
361.514	0.110151	0.111746	0.119034	0.133109	0.16679	0.232398
363.657	0.108593	0.109739	0.116681	0.13017	0.162633	0.225862
365.8	0.106941	0.10782	0.114319	0.127309	0.158452	0.219097
367.942	0.105306	0.106387	0.112492	0.124854	0.154841	0.212903
370.085	0.103889	0.104893	0.110716	0.122549	0.151294	0.206799
372.226	0.102766	0.103471	0.109197	0.120442	0.147992	0.200887
374.368	0.10148	0.102279	0.107508	0.118435	0.144761	0.195088
376.509	0.100589	0.101138	0.106247	0.116516	0.141791	0.189541
378.65	0.0997739	0.100181	0.104891	0.114762	0.138885	0.184089
380.791	0.0990975	0.0991767	0.103834	0.113219	0.136185	0.178968
382.931	0.098122	0.0982777	0.102698	0.111594	0.133526	0.173924
385.071	0.0975629	0.0976398	0.101734	0.110198	0.131113	0.169237
387.211	0.096971	0.0969329	0.100763	0.108918	0.12881	0.16477
389.35	0.0965697	0.0962674	0.0999851	0.107711	0.126657	0.160559
391.49	0.0961824	0.0958078	0.0992662	0.106574	0.124639	0.156552
393.628	0.095562	0.0953018	0.0985092	0.105528	0.122717	0.152784
395.767	0.095154	0.0947423	0.0978208	0.104541	0.120837	0.149195
397.905	0.0950541	0.0943986	0.0972589	0.103666	0.11917	0.145917
400.043	0.0948796	0.0941075	0.0965914	0.102719	0.117419	0.142644
402.181	0.0942971	0.0935693	0.0959283	0.10173	0.115591	0.139313
404.318	0.0936449	0.0928082	0.0951019	0.100621	0.113716	0.135924
406.455	0.0932148	0.0923814	0.0943139	0.0995395	0.11183	0.132719
408.592	0.0925231	0.0914098	0.0933815	0.0982634	0.109888	0.12942
410.729	0.0916282	0.0907168	0.0923752	0.0970108	0.107894	0.126273
412.865	0.0906413	0.0896373	0.0912045	0.0955335	0.105819	0.123104
415.001	0.0896383	0.0886357	0.0899472	0.0940616	0.103723	0.119974
417.136	0.0883467	0.0872132	0.0884932	0.0923929	0.101392	0.116712
419.272	0.086894	0.0858645	0.0869627	0.0906204	0.0990882	0.11353
421.407	0.0855647	0.0845267	0.0854024	0.0888247	0.0967833	0.110427
423.541	0.0840526	0.0828219	0.0837446	0.0869584	0.0943723	0.107277
425.676	0.0822739	0.0810554	0.0819254	0.0849842	0.091909	0.104078
427.81	0.0806758	0.07934	0.080021	0.0828656	0.0893628	0.100908
429.944	0.0787046	0.077419	0.0780871	0.0807177	0.0868138	0.0977863
432.077	0.0765994	0.0753502	0.0759503	0.07848	0.0841711	0.094652
434.21	0.0743778	0.0733043	0.0738407	0.0761954	0.081512	0.0915052
436.343	0.0720612	0.0710857	0.0716458	0.0738521	0.0787836	0.0883861
438.476	0.0699584	0.0689097	0.069492	0.0715362	0.0761465	0.0854359
440.608	0.067707	0.0667464	0.0672634	0.0692632	0.0735718	0.0825871
442.74	0.0655589	0.0646876	0.065203	0.0670208	0.0710756	0.0798889
444.872	0.0635131	0.0625881	0.0632388	0.0649217	0.0687061	0.077401
447.003	0.0614482	0.0605927	0.061319	0.0629374	0.0664375	0.0750046
449.135	0.0596034	0.0588981	0.0595734	0.0610777	0.0643601	0.0727769
451.265	0.058117	0.0574174	0.0581312	0.0595339	0.0626125	0.0708767
453.396	0.0567683	0.0561236	0.0567823	0.0581449	0.0610247	0.0691883
455.526	0.0554517	0.0548727	0.055562	0.0567917	0.0595121	0.0675644
457.656	0.0542367	0.0536762	0.0543836	0.0555741	0.0580997	0.0660402
459.786	0.0531746	0.0525898	0.0533018	0.0544102	0.0567637	0.0645674
461.915	0.0522187	0.051686	0.0523883	0.0534319	0.0556243	0.0632865
464.044	0.0513569	0.0508543	0.0515055	0.0524441	0.0545229	0.0620128
466.173	0.0504616	0.049988	0.0506447	0.0515398	0.053444	0.0607592
468.301	0.0498997	0.0493624	0.0499419	0.0507967	0.0525963	0.0597408
470.43	0.04937	0.0488059	0.0494242	0.0502392	0.0519173	0.0589174
472.557	0.0489012	0.0484114	0.0489946	0.0497655	0.0513115	0.0582184
474.685	0.0484781	0.0479502	0.048541	0.0492711	0.0507225	0.0575134
476.812	0.0478858	0.0473855	0.047967	0.0486576	0.0500015	0.056687
478.939	0.0472886	0.0467372	0.04733	0.047965	0.0492101	0.0557429
481.066	0.0466723	0.0461669	0.0467816	0.0473699	0.0485214	0.0548121
483.192	0.046204	0.0457355	0.0462591	0.0468248	0.0478893	0.0539942
485.318	0.0457532	0.0452225	0.0457675	0.0463276	0.0473059	0.0532517
487.444	0.0450844	0.0446855	0.0452027	0.0457501	0.0466541	0.0524636
489.57	0.0446965	0.0441692	0.0446965	0.0452098	0.0460617	0.0517149
491.695	0.0441211	0.0435642	0.0441211	0.0446216	0.0453948	0.0508751
493.82	0.0436996	0.0432128	0.0437569	0.0442013	0.0449335	0.0502531
495.944	0.0432446	0.0428309	0.0433629	0.0437919	0.0444733	0.049663
498.069	0.042921	0.0424336	0.0429668	0.0433632	0.0439892	0.0490916
500.193	0.0425495	0.0420549	0.042534	0.0429517	0.0435247	0.0484969
502.316	0.0420302	0.0416249	0.0421081	0.0424826	0.0430606	0.0479177
504.44	0.041614	0.0412239	0.0417545	0.0421138	0.0426454	0.0473963
506.563	0.041218	0.040734	0.0413273	0.0416869	0.0421562	0.0468148
508.686	0.0408255	0.040408	0.0409184	0.0412744	0.0416927	0.0462741
510.808	0.0405278	0.0400255	0.040543	0.0409088	0.0413358	0.0457991
512.93	0.0401002	0.0396837	0.0401597	0.0404872	0.0409194	0.0452648
515.052	0.039803	0.0393825	0.0398611	0.0401804	0.0405582	0.044823
517.174	0.0393901	0.038993	0.0394894	0.0397875	0.0401712	0.0443272
519.295	0.0390583	0.0385817	0.0391284	0.0394091	0.0397461	0.0438389
521.416	0.0388525	0.0383633	0.0388525	0.0391463	0.0394683	0.0434785
523.537	0.0384427	0.0381185	0.0385697	0.038866	0.0391767	0.043122
525.658	0.0381842	0.037785	0.0382556	0.0385267	0.0388266	0.0426867
527.778	0.0379538	0.0374727	0.037983	0.0383041	0.0385523	0.0423521
529.898	0.0376435	0.0371637	0.0376885	0.0380037	0.038244	0.0419709
532.017	0.0371581	0.0369098	0.037391	0.0376707	0.0379039	0.0415894
534.136	0.0369434	0.0366208	0.037137	0.0374277	0.03767	0.0412727
536.255	0.0366579	0.0363197	0.0367932	0.0370979	0.0373012	0.0408566
538.374	0.0363352	0.0359465	0.0364589	0.0367596	0.036972	0.0404556
540.492	0.0360892	0.0356662	0.036126	0.0364022	0.0366232	0.0400266
542.61	0.0357329	0.0353365	0.0358652	0.0361108	0.0363188	0.0396792
544.728	0.0353566	0.0351084	0.0355858	0.0358534	0.0360446	0.0393275
546.846	0.0350847	0.0347242	0.0352745	0.0355405	0.0357306	0.0389553
548.963	0.0349484	0.0345386	0.0350789	0.0353399	0.0354891	0.0386538
551.08	0.0346815	0.0342844	0.0347718	0.0350067	0.0351514	0.038236
553.196	0.0344182	0.0340518	0.0345404	0.0348024	0.0349422	0.0379235
555.312	0.0340528	0.0336992	0.0342887	0.0345415	0.0346596	0.0375706
557.428	0.0338896	0.0335479	0.034085	0.0343131	0.0344109	0.0372728
559.544	0.0336819	0.0333201	0.0338394	0.0340914	0.0342017	0.0369842
561.659	0.0334062	0.0330397	0.0335743	0.0338342	0.0339412	0.0366725
563.775	0.0331122	0.0327422	0.0332899	0.0335269	0.0336307	0.036307
565.889	0.0327624	0.0324889	0.0330217	0.0332667	0.0333388	0.0359568
568.004	0.0325419	0.0322625	0.0327795	0.0330033	0.0330733	0.0356415
570.118	0.0323326	0.0320213	0.0325358	0.0327661	0.0328339	0.0353354
572.232	0.0320529	0.0317522	0.0322623	0.0324979	0.0325503	0.034993
574.346	0.0318189	0.0314253	0.0319713	0.0322128	0.0322383	0.0346352
576.459	0.0315933	0.0312197	0.0317429	0.0319922	0.0319922	0.0343057
578.572	0.0313644	0.0310402	0.0316139	0.0318261	0.0318385	0.0340791
580.685	0.0311923	0.0308623	0.0314336	0.031675	0.0316623	0.0338541
582.797	0.0310288	0.0307131	0.0312394	0.0314765	0.0314501	0.0335762
584.909	0.0307989	0.0305494	0.0310902	0.0313261	0.0312706	0.0333716
587.021	0.0306033	0.0302767	0.030841	0.0310788	0.0310342	0.0330757
589.132	0.0302135	0.0299898	0.0305652	0.0308052	0.0307732	0.0327618
591.244	0.0300784	0.0297534	0.0303523	0.0305578	0.0305065	0.0324464
593.355	0.0300039	0.0295371	0.0301477	0.0303275	0.0302735	0.0321834
595.465	0.0296387	0.0293613	0.0299163	0.030157	0.0300644	0.0319388
597.576	0.0293697	0.0292018	0.0297055	0.0299109	0.0297989	0.0316138
599.686	0.0292557	0.0290322	0.029554	0.0297219	0.02961	0.0313667
601.795	0.0291832	0.0288134	0.0294237	0.0296088	0.0294607	0.0311297
603.905	0.0289483	0.0286733	0.0292052	0.0293888	0.0292602	0.0308786
606.014	0.0288034	0.0284045	0.0290029	0.0292025	0.0290392	0.0306208
608.123	0.0285561	0.0282149	0.0288077	0.0289695	0.0288257	0.0303563
610.231	0.0284111	0.0280919	0.0286418	0.0287838	0.028624	0.0301176
612.34	0.0281954	0.0279323	0.0284938	0.0286695	0.0284763	0.0299186
614.448	0.0280699	0.0276366	0.0282607	0.0284516	0.0282434	0.0296336
616.555	0.027946	0.0276195	0.0281523	0.0283072	0.0280663	0.0294442
618.663	0.0276371	0.0273982	0.0279273	0.0281323	0.0278761	0.0292272
620.77	0.0275558	0.0272987	0.027796	0.0279332	0.027693	0.0289987
622.876	0.0273276	0.0270331	0.0276049	0.0277436	0.0274835	0.0287332
624.983	0.0272376	0.0269911	0.0275195	0.0276782	0.0273962	0.0286136
627.089	0.026982	0.0267495	0.0273399	0.0274832	0.0271788	0.0283797
629.195	0.0269905	0.0266276	0.0271902	0.0273174	0.027045	0.028172
631.3	0.0267138	0.0264944	0.0270064	0.0271711	0.0268601	0.0279405
633.406	0.0265816	0.0262299	0.0268225	0.0269708	0.0266187	0.0276758
635.511	0.0264107	0.0261291	0.0266737	0.0268052	0.0264482	0.0274636
637.615	0.0263705	0.026046	0.0265424	0.0266761	0.0263323	0.0272688
639.72	0.0260766	0.0258632	0.0263095	0.0264649	0.0260766	0.0269896
641.824	0.025836	0.0256394	0.0261703	0.0263278	0.0259146	0.0268004
643.928	0.0257394	0.0255423	0.0259563	0.0260944	0.0257	0.0265287
646.031	0.0255547	0.0254369	0.0258688	0.0259867	0.0255939	0.0263602
648.134	0.0254498	0.0252145	0.0257835	0.0258817	0.0254498	0.0261763
650.237	0.0255175	0.0251771	0.0256176	0.0257579	0.0252972	0.0259985
652.34	0.0252191	0.0248466	0.0253848	0.0255091	0.0250328	0.0257164
654.442	0.0249272	0.02467	0.0252059	0.0253132	0.0248629	0.0255707
656.544	0.0248762	0.0245681	0.0250743	0.0251845	0.0247001	0.0253828
658.646	0.0247799	0.0243753	0.0248923	0.0249373	0.0244427	0.0251173
660.747	0.0245753	0.0242562	0.0247577	0.0248489	0.0243929	0.0250087
662.848	0.0243589	0.0240834	0.0244967	0.0246346	0.0241293	0.0247265
664.949	0.0243518	0.0238691	0.0243978	0.0244898	0.0240069	0.0245589
667.05	0.0240832	0.0236679	0.0241755	0.0242678	0.0237832	0.024314
669.15	0.0236859	0.0235701	0.0240102	0.024103	0.0235701	0.0240798
671.25	0.02366	0.0233806	0.0238697	0.0239629	0.0234272	0.0239163
673.35	0.0235799	0.0232281	0.023791	0.0238145	0.023275	0.0237441
675.449	0.0233002	0.0230159	0.023561	0.0236321	0.0231343	0.023561
677.548	0.0232655	0.0229543	0.0234092	0.0234571	0.0229064	0.0233613
679.647	0.0231307	0.0227254	0.0231784	0.0232023	0.0226777	0.0231307
681.745	0.0227218	0.022629	0.0230237	0.0230933	0.0225362	0.022954
683.843	0.0227233	0.0224298	0.0228362	0.0229266	0.0223621	0.0227459
685.941	0.0225742	0.0221757	0.0227293	0.0227737	0.0222199	0.0225521
688.039	0.0223666	0.0220366	0.0224987	0.0225427	0.0219927	0.0223006
690.136	0.0222307	0.0218518	0.0223422	0.0224091	0.0218295	0.0221192
692.233	0.0220414	0.0218088	0.0222275	0.0222741	0.0216694	0.0219716
694.33	0.0218962	0.0216257	0.022093	0.0221422	0.0215028	0.0218224
696.426	0.0215605	0.0213282	0.0218446	0.0218705	0.0213023	0.0215863
698.522	0.0215169	0.0213035	0.021757	0.0217837	0.0211703	0.0214635
700.618	0.0215959	0.021239	0.0216509	0.0216784	0.0210469	0.0213213
702.713	0.0213822	0.0210166	0.0215229	0.0214947	0.0209041	0.0211853
704.808	0.0213303	0.0208181	0.0213587	0.0213587	0.0207897	0.0210172
706.903	0.021156	0.020792	0.021212	0.021268	0.02068	0.0209039
708.998	0.0210213	0.020674	0.0211282	0.0211282	0.0205406	0.0207542
711.092	0.0208317	0.0205305	0.0209824	0.0209572	0.02038	0.0205305
713.186	0.0205863	0.0203192	0.0207807	0.0207807	0.0201979	0.0202949
715.28	0.0205345	0.0202402	0.0206572	0.0206572	0.019995	0.0201176
717.373	0.0204092	0.0200748	0.0205122	0.0205379	0.0198948	0.0199977
719.466	0.0202506	0.0199229	0.0203871	0.0204145	0.0197319	0.0198684
721.559	0.0200047	0.0198609	0.020206	0.0202635	0.0195736	0.0197172
723.652	0.0201165	0.0197637	0.0201459	0.0202047	0.0195286	0.0196755
725.744	0.0197325	0.0195005	0.0200516	0.0199936	0.0193266	0.0194715
727.836	0.0197835	0.0195063	0.0199222	0.0199222	0.0192847	0.0193401
729.927	0.0196859	0.0193722	0.0197906	0.0197644	0.019137	0.0191632
732.019	0.0195249	0.0192029	0.019624	0.019624	0.0189554	0.0189801

## Sheet: ED fig3b
	No sub	lle	Val
0.007	0.0277059	0.0421705	0.030156
0.014	0.0270306	0.054011	0.032848
0.021	0.0274807	0.0650677	0.034605
0.028	0.0279139	0.0752905	0.0358921
0.035	0.027498	0.0840992	0.0375551
0.042	0.0288858	0.0939572	0.03862
0.05	0.029216	0.103755	0.0398834
0.057	0.0289379	0.110202	0.0412578
0.064	0.0293726	0.118452	0.041687
0.072	0.0291639	0.123694	0.0433185
0.079	0.0292856	0.129263	0.0433006
0.086	0.0286773	0.134882	0.0431569
0.094	0.0281393	0.13952	0.0440376
0.102	0.0280699	0.144502	0.0445958
0.109	0.0284863	0.149565	0.0451185
0.117	0.0283648	0.154596	0.0454433
0.125	0.0281046	0.160343	0.0459852
0.132	0.0283648	0.16569	0.0466001
0.14	0.0281913	0.169757	0.0469803
0.148	0.0278445	0.174129	0.047234
0.156	0.0280005	0.178496	0.0478325
0.164	0.0279139	0.182858	0.0480685
0.172	0.0279485	0.186889	0.048341
0.18	0.0278445	0.190983	0.0485591
0.189	0.0278445	0.195244	0.0487955
0.197	0.0280352	0.199032	0.0488865
0.205	0.0280005	0.202439	0.0494327
0.213	0.0280005	0.20569	0.0495238
0.222	0.0280005	0.209097	0.0498154
0.23	0.0277405	0.212505	0.050089
0.239	0.0276885	0.215538	0.050308
0.247	0.0275846	0.218566	0.0505088
0.256	0.0276712	0.221562	0.0507097
0.265	0.0276712	0.224469	0.0509108
0.274	0.0277752	0.227258	0.051368
0.282	0.0278618	0.2299	0.0515144
0.291	0.0280179	0.232641	0.051899
0.3	0.0278445	0.235372	0.051844
0.309	0.0280352	0.237979	0.0521739
0.318	0.0278272	0.240291	0.0523389
0.327	0.0280179	0.242417	0.0526508
0.337	0.0278965	0.245038	0.0529261
0.346	0.0279312	0.247187	0.0531098
0.355	0.0279139	0.249722	0.0532752
0.365	0.0278965	0.251778	0.0534774
0.374	0.0279485	0.253903	0.0536797
0.384	0.0277405	0.256008	0.0539005
0.393	0.0277752	0.258006	0.0540294
0.403	0.0277059	0.259954	0.054232
0.413	0.0279312	0.261821	0.0546742
0.422	0.0279485	0.263727	0.0547849
0.432	0.0279659	0.265281	0.0550616
0.442	0.0278098	0.267352	0.0552093
0.452	0.0277232	0.26892	0.0555232
0.462	0.0277232	0.270553	0.055708
0.472	0.0278965	0.272163	0.055708
0.483	0.0277925	0.273962	0.0560223
0.493	0.0277579	0.275553	0.0561888
0.503	0.0276019	0.27715	0.0565405
0.514	0.0277059	0.278754	0.0566887
0.524	0.0277752	0.280115	0.0567628
0.535	0.0276712	0.281605	0.0569852
0.545	0.0277925	0.282913	0.0572633
0.556	0.0276712	0.284381	0.0575045
0.567	0.0276366	0.285917	0.0577644
0.578	0.0276885	0.287364	0.0576716
0.589	0.0275153	0.288594	0.0579873
0.6	0.0276192	0.289797	0.0581917
0.611	0.0276192	0.291256	0.058545
0.622	0.0276539	0.292434	0.0586381
0.633	0.0276366	0.293679	0.0589731
0.644	0.0277579	0.294896	0.0589545
0.656	0.0276366	0.295923	0.0594389
0.667	0.0277232	0.29721	0.0596254
0.679	0.0275153	0.298501	0.0596813
0.69	0.0276539	0.299569	0.0600359
0.702	0.0275673	0.300802	0.0602039
0.714	0.0275153	0.301974	0.0604281
0.726	0.0275153	0.303181	0.0606149
0.738	0.0276192	0.304261	0.0608206
0.75	0.0276366	0.305442	0.0609889
0.762	0.0276019	0.306593	0.0612322
0.774	0.0275673	0.307582	0.0614194
0.786	0.0276712	0.308573	0.0616817
0.799	0.0275673	0.3097	0.0618691
0.811	0.0276192	0.310962	0.0621879
0.824	0.0276019	0.311861	0.0624319
0.837	0.0277405	0.312762	0.062676
0.849	0.0276366	0.313765	0.0629014
0.862	0.0275326	0.314838	0.063221
0.875	0.0275846	0.316015	0.0634279
0.888	0.0275499	0.316924	0.0637666
0.901	0.027498	0.317937	0.0639738
0.914	0.0275673	0.318986	0.064313
0.928	0.0276539	0.320038	0.0645959
0.941	0.0278098	0.321127	0.0647468
0.954	0.0276712	0.321945	0.0650489
0.968	0.0276539	0.322867	0.0653133
0.982	0.0277752	0.323928	0.0655779
0.995	0.0277232	0.325061	0.0658049
1.009	0.0276366	0.325989	0.0661266
1.023	0.0277232	0.326955	0.0664485
1.037	0.0277925	0.327749	0.0667138
1.051	0.0276712	0.328719	0.0670172
1.065	0.0277925	0.32969	0.0672829
1.08	0.0277059	0.330733	0.0675297
1.094	0.0276712	0.331674	0.0677767
1.109	0.0277405	0.332652	0.0680618
1.123	0.0277579	0.333562	0.0683281
1.138	0.0277232	0.334475	0.0686517
1.153	0.0278272	0.335494	0.0689565
1.168	0.0278618	0.336375	0.0692233
1.183	0.0277059	0.337328	0.0693759
1.198	0.0277925	0.33839	0.0697193
1.213	0.0279139	0.339277	0.0700249
1.228	0.0277579	0.340023	0.0702541
1.244	0.0277232	0.34102	0.0705409
1.259	0.0276885	0.34202	0.0708853
1.275	0.0276712	0.342914	0.0711533
1.291	0.0277579	0.343774	0.0714024
1.307	0.0277579	0.344888	0.071594
1.323	0.0277579	0.345608	0.0719584
1.339	0.0278272	0.346509	0.0722271
1.355	0.0278272	0.347232	0.0723999
1.371	0.0277925	0.34821	0.0727842
1.388	0.0278618	0.349226	0.073015
1.404	0.0278445	0.349953	0.0733998
1.421	0.0277925	0.35101	0.0736887
1.438	0.0278098	0.351813	0.0740163
1.455	0.0277059	0.352801	0.0743441
1.472	0.0277232	0.353644	0.0746529
1.489	0.0278445	0.354747	0.074846
1.506	0.0277579	0.355483	0.0751745
1.523	0.0277579	0.356258	0.0755032
1.541	0.0278965	0.357256	0.0757161
1.559	0.0277752	0.358034	0.0760839
1.576	0.0277059	0.358887	0.0765297
1.594	0.0278272	0.359742	0.07684
1.612	0.0278618	0.360674	0.0771312
1.63	0.0277925	0.361495	0.0775391
1.649	0.0278272	0.362543	0.077928
1.667	0.0279485	0.363406	0.0782588
1.685	0.0278965	0.364307	0.0786289
1.704	0.0279139	0.365211	0.0788627
1.723	0.0279485	0.366154	0.0791552
1.742	0.0278965	0.367024	0.079487
1.761	0.0278618	0.36782	0.0797995
1.78	0.0277579	0.368769	0.0801513
1.799	0.0278098	0.369529	0.0805033
1.818	0.0278445	0.370482	0.0808949
1.838	0.0277925	0.371322	0.081228
1.858	0.0278272	0.372241	0.0816202
1.877	0.0278272	0.373084	0.0819538
1.897	0.0279312	0.374083	0.0822484
1.917	0.0278445	0.375008	0.0826809
1.938	0.0279485	0.375973	0.0829759
1.958	0.0277925	0.37663	0.08335
1.979	0.0278618	0.377715	0.0837244
1.999	0.0278445	0.378608	0.0840992
2.02	0.0278792	0.379581	0.0845334
2.041	0.0279659	0.380439	0.0848496
2.062	0.0279659	0.381259	0.085245
2.083	0.0280352	0.382474	0.0855815
2.105	0.0280352	0.383141	0.0859578
2.126	0.0280699	0.384163	0.086394
2.148	0.0278965	0.384873	0.0868703
2.17	0.0280005	0.38586	0.0871285
2.192	0.0278965	0.386968	0.0875261
2.214	0.0279485	0.38788	0.0878444
2.236	0.0279832	0.388556	0.0882625
2.258	0.0280352	0.389552	0.0886013
2.281	0.0280526	0.390469	0.0889603
2.304	0.028174	0.391389	0.0893196
2.327	0.0280005	0.392271	0.0897392
2.35	0.028174	0.393195	0.0900791
2.373	0.0279659	0.394322	0.0904994
2.396	0.0282087	0.395129	0.09088
2.42	0.0280352	0.396018	0.0912008
2.443	0.0280179	0.396868	0.0916422
2.467	0.0279832	0.397721	0.0919234
2.491	0.0279139	0.398615	0.0923053
2.516	0.0279485	0.399389	0.092768
2.54	0.0278272	0.400369	0.0931103
2.565	0.0278272	0.401187	0.0936142
2.589	0.0278965	0.402253	0.0939774
2.614	0.0278792	0.402952	0.0944015
2.639	0.0280005	0.403898	0.0948057
2.664	0.0278792	0.404847	0.095008
2.69	0.0278965	0.405591	0.0955749
2.715	0.0278792	0.406419	0.0958789
2.741	0.0277925	0.40729	0.0964469
2.767	0.0277232	0.408122	0.0968734
2.793	0.0278098	0.409121	0.0973004
2.819	0.0277405	0.410207	0.0978092
2.846	0.0278618	0.411044	0.098074
2.873	0.0277059	0.411966	0.0985837
2.899	0.0277925	0.412807	0.0989918
2.926	0.0277405	0.413565	0.0995231
2.954	0.0278098	0.414492	0.0998298
2.981	0.0277752	0.415338	0.100424
3.009	0.0277752	0.4161	0.100874
3.036	0.0278445	0.416948	0.101285
3.064	0.0276539	0.417756	0.101737
3.093	0.0278272	0.41865	0.10221
3.121	0.0277059	0.419461	0.102662
3.15	0.0277579	0.42023	0.103074
3.178	0.0278272	0.421215	0.103549
3.207	0.0278618	0.421988	0.103879
3.236	0.0278792	0.422891	0.104416
3.266	0.0277579	0.423623	0.104809
3.295	0.0277925	0.424616	0.105327
3.325	0.0279139	0.425308	0.105762
3.355	0.0278272	0.426218	0.10626
3.385	0.0278272	0.427043	0.106697
3.416	0.0279139	0.428087	0.107112
3.446	0.0278445	0.428785	0.107508
3.477	0.0278098	0.429484	0.108091
3.508	0.0279485	0.430359	0.108655
3.539	0.0279659	0.431148	0.109156
3.571	0.0278618	0.432026	0.109637
3.603	0.0278445	0.433038	0.110077
3.634	0.0278618	0.433788	0.110496
3.667	0.0278098	0.434406	0.110999
3.699	0.0279139	0.43538	0.111546
3.732	0.0279485	0.436089	0.11205
3.764	0.0278965	0.436978	0.112535
3.797	0.0279312	0.43769	0.113019
3.831	0.0279139	0.438581	0.113568
3.864	0.0279832	0.439341	0.113991
3.898	0.0280352	0.440102	0.114477
3.932	0.0279485	0.440953	0.115091
3.966	0.0280005	0.441672	0.115557
4	0.0279485	0.442392	0.115939
4.035	0.0280352	0.443022	0.116577
4.07	0.0280005	0.443835	0.116981
4.105	0.0280526	0.444513	0.117492
4.14	0.0280873	0.445419	0.118046
4.176	0.0279485	0.446145	0.118409
4.212	0.0280526	0.446918	0.118922
4.248	0.0279312	0.447737	0.119521
4.284	0.0280179	0.448421	0.120014
4.321	0.0280352	0.449152	0.120614
4.358	0.0280005	0.449931	0.12113
4.395	0.0279485	0.450802	0.121689
4.433	0.0280526	0.451399	0.122184
4.47	0.0280005	0.452089	0.122701
4.508	0.0280179	0.452826	0.123284
4.546	0.0279659	0.453519	0.123889
4.585	0.0279659	0.454258	0.124321
4.623	0.0280005	0.454907	0.124928
4.662	0.0280179	0.455602	0.125557
4.702	0.0280526	0.456299	0.126143
4.741	0.0279659	0.456997	0.126665
4.781	0.0279832	0.457789	0.127101
4.821	0.0280005	0.458303	0.127711
4.861	0.0279659	0.458817	0.128235
4.902	0.0280005	0.459472	0.12876
4.943	0.0279659	0.460222	0.129241
4.984	0.0279312	0.460879	0.129833
5.026	0.0280005	0.461537	0.130359
5.067	0.0279485	0.462244	0.13093
5.109	0.0279139	0.463046	0.131612
5.152	0.0279312	0.463612	0.132096
5.194	0.0280005	0.46418	0.132648
5.237	0.0280352	0.464843	0.133332
5.281	0.0279485	0.465603	0.133863
5.324	0.0279312	0.466506	0.134372
5.368	0.0278792	0.466982	0.134971
5.412	0.0280179	0.467459	0.135614
5.457	0.0280005	0.468127	0.136126
5.501	0.0278792	0.468653	0.136593
5.546	0.0278965	0.469227	0.137039
5.592	0.0278965	0.469755	0.137574
5.637	0.0278445	0.470234	0.138221
5.683	0.0278098	0.470907	0.138713
5.73	0.0279659	0.471436	0.139273
5.776	0.0278965	0.471821	0.139834
5.823	0.0278965	0.472303	0.14044
5.871	0.0277579	0.472883	0.140979
5.918	0.0278792	0.473414	0.141632
5.966	0.0278965	0.47385	0.142241
6.015	0.0279139	0.474286	0.142963
6.063	0.0277925	0.47477	0.143506
6.112	0.0278618	0.475304	0.144139
6.161	0.0278618	0.475693	0.144774
6.211	0.0278965	0.476228	0.145524
6.261	0.0278965	0.476861	0.146161
6.311	0.0279485	0.477398	0.146867
6.362	0.0279139	0.477788	0.147437
6.413	0.0279139	0.47813	0.148145
6.464	0.0279312	0.478619	0.148603
6.516	0.0280005	0.479158	0.149198
6.568	0.0278965	0.47955	0.149818
6.621	0.0279312	0.479943	0.150369
6.674	0.0279485	0.480336	0.150806
6.727	0.0280179	0.480631	0.151497
6.78	0.0279139	0.481073	0.152119
6.834	0.0279312	0.481517	0.15272
6.889	0.0279312	0.48201	0.153275
6.943	0.0278965	0.482404	0.153877
6.998	0.0279139	0.482849	0.154387
7.054	0.0278792	0.483244	0.154967
7.11	0.0278792	0.48369	0.155571
7.166	0.0278272	0.483987	0.156223
7.222	0.0278445	0.484433	0.156853
7.279	0.0279312	0.484731	0.157366
7.337	0.0278445	0.485128	0.158091
7.395	0.0278792	0.485575	0.15877
7.453	0.0279139	0.485874	0.159403
7.511	0.0279832	0.486023	0.160037
7.57	0.0278965	0.486322	0.160601
7.63	0.0279485	0.486571	0.16119
7.69	0.0279659	0.48692	0.161827
7.75	0.0279312	0.48717	0.162512
7.81	0.0279139	0.487569	0.162985
7.872	0.0278618	0.487869	0.163671
7.933	0.0278792	0.488069	0.164288
7.995	0.0278965	0.488519	0.164834
8.057	0.0278965	0.48872	0.165405
8.12	0.0278445	0.48897	0.166095
8.183	0.0278618	0.489221	0.166668
8.247	0.0278965	0.489472	0.167312
8.311	0.0278445	0.489622	0.168006
8.376	0.0279485	0.489974	0.168581
8.441	0.0279485	0.490125	0.169132
8.506	0.0279832	0.490326	0.169805
8.572	0.0280005	0.490577	0.170599
8.638	0.0279659	0.490778	0.171105
8.705	0.0280526	0.490879	0.17178
8.772	0.0280526	0.490929	0.172312
8.84	0.0280179	0.491131	0.172868
8.908	0.0280526	0.491282	0.173595
8.977	0.0280873	0.491332	0.174056
9.046	0.0280699	0.491383	0.17476
9.116	0.0281219	0.491534	0.175515
9.186	0.0280699	0.491635	0.176197
9.257	0.0281219	0.491685	0.176905
9.328	0.0281046	0.491786	0.177516
9.399	0.0280699	0.491988	0.178153
9.471	0.0281219	0.491988	0.178717
9.544	0.0281393	0.49224	0.179257
9.617	0.0281393	0.492341	0.17992
9.691	0.0282087	0.492341	0.180511
9.765	0.028226	0.492493	0.181103
9.839	0.0282781	0.492594	0.18172
9.914	0.0282607	0.492695	0.182289
9.99	0.028226	0.492746	0.182982
10.066	0.0282607	0.492796	0.183527
10.143	0.0281913	0.492796	0.184123
10.22	0.0281913	0.492746	0.184869
10.298	0.0282087	0.492695	0.185491
10.376	0.0282087	0.492796	0.186115
10.455	0.028174	0.492695	0.186889
10.535	0.028174	0.492746	0.18764
10.614	0.0282781	0.492746	0.188291
10.695	0.0281913	0.492796	0.188818
10.776	0.028226	0.492645	0.189472
10.858	0.0282434	0.492493	0.190151
10.94	0.0282954	0.492341	0.190731
11.023	0.0282087	0.49219	0.191438
11.106	0.0282607	0.492139	0.192019
11.19	0.0283128	0.492089	0.192525
11.274	0.0282954	0.491887	0.193083
11.359	0.0282087	0.491786	0.193717
11.445	0.0282087	0.491584	0.194276
11.531	0.028226	0.491484	0.194938
11.618	0.028174	0.491383	0.195524
11.706	0.0282434	0.491232	0.196213
11.794	0.0281566	0.491131	0.196878
11.882	0.0281913	0.49103	0.197492
11.972	0.0281046	0.490728	0.198056
12.062	0.028226	0.490577	0.198621
12.152	0.0281219	0.490326	0.199444
12.243	0.028174	0.490275	0.199984
12.335	0.0281566	0.490074	0.200681
12.428	0.0281393	0.489924	0.201171
12.521	0.0281046	0.489673	0.201766
12.614	0.0281566	0.489472	0.202284
12.709	0.0281566	0.489271	0.202854
12.804	0.028174	0.489121	0.203503
12.9	0.0281913	0.48902	0.2041
12.996	0.0282434	0.48887	0.204595
13.093	0.0281913	0.48867	0.205194
13.191	0.028226	0.488319	0.205742
13.289	0.0282434	0.487869	0.206474
13.388	0.0282781	0.487619	0.207128
13.488	0.0282607	0.48722	0.207757
13.588	0.0283301	0.486771	0.208361
13.689	0.0283128	0.486472	0.209018
13.791	0.0283475	0.485973	0.209571
13.894	0.0283128	0.485725	0.210151
13.997	0.0283995	0.485128	0.210679
14.101	0.0283822	0.484632	0.211234
14.205	0.0283822	0.484086	0.211763
14.311	0.0284169	0.483789	0.212319
14.417	0.0283648	0.483591	0.212929
14.524	0.0283648	0.483096	0.213487
14.631	0.0283648	0.482849	0.214125
14.74	0.0283995	0.482503	0.214551
14.849	0.0283822	0.482059	0.215085
14.959	0.0283475	0.481763	0.215618
15.069	0.0283995	0.48132	0.216153
15.181	0.0283301	0.481073	0.216742
15.293	0.0283475	0.480434	0.217278
15.406	0.0283301	0.48009	0.217975
15.52	0.0282954	0.479648	0.218459
15.634	0.0282781	0.479011	0.219131
15.749	0.0282781	0.478571	0.219616
15.866	0.0282087	0.478033	0.220048
15.982	0.0281913	0.477495	0.220615
16.1	0.028174	0.477056	0.221075
16.219	0.0281393	0.476666	0.221643
16.338	0.0282434	0.476228	0.222158
16.458	0.0281566	0.475547	0.222592
16.579	0.0282087	0.475061	0.223053
16.701	0.028226	0.474431	0.223488
16.824	0.028226	0.473801	0.224033
16.947	0.0282607	0.473269	0.224523
17.072	0.0283128	0.472641	0.225069
17.197	0.0282434	0.472062	0.225588
17.323	0.0283128	0.471581	0.226135
17.45	0.0283475	0.470955	0.2266
17.578	0.0283648	0.47033	0.227039
17.707	0.0283128	0.469707	0.227505
17.836	0.0283475	0.468892	0.227889
17.967	0.0282954	0.468175	0.228384
18.099	0.0283475	0.467554	0.228852
18.231	0.0283128	0.466792	0.229348
18.364	0.0283475	0.466268	0.229789
18.498	0.0283128	0.465698	0.230314
18.634	0.0283822	0.464986	0.230701
18.77	0.0283475	0.46437	0.231116
18.907	0.0282954	0.463707	0.231504
19.045	0.0281913	0.462998	0.231919
19.184	0.0282087	0.462291	0.232419
19.324	0.0282434	0.461537	0.23278
19.464	0.0282954	0.460926	0.233197
19.606	0.0283128	0.460222	0.233531
19.749	0.0282954	0.459472	0.233949
19.893	0.0282087	0.458676	0.234395
20.038	0.028226	0.457883	0.234841
20.184	0.028174	0.45709	0.235344
20.33	0.0281566	0.456299	0.235651
20.478	0.0281913	0.455649	0.235959
20.627	0.0282954	0.454999	0.236323
20.777	0.0283301	0.454212	0.236688
20.928	0.0283128	0.45338	0.237024
21.08	0.0283128	0.45255	0.237333
21.233	0.0283648	0.451721	0.237754
21.387	0.0284516	0.450986	0.238007
21.542	0.0284863	0.450297	0.238401
21.699	0.0284343	0.449473	0.238739
21.856	0.028469	0.448558	0.239049
22.014	0.0285211	0.4476	0.239387
22.174	0.0284863	0.446827	0.23967
22.335	0.0285211	0.445963	0.240009
22.496	0.0283822	0.445056	0.240404
22.659	0.0283475	0.444151	0.240687
22.823	0.0283475	0.443338	0.24097
22.988	0.0283822	0.442482	0.241367
23.155	0.0283648	0.441717	0.241594
23.322	0.0283822	0.440819	0.241877
23.491	0.0283475	0.440012	0.242246
23.66	0.0282781	0.439028	0.242502
23.831	0.0282087	0.438269	0.242758
24.003	0.028174	0.437378	0.243042
24.177	0.028226	0.436444	0.243298
24.351	0.0282434	0.435513	0.243611
24.527	0.0282781	0.434627	0.243896
24.704	0.0282087	0.4337	0.244096
24.882	0.028174	0.432862	0.244239
25.062	0.0283128	0.431806	0.244438
25.242	0.0283648	0.430665	0.244724
25.424	0.0282607	0.429571	0.244838
25.607	0.0282607	0.428523	0.245038
25.792	0.0282607	0.427695	0.245067
25.977	0.0282954	0.426826	0.24521
26.164	0.0283128	0.425871	0.245439
26.353	0.0282954	0.424832	0.245667
26.542	0.0282954	0.423882	0.245782
26.733	0.0283822	0.422934	0.245925
26.925	0.0284863	0.421945	0.246183
27.119	0.0285037	0.420915	0.24647
27.314	0.028469	0.419931	0.246699
27.51	0.0283475	0.418991	0.2469
27.708	0.0282434	0.418054	0.246986
27.907	0.0282954	0.416863	0.2469
28.107	0.0283128	0.415846	0.247044
28.309	0.0283128	0.415042	0.247158
28.512	0.0282087	0.414197	0.247302
28.717	0.028174	0.413059	0.247561
28.923	0.0282434	0.411882	0.247676
29.13	0.028226	0.410835	0.247561
29.339	0.0282607	0.409873	0.247561
29.549	0.0282607	0.40883	0.247647
29.761	0.0283301	0.407664	0.247676
29.974	0.0284343	0.406461	0.247618
30.189	0.0284516	0.405674	0.247704
30.405	0.0284343	0.404682	0.247733
30.623	0.0284169	0.403486	0.247618
30.842	0.0284516	0.4025	0.247561
31.063	0.0284169	0.401433	0.247589
31.285	0.0283475	0.400287	0.247589
31.509	0.0283475	0.399226	0.247676
31.734	0.0283822	0.398086	0.247762
31.961	0.0283648	0.39699	0.247848
32.189	0.0282607	0.395937	0.247848
32.42	0.0282434	0.394765	0.247704
32.651	0.0283822	0.393476	0.247532
32.884	0.0284516	0.392512	0.247503
33.119	0.0284343	0.391349	0.247417
33.356	0.0284169	0.39011	0.247417
33.594	0.028469	0.388994	0.247359
33.834	0.0284863	0.38788	0.247273
34.075	0.0284343	0.386809	0.247158
34.318	0.0283995	0.385662	0.247072
34.563	0.0283995	0.384676	0.2469
34.81	0.0284343	0.383613	0.246756
35.058	0.0285037	0.382434	0.246613
35.308	0.028469	0.381181	0.24647
35.559	0.0284516	0.380049	0.246441
35.813	0.0283822	0.378841	0.246355
36.068	0.0284169	0.37756	0.246126
36.325	0.0283995	0.376437	0.245954
36.584	0.0283822	0.375393	0.245868
36.844	0.0282954	0.374083	0.245725
37.107	0.0282607	0.372777	0.245467
37.371	0.0282434	0.371667	0.245238
37.637	0.028226	0.370482	0.24501
37.905	0.0282434	0.369339	0.244752
38.174	0.0281913	0.368123	0.244553
38.446	0.028226	0.366948	0.24421
38.719	0.0283128	0.365701	0.243896
38.994	0.0283301	0.364495	0.243611
39.272	0.0283301	0.363406	0.243384
39.551	0.0283822	0.362206	0.243184
39.832	0.0283648	0.360749	0.242985
40.115	0.0282781	0.359445	0.242701
40.4	0.028226	0.35833	0.242417
40.687	0.028174	0.357293	0.242076
40.976	0.0280873	0.356147	0.241565
41.267	0.0281219	0.354931	0.241338
41.56	0.0282087	0.353717	0.241168
41.855	0.0282607	0.352471	0.240715
42.152	0.0282781	0.351228	0.240235
42.451	0.0283301	0.349989	0.240093
42.752	0.0283648	0.348645	0.23967
43.055	0.0284169	0.347341	0.23919
43.361	0.0283995	0.346185	0.238655
43.668	0.0284343	0.344852	0.238232
43.978	0.0284169	0.343774	0.237895
44.29	0.0284516	0.342484	0.237558
44.604	0.0283648	0.341127	0.23708
44.92	0.0283475	0.339917	0.236659
45.238	0.0283301	0.338674	0.236379
45.559	0.0283995	0.337434	0.235875
45.881	0.0284343	0.336269	0.235484
46.206	0.0284863	0.334966	0.235009
46.534	0.0284863	0.333562	0.234729
46.863	0.0284516	0.332408	0.234255
47.195	0.0284516	0.331151	0.233642
47.529	0.0284863	0.329864	0.23303
47.865	0.0284863	0.32858	0.23278
48.204	0.0283822	0.327265	0.232225
48.545	0.0282607	0.325955	0.231393
48.888	0.028226	0.324683	0.231088
49.234	0.0282954	0.323414	0.230673
49.582	0.0282434	0.322081	0.230148
49.933	0.028226	0.320888	0.229376
50.286	0.0282087	0.319597	0.22899
50.642	0.0282607	0.318275	0.228302
51	0.0283128	0.316992	0.227697
51.36	0.0282434	0.315645	0.227039
51.723	0.028226	0.314268	0.226299
52.088	0.0282607	0.312896	0.22597
52.456	0.0282954	0.311761	0.225615
52.827	0.028226	0.310297	0.22485
53.2	0.0282607	0.309103	0.224169
53.576	0.0282434	0.307879	0.223488
53.954	0.0281393	0.306725	0.223053
54.335	0.0281913	0.305278	0.222402
54.719	0.0283301	0.303835	0.221589
55.105	0.0283822	0.30243	0.220939
55.494	0.0285211	0.30129	0.220399
55.885	0.0285037	0.299829	0.219589
56.28	0.0284516	0.298598	0.219105
56.677	0.0283475	0.297404	0.218459
57.076	0.0283475	0.296212	0.217653
57.479	0.0284343	0.294832	0.217117
57.884	0.0285211	0.293615	0.21634
58.293	0.0285558	0.292371	0.215618
58.704	0.0285731	0.29078	0.214791
59.117	0.0285558	0.289227	0.213912
59.534	0.0285384	0.288026	0.213141
59.954	0.0284863	0.287017	0.212505
60.376	0.0284863	0.285603	0.21171
60.802	0.0283822	0.28413	0.210916
61.23	0.0282781	0.282788	0.210204
61.661	0.0282607	0.281511	0.209545
62.096	0.0282954	0.280208	0.208966
62.533	0.0282434	0.279032	0.208177
62.973	0.028174	0.277674	0.20739
63.417	0.0282434	0.276136	0.206631
63.863	0.0281913	0.275001	0.205847
64.313	0.0281219	0.273809	0.205116
64.766	0.0280352	0.272619	0.204439
65.222	0.0280352	0.271251	0.203659
65.681	0.0280352	0.269978	0.202776
66.143	0.0281393	0.268678	0.201973
66.608	0.0281566	0.267292	0.201094
67.077	0.0282781	0.26609	0.200526
67.549	0.0282954	0.264683	0.199701
68.024	0.028469	0.263428	0.198775
68.502	0.0283822	0.262148	0.197902
68.984	0.0282954	0.260842	0.197236
69.469	0.0282954	0.259451	0.196494
69.958	0.0283648	0.258212	0.195626
70.45	0.0283301	0.256947	0.19476
70.945	0.0283822	0.255627	0.193844
71.444	0.0283995	0.254311	0.192982
71.946	0.0283822	0.252912	0.192146
72.451	0.0283301	0.251575	0.191362
72.961	0.0282607	0.250243	0.190378
73.473	0.0282434	0.248972	0.189799
73.989	0.028226	0.247647	0.18907
74.509	0.0281913	0.246326	0.18799
75.033	0.0282087	0.245153	0.187039
75.56	0.0282434	0.243811	0.18629
76.09	0.0283301	0.24253	0.185417
76.625	0.0281393	0.241338	0.184545
77.163	0.028174	0.240037	0.183726
77.705	0.028174	0.238655	0.182759
78.25	0.0281046	0.237501	0.181819
78.799	0.0280699	0.236211	0.18093
79.353	0.0281566	0.23512	0.180166
79.91	0.0282954	0.233837	0.179502
80.47	0.0284516	0.23253	0.178643
81.035	0.0284343	0.231337	0.177834
81.604	0.0283648	0.230093	0.176978
82.176	0.0284343	0.228825	0.176026
82.753	0.0284516	0.227478	0.175101
83.333	0.0285037	0.226053	0.174104
83.918	0.0285731	0.224687	0.173304
84.507	0.0285211	0.223461	0.172529
85.099	0.0285384	0.222348	0.171659
85.696	0.0283475	0.221264	0.170815
86.297	0.0283995	0.219994	0.170021
86.902	0.0284863	0.218782	0.169084
87.512	0.0283648	0.217492	0.168269
88.125	0.0283475	0.216233	0.167336
88.743	0.028226	0.214871	0.166429
89.365	0.0283301	0.213753	0.165286
89.991	0.028226	0.212664	0.164573
90.622	0.0282087	0.211472	0.163742
91.257	0.0281913	0.210309	0.162914
91.897	0.0282087	0.209044	0.162086
92.541	0.0284169	0.207862	0.161166
93.189	0.0285037	0.206709	0.160296
93.842	0.0284169	0.205533	0.159403
94.499	0.0283822	0.204257	0.158629
95.161	0.0283822	0.203009	0.157787
95.828	0.0284343	0.201869	0.156759
96.499	0.028469	0.200629	0.15599
97.175	0.0285384	0.199495	0.155223
97.855	0.0283995	0.198236	0.15434
98.541	0.0283648	0.197185	0.153529
99.231	0.0282954	0.196239	0.152697
99.925	0.0283648	0.194785	0.151658
100.625	0.0282434	0.193616	0.150806
101.329	0.0282954	0.192627	0.15007
102.039	0.0281393	0.191514	0.149198
102.753	0.0282781	0.190176	0.148237
103.472	0.0283301	0.189044	0.147597
104.196	0.0282607	0.187865	0.146684
104.925	0.0283301	0.186839	0.145933
105.66	0.0284516	0.185815	0.145228
106.399	0.0283995	0.184545	0.144457
107.143	0.0282607	0.183378	0.143528
107.893	0.0282434	0.182388	0.142782
108.648	0.0283301	0.181251	0.142038
109.408	0.0284343	0.180339	0.141204
110.173	0.0284343	0.179158	0.140238
110.944	0.0282434	0.178079	0.139363
111.72	0.0282781	0.177003	0.138624
112.501	0.028469	0.175953	0.137864
113.288	0.0282087	0.174736	0.137061
114.08	0.0282087	0.17374	0.13617
114.878	0.0283128	0.172626	0.135392
115.681	0.0282954	0.171611	0.134704
116.49	0.028469	0.17084	0.133863
117.304	0.0285905	0.169685	0.133045
118.124	0.0285211	0.168533	0.132581
118.95	0.0284343	0.16748	0.131744
119.781	0.0283822	0.166691	0.130886
120.619	0.028469	0.165786	0.130271
121.462	0.0285731	0.164691	0.129701
122.31	0.0285905	0.163624	0.128782
123.165	0.0285731	0.162724	0.128082
124.026	0.0284863	0.161685	0.127515
124.893	0.0286773	0.160813	0.126905
125.765	0.0285905	0.159708	0.126122
126.644	0.0285037	0.15877	0.125405
127.529	0.0286079	0.157833	0.124798
128.42	0.0287294	0.156853	0.123975
129.317	0.0286947	0.155944	0.123284
130.22	0.0286773	0.155013	0.122679
131.13	0.0287468	0.154201	0.121925
132.045	0.0287468	0.153159	0.121366
132.968	0.0287294	0.152258	0.120807
133.896	0.0287294	0.151289	0.119949
134.831	0.02866	0.150415	0.119221
135.773	0.0286252	0.149428	0.118879
136.721	0.0285037	0.148717	0.118345
137.676	0.0286252	0.147803	0.117535
138.637	0.0286079	0.147095	0.116811
139.605	0.0286079	0.146138	0.116279
140.579	0.0287815	0.145387	0.115791
141.561	0.0289205	0.144366	0.115091
142.549	0.0289205	0.143596	0.114583
143.544	0.0289379	0.14276	0.114096
144.546	0.0289727	0.14188	0.113526
145.555	0.0289727	0.141069	0.112914
146.571	0.0289205	0.140327	0.112324
147.594	0.0289205	0.139632	0.111672
148.624	0.0289379	0.138937	0.111209
149.661	0.0288858	0.138065	0.11058
150.705	0.0289553	0.137061	0.110014
151.757	0.0289205	0.136326	0.109219
152.815	0.0289727	0.135814	0.108655
153.882	0.029216	0.135104	0.108196
154.955	0.0292682	0.134261	0.107862
156.036	0.0291813	0.133398	0.107362
157.125	0.0292508	0.132559	0.106717
158.221	0.02939	0.131656	0.106156
159.325	0.02939	0.131062	0.105824
160.436	0.0292682	0.130513	0.105348
161.555	0.0292856	0.129657	0.104871
162.682	0.0292856	0.12911	0.104334
163.816	0.0293552	0.128388	0.1039
164.959	0.0294595	0.127668	0.103404
166.109	0.0294421	0.126905	0.103116
167.267	0.02939	0.126122	0.102827
168.434	0.0295117	0.125383	0.102354
169.608	0.0295465	0.124841	0.101922
170.791	0.0295639	0.124192	0.101408
171.982	0.0295639	0.123586	0.100854
173.181	0.0295465	0.122938	0.100444
174.388	0.0295117	0.122442	0.0999526
175.604	0.0296162	0.121839	0.0996662
176.828	0.0295291	0.121216	0.0993187
178.061	0.0295813	0.12055	0.0988081
179.302	0.0296858	0.119842	0.0984409
180.552	0.0295813	0.119157	0.0980332
181.81	0.0296684	0.118516	0.0977073
183.077	0.0297206	0.117705	0.0972393
184.353	0.0296336	0.117087	0.0969344
185.638	0.0295639	0.116449	0.0964672
186.932	0.0296336	0.115982	0.0962034
188.234	0.029651	0.115388	0.0958586
189.546	0.0295639	0.114837	0.0956762
190.867	0.0295813	0.114265	0.0953724
192.197	0.0295813	0.113737	0.0950485
193.536	0.0295117	0.11283	0.0946238
194.884	0.0295291	0.112345	0.0943207
196.242	0.0295291	0.111819	0.0939976
197.609	0.0295813	0.111272	0.0936142
198.986	0.0295639	0.110601	0.0931506
200.372	0.0296162	0.110223	0.0929895
201.768	0.0297032	0.109784	0.0927479
203.174	0.0295813	0.109219	0.0925869
204.589	0.0296162	0.108759	0.0921645
206.014	0.0296858	0.108112	0.0916021
207.449	0.0295988	0.10755	0.091562
208.894	0.0295639	0.107112	0.091281
210.349	0.0295117	0.10653	0.0910003
211.814	0.029738	0.10624	0.0907598
213.289	0.0297032	0.105638	0.0904794
214.774	0.0297206	0.10512	0.0903392
216.27	0.0297554	0.104561	0.0899991
217.776	0.029651	0.104086	0.0897991
219.293	0.0297728	0.103796	0.0896392
220.82	0.0296684	0.10326	0.0893196
222.357	0.029738	0.102827	0.0892198
223.905	0.0297206	0.102333	0.0887608
225.464	0.0295988	0.101983	0.088701
227.034	0.0297206	0.10149	0.0883422
228.615	0.0298251	0.101018	0.0883223
230.206	0.0295117	0.100669	0.0881231
231.809	0.0295813	0.100301	0.0879837
233.423	0.0295639	0.0999117	0.0876653
235.048	0.0295988	0.0994822	0.0873869
236.684	0.0297554	0.098951	0.0872477
238.332	0.0298599	0.0986857	0.087049
239.991	0.0298947	0.0982166	0.0871285
241.661	0.0298076	0.0980128	0.0867909
243.343	0.0297206	0.0976259	0.0866916
245.037	0.0295988	0.097097	0.0863543
246.742	0.0295465	0.0966297	0.0861758
248.459	0.0295813	0.0962237	0.0860371
250.189	0.0298425	0.0957775	0.0858786
251.93	0.029738	0.095656	0.0856211
253.683	0.0299121	0.0952914	0.0855419
255.448	0.029738	0.0949069	0.0852648
257.226	0.0296684	0.0943005	0.0850473
259.016	0.029738	0.0940379	0.08481
260.818	0.0298773	0.0937756	0.0847112
262.633	0.0299295	0.0934126	0.0846717
264.461	0.0299818	0.0931305	0.0843952
266.301	0.0300166	0.0929089	0.0843755
268.153	0.0298773	0.0924662	0.0843162
270.019	0.029947	0.0921042	0.0841189
271.898	0.0298599	0.091823	0.083823
273.789	0.0299992	0.0915218	0.0836653
275.694	0.0300863	0.0913011	0.0834682
277.612	0.0298773	0.0908199	0.0833894
279.543	0.0298773	0.0905595	0.0831531
281.488	0.0298251	0.0901991	0.0831728
283.446	0.0297902	0.0898791	0.0829366
285.418	0.0299295	0.0896192	0.0828776
287.403	0.0299992	0.0891798	0.0829366
289.402	0.0299818	0.0888605	0.0828972
291.415	0.0298076	0.0886212	0.0826612
293.442	0.0297554	0.0881231	0.0825039
295.483	0.0297206	0.0879041	0.082327
297.538	0.029947	0.087725	0.0821109
299.608	0.0298251	0.0874465	0.0821698
301.691	0.0300166	0.0872279	0.082052
303.789	0.0298599	0.0870888	0.0819931
305.902	0.0298251	0.0866519	0.0818753
308.03	0.0298425	0.0863345	0.0818164
310.172	0.0299818	0.0860371	0.0817771
312.329	0.0298947	0.0859974	0.0816398
314.5	0.0297554	0.0857795	0.0816594
316.687	0.0298773	0.0854825	0.0814044
318.89	0.0297032	0.0852846	0.0813848
321.107	0.0298425	0.0849286	0.081326
323.34	0.0299295	0.084652	0.0810712
325.588	0.0299295	0.0847705	0.0810124
327.852	0.0298425	0.0845927	0.0808361
330.131	0.0297554	0.0840992	0.0808753
332.426	0.029738	0.0841781	0.0807186
334.738	0.0298599	0.0838822	0.0804642
337.065	0.0299121	0.0836259	0.0804642
339.408	0.0297902	0.0835076	0.0803077
341.768	0.0298425	0.0831334	0.0801122
344.144	0.0298425	0.083035	0.080034
346.536	0.0298425	0.0828185	0.0798581
348.945	0.0298599	0.0824842	0.0797409
351.371	0.029738	0.0824056	0.0796432
353.813	0.029651	0.0821502	0.0796823
356.273	0.029738	0.0821305	0.0795651
358.749	0.0297554	0.0820127	0.0796823
361.243	0.0297554	0.0818753	0.0796823
363.754	0.0296858	0.0817575	0.0795456
366.282	0.0295988	0.0815613	0.0795651
368.828	0.0296336	0.0812672	0.0795651
371.392	0.0296336	0.0808165	0.0795065
373.973	0.0297206	0.0806012	0.0796627
376.572	0.029651	0.0804446	0.0795651
379.189	0.0294943	0.0801317	0.0795651
381.825	0.0295813	0.0798972	0.0797018
384.478	0.029651	0.0794675	0.0796823
387.15	0.0296684	0.0793699	0.0794479
389.841	0.0294769	0.0791943	0.0793308
392.55	0.0293378	0.0790187	0.0794284
395.278	0.0293552	0.0788432	0.0792918
398.025	0.0294421	0.0785704	0.0793113
400.791	0.0294769	0.0783562	0.0791943
403.576	0.0292682	0.0783367	0.0793308
406.38	0.029216	0.0782004	0.0791943
409.204	0.0293378	0.078142	0.0792528
412.048	0.029303	0.077928	0.0790382
414.911	0.0291465	0.0776752	0.0789017
417.794	0.0290596	0.0777724	0.0789602
420.697	0.0290422	0.0775003	0.0788432
423.62	0.0291986	0.0772477	0.0787458
426.563	0.0291465	0.0770923	0.0787458
429.527	0.0291986	0.0769371	0.0786678
432.511	0.0292508	0.076743	0.0785509
435.516	0.0294595	0.0766266	0.0782783
438.542	0.0294074	0.076646	0.0782004
441.588	0.029303	0.0765103	0.0782394
444.656	0.0291813	0.0762971	0.0780836
447.745	0.0292682	0.0760452	0.0780058
450.856	0.0292334	0.0758903	0.0782588
453.988	0.0292682	0.0758903	0.0781031
457.142	0.0293378	0.0757354	0.0778113
460.318	0.02939	0.0754259	0.0775974
463.515	0.02939	0.0753098	0.0777335
466.735	0.0293204	0.0751165	0.0776752
469.977	0.0294769	0.0751165	0.0775391
473.242	0.0296336	0.0748653	0.0774031
476.529	0.0295117	0.0745757	0.0775391
479.839	0.0294595	0.0744406	0.0775391
483.172	0.0296684	0.0743634	0.0774808
486.528	0.0294769	0.0742091	0.0772865
489.908	0.0295465	0.0739777	0.0772477
493.311	0.0298251	0.073997	0.0771312
496.737	0.0298425	0.0739777	0.0770923
500.187	0.0297032	0.0736309	0.0767042
503.661	0.0298076	0.0734191	0.0767236
507.159	0.0299121	0.0733613	0.0765879
510.682	0.0297728	0.0732266	0.0764909
514.229	0.0297902	0.0731304	0.0762777
517.8	0.0299992	0.0729573	0.0764134
521.396	0.0298947	0.0728227	0.0762583
525.017	0.029651	0.0727074	0.0760646
528.663	0.0297902	0.0724384	0.0759871
532.335	0.0297902	0.0724384	0.0759677
536.032	0.0296336	0.0723615	0.0759096
539.754	0.0297554	0.0721695	0.0757161
543.503	0.0297728	0.0722079	0.075658
547.277	0.0295988	0.0720736	0.0755806
551.077	0.029651	0.0719968	0.0752712
554.904	0.0297554	0.0718817	0.0754065
558.758	0.0295813	0.0717858	0.0754065
562.638	0.0295291	0.0716899	0.0751745
566.545	0.0296858	0.0714407	0.0752325
570.479	0.0294769	0.0715365	0.0750199
574.44	0.0295813	0.071479	0.0746722
578.429	0.0298251	0.0711533	0.0745178
582.445	0.029651	0.0707896	0.0744213
586.489	0.0296162	0.0707896	0.0743441
590.562	0.0298425	0.0706748	0.0743441
594.662	0.0297032	0.0705792	0.0739392
598.791	0.0297032	0.07056	0.073785
602.949	0.0298947	0.0704644	0.0738814
607.135	0.0297206	0.0702733	0.0736502
611.35	0.029738	0.0700631	0.0735924
615.595	0.0297902	0.0699294	0.0736887
619.869	0.0297728	0.0698721	0.0735924
624.173	0.0297206	0.0697575	0.0732458
628.506	0.0298425	0.0697003	0.0732266
632.87	0.0297554	0.0694903	0.0730534
637.263	0.0297032	0.069395	0.0729573
641.688	0.0298076	0.0692233	0.0728419
646.143	0.029651	0.0691471	0.0727074
650.628	0.0297728	0.0688612	0.0727074
655.145	0.0297206	0.0688803	0.0725728
659.693	0.0296684	0.0686517	0.072592
664.273	0.0298251	0.0683091	0.0726113
668.885	0.029651	0.068214	0.0723999
673.528	0.029651	0.0678907	0.0723807
678.204	0.0298773	0.0678717	0.0722463
682.912	0.029651	0.0677957	0.0722079
687.652	0.0298076	0.0677387	0.0721311
692.426	0.0298773	0.0675487	0.0719968
697.232	0.0297728	0.0673399	0.0718625
702.072	0.0299992	0.0673209	0.0716707
706.946	0.0298773	0.0671311	0.071594
711.853	0.0300689	0.0668276	0.0715557
716.794	0.0300515	0.0667138	0.0713257
721.77	0.0299121	0.0665622	0.0713257
726.78	0.0302955	0.0664296	0.0711916
731.825	0.0301909	0.0663917	0.0710193
736.904	0.0301909	0.0660698	0.0709044
742.019	0.0299992	0.0659752	0.0707131
747.17	0.0301038	0.0658616	0.0706748
752.356	0.0301038	0.0658427	0.0705218
757.578	0.0299818	0.0656157	0.0703306
762.836	0.0300689	0.0655401	0.0701968
768.13	0.0300341	0.0655023	0.0700249
773.462	0.0300166	0.0655401	0.0698912
778.83	0.0298947	0.0653889	0.0697384
784.236	0.029947	0.0653133	0.0696239
789.679	0.029947	0.0650677	0.0694713
795.159	0.0298251	0.0649167	0.0695667
800.678	0.0299818	0.0648789	0.0693568
806.235	0.0298947	0.0647657	0.0691852
811.831	0.029947	0.0645393	0.0689184
817.465	0.0299992	0.0641999	0.068785
823.138	0.0301038	0.064068	0.0685756
828.851	0.0299818	0.063955	0.0686136
834.603	0.0298947	0.0638231	0.0684042
840.395	0.0299295	0.063729	0.0682901
846.227	0.0298076	0.0637855	0.0682711
852.1	0.0297032	0.0636349	0.0681569
858.014	0.0296684	0.0635407	0.0680428
863.968	0.0295291	0.0634279	0.0680048
869.964	0.0297206	0.0633338	0.0678337
876.001	0.0294421	0.0632962	0.0677197
882.08	0.0296336	0.0632774	0.0675867
888.201	0.0295117	0.0632962	0.0675297
894.365	0.0297032	0.0631269	0.0674538
900.571	0.0295117	0.0630517	0.0673209
906.821	0.0297902	0.0629766	0.067169
913.113	0.0296858	0.0629766	0.0670172
919.45	0.0297206	0.062939	0.0668655
925.83	0.0297032	0.0627135	0.066657
932.254	0.0297902	0.0625821	0.066638
938.723	0.029651	0.0625633	0.0664864
945.237	0.0298425	0.0624694	0.0663349
951.796	0.0297554	0.0623756	0.0661455
958.401	0.0299121	0.0622817	0.0660887
965.051	0.0297902	0.0621129	0.0659562
971.747	0.0298076	0.0619816	0.0658238
978.49	0.029651	0.0617192	0.0656914
985.279	0.0297032	0.0617754	0.0654078
992.116	0.0296858	0.0616255	0.0653511
1000	0.0296336	0.0613633	0.0651622

## Sheet: ED fig3c
	0.1s	1s	10s	30s	100s	1000s
251.826	0.37123	0.53604	0.541644	0.445864	0.278916	0.200248
253.984	0.399488	0.509187	0.551079	0.45748	0.29337	0.218257
256.142	0.410594	0.562807	0.579197	0.475657	0.315956	0.235763
258.299	0.413004	0.580066	0.585461	0.492916	0.324198	0.250505
260.457	0.445591	0.623511	0.629043	0.504105	0.353821	0.273165
262.614	0.466218	0.609484	0.629925	0.536166	0.372912	0.298583
264.77	0.500227	0.672773	0.683497	0.561281	0.413401	0.331315
266.927	0.532309	0.677731	0.687716	0.596908	0.443237	0.369361
269.083	0.581684	0.763238	0.768771	0.639676	0.499497	0.417827
271.239	0.632874	0.773922	0.789343	0.7041	0.544068	0.475425
273.394	0.690797	0.848865	0.865051	0.762679	0.613459	0.539962
275.549	0.743997	0.885045	0.911059	0.832772	0.676529	0.607356
277.704	0.807214	0.981469	0.987001	0.88787	0.742375	0.67227
279.859	0.852785	1.00255	1.01815	0.936331	0.795246	0.730569
282.013	0.900784	1.07504	1.08057	0.999538	0.845561	0.782334
284.167	0.919949	1.06463	1.08532	1.01236	0.872026	0.806006
286.321	0.937852	1.09796	1.11394	1.04391	0.889929	0.832342
288.474	0.944644	1.07676	1.10672	1.03978	0.907153	0.843484
290.628	0.974281	1.15037	1.15584	1.05783	0.929611	0.871619
292.78	0.976462	1.11648	1.14577	1.08027	0.949932	0.889934
294.933	0.971263	1.10144	1.17978	1.07685	0.971263	0.91288
297.085	0.898237	1.0463	1.11212	1.0566	0.971666	0.917982
299.237	0.804308	0.971695	1.05088	1.02674	0.953967	0.904749
301.389	0.69922	0.882864	0.971286	0.957498	0.916516	0.875311
303.54	0.623474	0.806225	0.909655	0.904215	0.879692	0.837526
305.691	0.572815	0.758502	0.870818	0.872329	0.866318	0.806464
307.842	0.541069	0.722583	0.84656	0.849129	0.84656	0.790172
309.992	0.521034	0.706706	0.822064	0.830815	0.829712	0.778804
312.143	0.508803	0.700427	0.812186	0.821732	0.82561	0.773376
314.292	0.501019	0.682979	0.799972	0.810882	0.817735	0.77034
316.442	0.49341	0.673639	0.78923	0.799713	0.80736	0.757151
318.591	0.485719	0.664217	0.775582	0.787092	0.795404	0.745263
320.74	0.477545	0.655227	0.765124	0.775094	0.780804	0.733644
322.889	0.468611	0.645154	0.753976	0.76041	0.763367	0.721543
325.037	0.461795	0.634981	0.739558	0.74456	0.74456	0.704032
327.185	0.452751	0.625854	0.729084	0.729624	0.728545	0.683057
329.333	0.445283	0.616334	0.713766	0.712722	0.704972	0.664885
331.481	0.438648	0.608096	0.70254	0.697449	0.684975	0.646859
333.628	0.429431	0.598223	0.693127	0.682257	0.666445	0.629481
335.775	0.42312	0.591792	0.680213	0.669242	0.647649	0.612784
337.921	0.416825	0.584439	0.670699	0.656053	0.630281	0.597612
340.068	0.409467	0.576664	0.661011	0.643122	0.613387	0.580348
342.214	0.404266	0.570645	0.652788	0.630851	0.597084	0.564366
344.359	0.397031	0.563696	0.642344	0.617898	0.579293	0.547034
346.505	0.3914	0.557675	0.633425	0.605629	0.564618	0.530371
348.65	0.38561	0.550158	0.624865	0.59407	0.546958	0.514297
350.795	0.379453	0.543836	0.615821	0.581428	0.531293	0.498376
352.939	0.373719	0.536805	0.606799	0.570259	0.516568	0.483329
355.083	0.368676	0.531317	0.599567	0.5593	0.502227	0.468557
357.227	0.362362	0.52269	0.588766	0.547662	0.487735	0.453419
359.371	0.356489	0.515047	0.579307	0.536294	0.473706	0.438825
361.514	0.349999	0.506916	0.569369	0.525249	0.459848	0.42461
363.657	0.343613	0.498905	0.559314	0.513521	0.446436	0.410833
365.8	0.337618	0.489841	0.548297	0.501442	0.432715	0.396707
367.942	0.330751	0.480909	0.537237	0.489455	0.419548	0.383256
370.085	0.323735	0.470963	0.52515	0.476726	0.405974	0.36952
372.226	0.316876	0.460476	0.512699	0.463912	0.392674	0.356184
374.368	0.309108	0.449481	0.499486	0.450867	0.379538	0.342935
376.509	0.302003	0.437693	0.486133	0.437417	0.366125	0.329969
378.65	0.294258	0.425807	0.471977	0.423657	0.352878	0.317075
380.791	0.28662	0.413922	0.458193	0.410422	0.34021	0.304796
382.931	0.27871	0.401962	0.44377	0.396747	0.327452	0.292731
385.071	0.271278	0.389653	0.429617	0.383373	0.315293	0.281195
387.211	0.263557	0.377808	0.415511	0.37023	0.303447	0.270155
389.35	0.256485	0.365793	0.401892	0.357511	0.292104	0.259665
391.49	0.249071	0.354456	0.388347	0.345116	0.281305	0.249711
393.628	0.242397	0.343235	0.375652	0.333545	0.271114	0.240368
395.767	0.236086	0.332879	0.363518	0.322454	0.26147	0.231602
397.905	0.229984	0.323355	0.352508	0.312145	0.252621	0.223557
400.043	0.224165	0.313836	0.341286	0.302077	0.243946	0.215649
402.181	0.218323	0.304492	0.330122	0.291885	0.235237	0.207846
404.318	0.212616	0.294962	0.319316	0.281848	0.226636	0.200046
406.455	0.207185	0.286434	0.309219	0.272612	0.218578	0.192756
408.592	0.202225	0.27802	0.299715	0.26386	0.210979	0.185761
410.729	0.197145	0.270528	0.290973	0.255696	0.203697	0.179073
412.865	0.192484	0.263568	0.282911	0.248043	0.196775	0.172614
415.001	0.18824	0.257016	0.275391	0.240916	0.190183	0.166463
417.136	0.183868	0.250708	0.268189	0.233955	0.183776	0.160339
419.272	0.179692	0.245131	0.261408	0.227492	0.177528	0.154488
421.407	0.176131	0.239605	0.255257	0.221378	0.171713	0.148841
423.541	0.172602	0.234671	0.249522	0.215656	0.16604	0.143314
425.676	0.169069	0.229904	0.244133	0.210157	0.160532	0.137894
427.81	0.165662	0.22537	0.238992	0.205051	0.155197	0.132648
429.944	0.162234	0.221105	0.234166	0.200036	0.150077	0.127459
432.077	0.159181	0.217315	0.229766	0.195391	0.145097	0.122512
434.21	0.15589	0.213249	0.225537	0.190868	0.140262	0.117593
436.343	0.152687	0.209858	0.221632	0.186685	0.135589	0.112862
438.476	0.149801	0.206696	0.218113	0.182779	0.131162	0.108398
440.608	0.147243	0.203785	0.215035	0.179315	0.127043	0.104287
442.74	0.144594	0.201207	0.212317	0.176068	0.123162	0.10034
444.872	0.142331	0.199264	0.209991	0.173263	0.119618	0.0967545
447.003	0.140232	0.197223	0.207935	0.170683	0.116227	0.0933061
449.135	0.138484	0.195872	0.206357	0.168531	0.113296	0.0902612
451.265	0.137098	0.194787	0.205206	0.166798	0.110797	0.0876018
453.396	0.136121	0.194166	0.204605	0.165568	0.10867	0.0853013
455.526	0.135171	0.193777	0.204161	0.164478	0.106661	0.083042
457.656	0.13452	0.193631	0.204045	0.163637	0.10484	0.0809338
459.786	0.133926	0.193626	0.203978	0.162923	0.103119	0.0789045
461.915	0.13371	0.193959	0.204393	0.16258	0.101766	0.0771898
464.044	0.133467	0.194458	0.204829	0.162295	0.100456	0.0754785
466.173	0.133309	0.194926	0.205353	0.162078	0.0991978	0.0737883
468.301	0.133365	0.195743	0.206177	0.162177	0.0982701	0.0724336
470.43	0.133879	0.196903	0.207489	0.162745	0.0976542	0.0712974
472.557	0.134553	0.198551	0.209204	0.163585	0.0972203	0.0703064
474.685	0.135205	0.200094	0.210945	0.164488	0.0967975	0.0692532
476.812	0.13607	0.201855	0.21293	0.165504	0.0963258	0.0680872
478.939	0.136759	0.203754	0.214911	0.166463	0.095758	0.0667386
481.066	0.137627	0.205664	0.216946	0.167516	0.0953019	0.0654844
483.192	0.138503	0.207735	0.219122	0.168705	0.0950053	0.0643925
485.318	0.139532	0.20987	0.221543	0.170094	0.0947904	0.0633409
487.444	0.140534	0.212251	0.22412	0.171618	0.0946177	0.0622863
489.57	0.141676	0.214762	0.226876	0.173192	0.0944607	0.0612019
491.695	0.1429	0.217243	0.229528	0.174731	0.0943102	0.060116
493.82	0.14421	0.219755	0.232246	0.176415	0.0943653	0.0592467
495.944	0.145588	0.222585	0.235395	0.178399	0.0945579	0.0584835
498.069	0.147073	0.225616	0.23867	0.180421	0.0947752	0.0576942
500.193	0.148696	0.228683	0.241963	0.18256	0.0950494	0.0569337
502.316	0.150316	0.231704	0.245384	0.184763	0.0953909	0.056216
504.44	0.151841	0.234955	0.248968	0.187093	0.0957521	0.0555554
506.563	0.153559	0.238221	0.252466	0.189347	0.0961258	0.0549282
508.686	0.155244	0.241485	0.256169	0.191748	0.0966109	0.0543379
510.808	0.157129	0.244849	0.259881	0.194187	0.0971251	0.0537966
512.93	0.158951	0.248479	0.263698	0.196702	0.0976671	0.0532744
515.052	0.160732	0.251962	0.267514	0.199249	0.0982325	0.0528071
517.174	0.162606	0.255493	0.271489	0.201863	0.0988581	0.0523512
519.295	0.164474	0.259265	0.275371	0.204489	0.0994491	0.0518966
521.416	0.166654	0.263067	0.279669	0.20736	0.100287	0.051626
523.537	0.168731	0.266943	0.283906	0.210254	0.101083	0.0513543
525.658	0.170697	0.27089	0.288222	0.213157	0.10186	0.0509517
527.778	0.172981	0.274937	0.29269	0.216165	0.102706	0.0506983
529.898	0.175273	0.279034	0.297249	0.219329	0.103641	0.0504944
532.017	0.177519	0.283257	0.301757	0.222395	0.104529	0.0502219
534.136	0.179901	0.287578	0.306578	0.225664	0.105504	0.050013
536.255	0.182221	0.291785	0.311208	0.228818	0.106388	0.0496916
538.374	0.184604	0.296292	0.316167	0.232236	0.107388	0.0495075
540.492	0.18698	0.300827	0.321061	0.235571	0.108359	0.0492221
542.61	0.189759	0.305453	0.326184	0.239064	0.109408	0.0490226
544.728	0.192367	0.310245	0.331431	0.242647	0.110512	0.0488746
546.846	0.194986	0.315232	0.336742	0.246258	0.111628	0.0486973
548.963	0.197618	0.320098	0.342058	0.249914	0.11276	0.0485961
551.08	0.200272	0.324902	0.347279	0.253519	0.113913	0.0484803
553.196	0.202896	0.329829	0.352501	0.257082	0.115054	0.0483958
555.312	0.205436	0.334494	0.357711	0.260638	0.116171	0.0483157
557.428	0.207983	0.339206	0.362788	0.264111	0.117252	0.0482223
559.544	0.210671	0.343698	0.367885	0.267624	0.118404	0.0481822
561.659	0.213133	0.348313	0.372909	0.271066	0.119498	0.0481674
563.775	0.215579	0.352931	0.377743	0.274451	0.120562	0.048053
565.889	0.217861	0.357027	0.382461	0.277608	0.121533	0.0479293
568.004	0.22024	0.361627	0.387265	0.280962	0.12262	0.0479037
570.118	0.222431	0.365649	0.3918	0.284083	0.123596	0.0478391
572.232	0.22475	0.369693	0.396248	0.287124	0.124522	0.0477425
574.346	0.226585	0.373457	0.400385	0.2899	0.12536	0.0476122
576.459	0.228688	0.37709	0.404436	0.292653	0.126176	0.0475067
578.572	0.230682	0.380759	0.408385	0.295359	0.127079	0.0474858
580.685	0.232629	0.384226	0.412247	0.298097	0.127994	0.0474796
582.797	0.234454	0.387546	0.415748	0.300565	0.128746	0.0473478
584.909	0.236405	0.39064	0.419317	0.303037	0.129574	0.047303
587.021	0.23782	0.393609	0.422504	0.305174	0.130221	0.047116
589.132	0.239416	0.396489	0.425596	0.307442	0.130887	0.0470098
591.244	0.240705	0.399003	0.428387	0.309267	0.131378	0.0467895
593.355	0.242117	0.40145	0.431136	0.311123	0.131942	0.0467068
595.465	0.24315	0.403645	0.433493	0.312676	0.132369	0.0465396
597.576	0.244334	0.40567	0.435605	0.314126	0.132773	0.0464127
599.686	0.245274	0.407344	0.437425	0.315322	0.133069	0.046263
601.795	0.245975	0.4087	0.439078	0.31645	0.133367	0.0461766
603.905	0.246484	0.410015	0.440338	0.317271	0.133552	0.0460264
606.014	0.247178	0.410737	0.441332	0.317955	0.133671	0.0458744
608.123	0.247213	0.411402	0.441948	0.318291	0.133649	0.0456304
610.231	0.247313	0.412042	0.442527	0.318613	0.13365	0.0455083
612.34	0.24753	0.412115	0.442734	0.318719	0.133576	0.0453411
614.448	0.247474	0.412008	0.442617	0.31858	0.133376	0.0450644
616.555	0.247258	0.411838	0.442345	0.318278	0.133135	0.0448968
618.663	0.246854	0.411299	0.44187	0.317929	0.132874	0.0447107
620.77	0.246459	0.410637	0.441006	0.317279	0.132531	0.044463
622.876	0.245845	0.409689	0.440017	0.316548	0.132096	0.0441427
624.983	0.245019	0.408556	0.438783	0.315665	0.131685	0.0439527
627.089	0.244292	0.407304	0.437353	0.314572	0.131176	0.043687
629.195	0.2432	0.405781	0.43571	0.313349	0.130605	0.0434172
631.3	0.242252	0.40406	0.433781	0.311981	0.129982	0.0431084
633.406	0.241017	0.401799	0.431533	0.310328	0.129164	0.0427328
635.511	0.239724	0.399684	0.42928	0.308588	0.128416	0.0424206
637.615	0.238254	0.397464	0.426598	0.306727	0.127612	0.0421372
639.72	0.236864	0.394772	0.423842	0.3047	0.126733	0.0417839
641.824	0.235122	0.392125	0.420837	0.30244	0.125779	0.0414075
643.928	0.233423	0.38903	0.41762	0.30012	0.124759	0.0410286
646.031	0.231524	0.386155	0.414337	0.297767	0.123787	0.0407547
648.134	0.229652	0.383081	0.411003	0.295387	0.122841	0.0404187
650.237	0.227719	0.379758	0.407527	0.292872	0.121752	0.039999
652.34	0.225767	0.376554	0.403802	0.290262	0.120584	0.0395755
654.442	0.223518	0.372902	0.399999	0.287501	0.119422	0.0391762
656.544	0.221489	0.369254	0.396042	0.28469	0.118289	0.0388122
658.646	0.219174	0.365309	0.391813	0.28153	0.116976	0.0383702
660.747	0.217021	0.361596	0.387678	0.278691	0.115828	0.0380981
662.848	0.214536	0.35748	0.3832	0.27544	0.114456	0.0376031
664.949	0.212441	0.353555	0.378921	0.272317	0.113218	0.037261
667.05	0.20967	0.349315	0.374377	0.269029	0.111841	0.0367992
669.15	0.207241	0.345155	0.369882	0.265845	0.110522	0.0363772
671.25	0.204941	0.341163	0.365287	0.262555	0.109214	0.0360156
673.35	0.202377	0.336741	0.360742	0.259308	0.107867	0.0356146
675.449	0.199806	0.332391	0.356058	0.255866	0.106477	0.0351928
677.548	0.197278	0.32841	0.351293	0.252521	0.105113	0.0347924
679.647	0.194418	0.32366	0.346353	0.248901	0.103616	0.0343176
681.745	0.192076	0.319111	0.341397	0.245407	0.102196	0.033913
683.843	0.189388	0.314658	0.336564	0.24193	0.10079	0.0334923
685.941	0.18693	0.310362	0.331901	0.238592	0.0994622	0.0331126
688.039	0.184193	0.305906	0.326999	0.235106	0.0980192	0.0326544
690.136	0.181634	0.30156	0.322459	0.231798	0.09664	0.0322222
692.233	0.179142	0.297594	0.317892	0.228578	0.0953265	0.0318277
694.33	0.176911	0.293449	0.313341	0.225348	0.0940311	0.031471
696.426	0.174057	0.288819	0.308615	0.221783	0.0925458	0.0309842
698.522	0.171471	0.284421	0.30355	0.218284	0.0911482	0.0306273
700.618	0.168846	0.279984	0.29871	0.214805	0.0897486	0.0302247
702.713	0.166358	0.275671	0.293884	0.211352	0.0883899	0.0299058
704.808	0.163655	0.270929	0.289002	0.207822	0.0870026	0.0295491
706.903	0.161055	0.266307	0.283898	0.204179	0.0855613	0.029156
708.998	0.158356	0.261488	0.2787	0.20056	0.0841282	0.028732
711.092	0.155631	0.257292	0.273876	0.197023	0.0827035	0.0283271
713.186	0.152997	0.253031	0.269302	0.193724	0.0813315	0.0278604
715.28	0.150806	0.248893	0.265047	0.190668	0.0800574	0.0274347
717.373	0.148482	0.245167	0.260773	0.187661	0.0788278	0.0271261
719.466	0.146238	0.241172	0.25652	0.184647	0.0776304	0.0268278
721.559	0.143718	0.236964	0.251859	0.181354	0.0763239	0.0264645
723.652	0.141297	0.232845	0.247441	0.178118	0.0750726	0.0261885
725.744	0.13867	0.228336	0.242491	0.174597	0.0736456	0.025749
727.836	0.13631	0.224186	0.237896	0.171335	0.0723941	0.025449
729.927	0.133904	0.219854	0.23333	0.168006	0.0710445	0.025028
732.019	0.131671	0.215904	0.22899	0.16489	0.0697709	0.0246592

## Sheet: ED fig3d
	3,4-dhVal
0.007	0.0372362
0.014	0.0608954
0.021	0.0831334
0.028	0.103569
0.035	0.122701
0.042	0.140912
0.05	0.159168
0.057	0.175393
0.064	0.189597
0.072	0.203607
0.079	0.216635
0.086	0.228192
0.094	0.238232
0.102	0.247474
0.109	0.256272
0.117	0.264742
0.125	0.273076
0.132	0.280642
0.14	0.287364
0.148	0.294255
0.156	0.301128
0.164	0.307153
0.172	0.312762
0.18	0.318343
0.189	0.323277
0.197	0.328164
0.205	0.332477
0.213	0.336481
0.222	0.340486
0.23	0.344097
0.239	0.347413
0.247	0.350608
0.256	0.353461
0.265	0.356442
0.274	0.359147
0.282	0.361869
0.291	0.363969
0.3	0.366117
0.309	0.368389
0.318	0.370253
0.327	0.37182
0.337	0.373853
0.346	0.375548
0.355	0.377056
0.365	0.378608
0.374	0.380049
0.384	0.381494
0.393	0.382513
0.403	0.383849
0.413	0.385149
0.422	0.386018
0.432	0.386849
0.442	0.388039
0.452	0.388874
0.462	0.389751
0.472	0.390789
0.483	0.391589
0.493	0.392351
0.503	0.393195
0.514	0.393717
0.524	0.394644
0.535	0.39525
0.545	0.396018
0.556	0.396463
0.567	0.397233
0.578	0.397639
0.589	0.398208
0.6	0.398697
0.611	0.399104
0.622	0.399634
0.633	0.400369
0.644	0.400451
0.656	0.401269
0.667	0.401761
0.679	0.40213
0.69	0.402664
0.702	0.403157
0.714	0.403651
0.726	0.404022
0.738	0.404311
0.75	0.404847
0.762	0.405219
0.774	0.405591
0.786	0.405963
0.799	0.406419
0.811	0.406626
0.824	0.407332
0.837	0.407664
0.849	0.407664
0.862	0.408122
0.875	0.408538
0.888	0.409121
0.901	0.409455
0.914	0.409706
0.928	0.41004
0.941	0.410249
0.954	0.410751
0.968	0.411086
0.982	0.411337
0.995	0.411673
1.009	0.412008
1.023	0.41247
1.037	0.412723
1.051	0.41327
1.065	0.413733
1.08	0.414113
1.094	0.414366
1.109	0.414704
1.123	0.414957
1.138	0.415507
1.153	0.415888
1.168	0.416269
1.183	0.416566
1.198	0.416948
1.213	0.417331
1.228	0.417628
1.244	0.418224
1.259	0.418437
1.275	0.419076
1.291	0.419247
1.307	0.41976
1.323	0.419973
1.339	0.420401
1.355	0.420744
1.371	0.421172
1.388	0.421558
1.404	0.421988
1.421	0.422246
1.438	0.422676
1.455	0.423106
1.472	0.423451
1.489	0.423709
1.506	0.424055
1.523	0.42453
1.541	0.424746
1.559	0.425048
1.576	0.425438
1.594	0.425655
1.612	0.426088
1.63	0.426478
1.649	0.426695
1.667	0.42713
1.685	0.427565
1.704	0.427957
1.723	0.428218
1.742	0.428654
1.761	0.428916
1.78	0.429353
1.799	0.429658
1.818	0.430183
1.838	0.430402
1.858	0.430841
1.877	0.431323
1.897	0.431587
1.917	0.431894
1.938	0.43229
1.958	0.432642
1.979	0.432994
1.999	0.433347
2.02	0.433656
2.041	0.434009
2.062	0.434318
2.083	0.434672
2.105	0.435158
2.126	0.435336
2.148	0.43569
2.17	0.436045
2.192	0.436533
2.214	0.436844
2.236	0.437067
2.258	0.437556
2.281	0.437913
2.304	0.438269
2.327	0.438492
2.35	0.438805
2.373	0.439251
2.396	0.439564
2.42	0.439878
2.443	0.440146
2.467	0.440505
2.491	0.440864
2.516	0.441223
2.54	0.441627
2.565	0.441942
2.589	0.442392
2.614	0.442662
2.639	0.442842
2.664	0.443383
2.69	0.443609
2.715	0.443744
2.741	0.444106
2.767	0.444422
2.793	0.444784
2.819	0.445147
2.846	0.445464
2.873	0.445827
2.899	0.445963
2.926	0.446236
2.954	0.446463
2.981	0.446872
3.009	0.447191
3.036	0.447418
3.064	0.4476
3.093	0.44792
3.121	0.448148
3.15	0.448467
3.178	0.448832
3.207	0.449015
3.236	0.44929
3.266	0.44961
3.295	0.449931
3.325	0.45016
3.355	0.450389
3.385	0.450802
3.416	0.451031
3.446	0.451123
3.477	0.451491
3.508	0.451491
3.539	0.451813
3.571	0.452043
3.603	0.452411
3.634	0.452458
3.667	0.452596
3.699	0.45278
3.732	0.453011
3.764	0.453149
3.797	0.453334
3.831	0.453472
3.864	0.453703
3.898	0.453935
3.932	0.45412
3.966	0.454397
4	0.454536
4.035	0.454536
4.07	0.454953
4.105	0.455138
4.14	0.455417
4.176	0.455556
4.212	0.455742
4.248	0.455927
4.284	0.455974
4.321	0.45616
4.358	0.456392
4.395	0.456485
4.433	0.456578
4.47	0.456718
4.508	0.456857
4.546	0.456997
4.585	0.457183
4.623	0.457183
4.662	0.457463
4.702	0.457509
4.741	0.457649
4.781	0.457836
4.821	0.457836
4.861	0.457789
4.902	0.458116
4.943	0.458209
4.984	0.458209
5.026	0.458256
5.067	0.458256
5.109	0.458256
5.152	0.458349
5.194	0.458349
5.237	0.458443
5.281	0.458443
5.324	0.45849
5.368	0.458536
5.412	0.45849
5.457	0.45863
5.501	0.458676
5.546	0.458676
5.592	0.458723
5.637	0.458863
5.683	0.458817
5.73	0.45877
5.776	0.458863
5.823	0.458863
5.871	0.458957
5.918	0.45891
5.966	0.458676
6.015	0.458676
6.063	0.458676
6.112	0.45863
6.161	0.458583
6.211	0.458676
6.261	0.45863
6.311	0.458443
6.362	0.458396
6.413	0.458256
6.464	0.458116
6.516	0.457976
6.568	0.457789
6.621	0.457649
6.674	0.457556
6.727	0.457276
6.78	0.45723
6.834	0.457043
6.889	0.456857
6.943	0.456718
6.998	0.456578
7.054	0.456532
7.11	0.456206
7.166	0.45616
7.222	0.456067
7.279	0.455742
7.337	0.455463
7.395	0.45537
7.453	0.455138
7.511	0.454721
7.57	0.454675
7.63	0.454397
7.69	0.45412
7.75	0.453981
7.81	0.453657
7.872	0.453334
7.933	0.453242
7.995	0.452965
8.057	0.452642
8.12	0.452504
8.183	0.452365
8.247	0.451951
8.311	0.451767
8.376	0.451445
8.441	0.451169
8.506	0.450848
8.572	0.450527
8.638	0.45016
8.705	0.449976
8.772	0.44961
8.84	0.449198
8.908	0.448832
8.977	0.448513
9.046	0.448148
9.116	0.447783
9.186	0.447373
9.257	0.447008
9.328	0.446645
9.399	0.446281
9.471	0.445872
9.544	0.445419
9.617	0.445056
9.691	0.444603
9.765	0.444151
9.839	0.443744
9.914	0.443293
9.99	0.443022
10.066	0.442617
10.143	0.442212
10.22	0.441897
10.298	0.441312
10.376	0.440774
10.455	0.440326
10.535	0.439833
10.614	0.439296
10.695	0.438805
10.776	0.438403
10.858	0.437913
10.94	0.437423
11.023	0.437022
11.106	0.4364
11.19	0.435868
11.274	0.435336
11.359	0.434804
11.445	0.434274
11.531	0.433788
11.618	0.43317
11.706	0.432642
11.794	0.432026
11.882	0.431543
11.972	0.430972
12.062	0.430315
12.152	0.429921
12.243	0.429221
12.335	0.42861
12.428	0.428
12.521	0.427304
12.614	0.426695
12.709	0.426175
12.804	0.425525
12.9	0.425092
12.996	0.4244
13.093	0.423839
13.191	0.423149
13.289	0.422504
13.388	0.42173
13.488	0.421215
13.588	0.42053
13.689	0.41976
13.791	0.419119
13.894	0.418437
13.997	0.417798
14.101	0.417033
14.205	0.416312
14.311	0.415549
14.417	0.41483
14.524	0.414028
14.631	0.413312
14.74	0.412639
14.849	0.411882
14.959	0.411128
15.069	0.410291
15.181	0.409455
15.293	0.408746
15.406	0.407997
15.52	0.407249
15.634	0.406378
15.749	0.405715
15.866	0.404847
15.982	0.404063
16.1	0.403322
16.219	0.4025
16.338	0.401597
16.458	0.400737
16.579	0.399879
16.701	0.399104
16.824	0.39829
16.947	0.397518
17.072	0.396868
17.197	0.396018
17.323	0.395209
17.45	0.394322
17.578	0.393436
17.707	0.392391
17.836	0.391509
17.967	0.390509
18.099	0.389711
18.231	0.388874
18.364	0.388079
18.498	0.387285
18.634	0.386374
18.77	0.385623
18.907	0.384794
19.045	0.383849
19.184	0.382787
19.324	0.381886
19.464	0.381025
19.606	0.380127
19.749	0.379269
19.893	0.378375
20.038	0.377288
20.184	0.376437
20.33	0.375432
20.478	0.374391
20.627	0.373392
20.777	0.372432
20.928	0.371399
21.08	0.37052
21.233	0.369491
21.387	0.368579
21.542	0.367592
21.699	0.366721
21.856	0.365739
22.014	0.364872
22.174	0.363781
22.335	0.36288
22.496	0.361907
22.659	0.360786
22.823	0.35978
22.988	0.358813
23.155	0.357811
23.322	0.356775
23.491	0.355704
23.66	0.35471
23.831	0.353681
24.003	0.352727
24.177	0.351594
24.351	0.350536
24.527	0.349553
24.704	0.348645
24.882	0.347666
25.062	0.346473
25.242	0.345464
25.424	0.34442
25.607	0.343415
25.792	0.342306
25.977	0.341306
26.164	0.340379
26.353	0.339206
26.542	0.338071
26.733	0.33701
26.925	0.335987
27.119	0.334896
27.314	0.333878
27.51	0.332827
27.708	0.331744
27.907	0.330629
28.107	0.329586
28.309	0.328545
28.512	0.327542
28.717	0.326299
28.923	0.325095
29.13	0.324031
29.339	0.323004
29.549	0.321911
29.761	0.32082
29.974	0.319767
30.189	0.31858
30.405	0.317532
30.623	0.316385
30.842	0.315107
31.063	0.313966
31.285	0.312963
31.509	0.311795
31.734	0.310696
31.961	0.309633
32.189	0.308474
32.42	0.307252
32.651	0.306165
32.884	0.305179
33.119	0.304032
33.356	0.302789
33.594	0.301616
33.834	0.300543
34.075	0.299375
34.318	0.298178
34.563	0.297178
34.81	0.295794
35.058	0.294671
35.308	0.293679
35.559	0.292689
35.813	0.291606
36.068	0.290113
36.325	0.28891
36.584	0.287868
36.844	0.286734
37.107	0.285571
37.371	0.284349
37.637	0.283256
37.905	0.282071
38.174	0.280983
38.446	0.279743
38.719	0.278476
38.994	0.277366
39.272	0.27632
39.551	0.275093
39.832	0.273778
40.115	0.272711
40.4	0.271555
40.687	0.270341
40.976	0.269343
41.267	0.268105
41.56	0.266991
41.855	0.26579
42.152	0.264623
42.451	0.263399
42.752	0.262089
43.055	0.260901
43.361	0.259717
43.668	0.258713
43.978	0.257476
44.29	0.256243
44.604	0.255217
44.92	0.254019
45.238	0.252883
45.559	0.251662
45.881	0.25059
46.206	0.249462
46.534	0.24828
46.863	0.247245
47.195	0.245925
47.529	0.244838
47.865	0.243668
48.204	0.242473
48.545	0.241423
48.888	0.240206
49.234	0.239077
49.582	0.237923
49.933	0.2368
50.286	0.235679
50.642	0.234395
51	0.233308
51.36	0.232141
51.723	0.23095
52.088	0.229789
52.456	0.228714
52.827	0.227587
53.2	0.226381
53.576	0.225123
53.954	0.224087
54.335	0.223135
54.719	0.221914
55.105	0.220912
55.494	0.219859
55.885	0.21862
56.28	0.217546
56.677	0.216474
57.076	0.215245
57.479	0.214099
57.884	0.212956
58.293	0.211683
58.704	0.210705
59.117	0.209545
59.534	0.208387
59.954	0.207181
60.376	0.206343
60.802	0.205299
61.23	0.204022
61.661	0.202828
62.096	0.201688
62.533	0.200603
62.973	0.199521
63.417	0.198416
63.863	0.197185
64.313	0.196111
64.766	0.195142
65.222	0.194022
65.681	0.192982
66.143	0.191741
66.608	0.190731
67.077	0.189623
67.549	0.188567
68.024	0.187289
68.502	0.186389
68.984	0.185168
69.469	0.184173
69.958	0.183056
70.45	0.181918
70.945	0.18098
71.444	0.179797
71.946	0.178643
72.451	0.177492
72.961	0.17649
73.473	0.17549
73.989	0.174566
74.509	0.173474
75.033	0.17236
75.56	0.171418
76.09	0.17043
76.625	0.169348
77.163	0.168245
77.705	0.167288
78.25	0.166334
78.799	0.165452
79.353	0.164312
79.91	0.16334
80.47	0.162393
81.035	0.161379
81.604	0.16046
82.176	0.159544
82.753	0.158512
83.333	0.157576
83.918	0.156503
84.507	0.155688
85.099	0.154712
85.696	0.153761
86.297	0.152812
86.902	0.151681
87.512	0.150898
88.125	0.149933
88.743	0.148969
89.365	0.148145
89.991	0.147209
90.622	0.146297
91.257	0.145342
91.897	0.144434
92.541	0.143664
93.189	0.142782
93.842	0.141925
94.499	0.140979
95.161	0.140125
95.828	0.139363
96.499	0.138534
97.175	0.137663
97.855	0.136771
98.541	0.135903
99.231	0.135082
99.925	0.134306
100.625	0.133376
101.329	0.132427
102.039	0.131634
102.753	0.130908
103.472	0.13014
104.196	0.129307
104.925	0.128519
105.66	0.127777
106.399	0.126927
107.143	0.126274
107.893	0.1256
108.648	0.124885
109.408	0.124148
110.173	0.123478
110.944	0.122658
111.72	0.121947
112.501	0.121044
113.288	0.120421
114.08	0.119564
114.878	0.118837
115.681	0.118175
116.49	0.117471
117.304	0.116747
118.124	0.116067
118.95	0.115579
119.781	0.114879
120.619	0.114181
121.462	0.113484
122.31	0.112872
123.165	0.112198
124.026	0.111546
124.893	0.110832
125.765	0.110328
126.644	0.109721
127.529	0.109072
128.42	0.108404
129.317	0.107841
130.22	0.107258
131.13	0.106572
132.045	0.10599
132.968	0.105451
133.896	0.104954
134.831	0.104313
135.773	0.103776
136.721	0.103239
137.676	0.102539
138.637	0.101901
139.605	0.101449
140.579	0.100813
141.561	0.100034
142.549	0.0995026
143.544	0.0989714
144.546	0.0983185
145.555	0.0977684
146.571	0.0973004
147.594	0.0968938
148.624	0.0964266
149.661	0.0957775
150.705	0.0952914
151.757	0.0947855
152.815	0.0943005
153.882	0.0937958
154.955	0.0932715
156.036	0.0928284
157.125	0.0923656
158.221	0.0918431
159.325	0.0914215
160.436	0.0909602
161.555	0.0905394
162.682	0.0901191
163.816	0.0895993
164.959	0.0891599
166.109	0.0889004
167.267	0.0885016
168.434	0.0880833
169.608	0.0876056
170.791	0.0872477
171.982	0.0868901
173.181	0.0866916
174.388	0.0863543
175.604	0.085938
176.828	0.0854033
178.061	0.0851066
179.302	0.0845334
180.552	0.0842768
181.81	0.0839216
183.077	0.0834091
184.353	0.0829563
185.638	0.0825432
186.932	0.0822091
188.234	0.0819734
189.546	0.081679
190.867	0.0811888
192.197	0.0808753
193.536	0.0805033
194.884	0.0801122
196.242	0.0798776
197.609	0.0795846
198.986	0.0791943
200.372	0.0789602
201.768	0.0786289
203.174	0.0782588
204.589	0.0778307
206.014	0.0775586
207.449	0.0771894
208.894	0.0769759
210.349	0.0765103
211.814	0.0763552
213.289	0.0761808
214.774	0.0759096
216.27	0.0754839
217.776	0.0750972
219.293	0.0748267
220.82	0.0743441
222.357	0.074132
223.905	0.0740548
225.464	0.0738428
227.034	0.0736116
228.615	0.0732843
230.206	0.0729188
231.809	0.0725536
233.423	0.0723231
235.048	0.0721119
236.684	0.0718817
238.332	0.0717858
239.991	0.0715557
241.661	0.0712299
243.343	0.0710767
245.037	0.0707131
246.742	0.0705792
248.459	0.0704071
250.189	0.0701013
251.93	0.0698721
253.683	0.0695285
255.448	0.069395
257.226	0.0692233
259.016	0.0690708
260.818	0.068785
262.633	0.0686517
264.461	0.0684423
266.301	0.068214
268.153	0.0680618
270.019	0.0678907
271.898	0.0677007
273.789	0.0675297
275.694	0.0673399
277.612	0.06715
279.543	0.0670552
281.488	0.0667897
283.446	0.0667707
285.418	0.0666001
287.403	0.0663538
289.402	0.0660319
291.415	0.0658427
293.442	0.0657292
295.483	0.0655779
297.538	0.06537
299.608	0.0651622
301.691	0.0648978
303.789	0.0647091
305.902	0.0647091
308.03	0.0646902
310.172	0.0645393
312.329	0.0642941
314.5	0.064068
316.687	0.0638608
318.89	0.063842
321.107	0.0637855
323.34	0.0635031
325.588	0.0634843
327.852	0.0632398
330.131	0.0631081
332.426	0.0629578
334.738	0.062939
337.065	0.0627511
339.408	0.0625633
341.768	0.0623005
344.144	0.0623943
346.536	0.0622067
348.945	0.0621129
351.371	0.0619441
353.813	0.0618129
356.273	0.0616442
358.749	0.0615131
361.243	0.0612697
363.754	0.0613633
366.282	0.0611948
368.828	0.0610638
371.392	0.0607645
373.973	0.0606897
376.572	0.0606149
379.189	0.0606149
381.825	0.0603907
384.478	0.0602039
387.15	0.0602226
389.841	0.0600172
392.55	0.0598306
395.278	0.0595508
398.025	0.0594948
400.791	0.0594016
403.576	0.0591035
406.38	0.0590476
409.204	0.0590476
412.048	0.05888
414.911	0.0586753
417.794	0.0583776
420.697	0.0581545
423.62	0.0582661
426.563	0.0581731
429.527	0.0580988
432.511	0.0580059
435.516	0.0578573
438.542	0.057783
441.588	0.0577644
444.656	0.0575973
447.745	0.0574303
450.856	0.0574117
453.988	0.0574117
457.142	0.057152
460.318	0.0570037
463.515	0.056911
466.735	0.0568925
469.977	0.0566146
473.242	0.056559
476.529	0.0565961
479.839	0.0564109
483.172	0.0562073
486.528	0.0561148
489.908	0.0559669
493.311	0.0557635
496.737	0.055745
500.187	0.055745
503.661	0.0555232
507.159	0.0553016
510.682	0.0552277
514.229	0.0552093
517.8	0.0552277
521.396	0.0550247
525.017	0.0550432
528.663	0.0548402
532.335	0.0547849
536.032	0.054748
539.754	0.0546927
543.503	0.0546189
547.277	0.0542688
551.077	0.0541399
554.904	0.0539742
558.758	0.054011
562.638	0.0538269
566.545	0.0538269
570.479	0.0536613
574.44	0.0534774
578.429	0.0534774
582.445	0.0533671
586.489	0.0531833
590.562	0.0530731
594.662	0.0528894
598.791	0.0528527
602.949	0.0526508
607.135	0.0525407
611.35	0.052559
615.595	0.0524122
619.869	0.0523572
624.173	0.0522655
628.506	0.0520639
632.87	0.0520456
637.263	0.0518623
641.688	0.0516975
646.143	0.0517341
650.628	0.0514778
655.145	0.0514595
659.693	0.051368
664.273	0.0511119
668.885	0.0512033
673.528	0.050929
678.204	0.0508559
682.912	0.0507463
687.652	0.0505453
692.426	0.0505088
697.232	0.0505088
702.072	0.0503627
706.946	0.0502715
711.853	0.0501802
716.794	0.0499795
721.77	0.0500343
726.78	0.0497972
731.825	0.0496696
736.904	0.049542
742.019	0.049378
747.17	0.0493234
752.356	0.0491049
757.578	0.0490503
762.836	0.0489775
768.13	0.0487955
773.462	0.0486864
778.83	0.0485228
784.236	0.0485409
789.679	0.0484319
795.159	0.0482683
800.678	0.0482502
806.235	0.0480322
811.831	0.0480504
817.465	0.047887
823.138	0.0479233
828.851	0.0477781
834.603	0.0475059
840.395	0.0474697
846.227	0.0474697
852.1	0.0473065
858.014	0.047379
863.968	0.0473427
869.964	0.0471434
876.001	0.0470709
882.08	0.0469803
888.201	0.0468354
894.365	0.0466544
900.571	0.0466363
906.821	0.0465639
913.113	0.0464915
919.45	0.0462563
925.83	0.0462563
932.254	0.0460213
938.723	0.0458948
945.237	0.0458225
951.796	0.0456961
958.401	0.045678
965.051	0.0455877
971.747	0.0456419
978.49	0.0452989
985.279	0.0452448
992.116	0.0450824
1000	0.0450644
